# Supplementary material for: Community differences and potential function along the particle size spectrum of microbes in the twilight zone
Source: Microbiome. 2025 May 14;13:121. doi: 10.1186/s40168-025-02116-8 (PMC12076831; doi:10.1186/s40168-025-02116-8)
Supplement: Supplementary file 2 — Supplementary Material 1. [file 40168_2025_2116_MOESM1_ESM.xlsx]

## Sheet: Table S1
Table S1 The environmental variables of water collected from the three habitats. Note: “NA”: not detected.
Rregion	Station	Coordinates	Depth (m)	Temperature (ºC)	Salinity	Nitrate	Ammonia	Phosphate	Silicate	POC	DOC
					(PSU)	(μmol/L)	(μmol/L)	(μmol/L)	(μmol/L)	(μmol/L)	(μmol/L)
NSCS	Haima	16°43'N, 110°28'E	200	13.86	34.53	1.56	5.01	0.48	11.38	2.71	53.86
			800	5.56	34.48	1.44	1.31	0.64	22.04	4.11	52.85
	Site F	22°6'N, 119°17'E	200	16.32	34.66	0.39	4.98	<0.06	4	3.6	65.98
			800	6.11	34.44	2.26	<0.12	1	21.16	2.62	48.44
SEATS	SEATS	14°00'N, 116°30'E	0	28.65	33.47	0.2	3.48	0.05	NA	3.25	NA
			200	16.12	34.58	0.21	1.93	0.14	NA	1.28	50.03
			800	5.55	34.49	0.23	4.56	0.31	22.97	0.76	NA
SWIO	Longqi	37°46'S, 49°38'E	0	24.05	35.15	0.2	0.16	0.08	1.16	8.57	47.93
			200	15	35.43	0.15	NA	0.04	0.19	1.9	57.04
			800	8.36	34.59	0.21	NA	0.12	0.7	1.52	47.15

## Sheet: Table S2
Table S2 Basic information about the metagenomic sequence data collected from the three habitats.
Sample ID	Raw Data	Clean Data	Clean GC	No. of Contigs	Average length (bp)
	(Mbp)	(Mbp)	(%)
H_200_1	16040.9	16040.9	49.1	372667	836.8
H_200_10	16449.2	16449.2	49.2	386876	906.5
H_200_50	16249.8	16249.8	44.8	508249	875.2
H_800_1	18026.9	18026.3	48.6	477555	844.5
H_800_10	18013.2	18013.2	50	436596	933.3
H_800_50	17384.9	17384.9	52	661018	1026.7
F_200_1	17702.2	17702.2	48.4	448757	833.6
F_200_10	16609.5	16609	48	272314	828
F_200_50	18053.2	18053	49.4	545385	928.3
F_800_1	17622.9	17622.3	49.3	433078	880.1
F_800_10	16515	16514.9	51.6	453280	1010.2
F_800_50	16263.3	16263.3	50.4	630837	1023.2
S_0_1	16990.3	16945.5	53.8	354855	1244.3
S_0_10	15272.3	15105.5	52	328927	1218.1
S_0_50	17703.8	17632.6	42.6	613263	822.2
S_200_1	16122.1	16024.5	54.8	259278	1363.5
S_200_10	16305.3	16241.7	53.4	199531	1491.5
S_200_50	16513.9	16372.7	45.4	403438	985.3
S_800_1	17622.8	17572.8	55.2	245424	1438.6
S_800_10	16377.5	16114.9	54.8	248080	1510.5
S_800_50	15927.1	15627.9	46.5	332050	968.4
L_0_1	16575.5	16477.9	42.3	363234	820.3
L_0_10	17235.5	17174.6	49.5	378367	829.7
L_0_50	17335.1	17113.6	53	522724	880.8
L_200_1	15171.3	15040.3	50.5	275766	964.3
L_200_10	15335.5	15193.9	54.4	322037	926
L_200_50	15503.1	15364.4	51.2	364098	745
L_800_1	17036.6	16791.7	52.7	319453	954.4
L_800_10	16239.2	16030.6	51.2	458062	878.5
L_800_50	16387.4	16333.9	36.5	736345	770.5

## Sheet: Table S3
Table S3 The statistical information and classification of MAGs according to Genome Taxonomy Database
Station	binID	Completeness (%)	Contamination (%)	GC	Size	N50	gtdb-tk
H_200_1	bin1	74.27	9.69	0.417754	3805961	2482	d__Bacteria;p__Poribacteria;c__WGA-4E;o__WGA-4E;f__UBA9662;g__GCA-2699335;s__GCA-2699335 sp002699335
	bin2	73.84	7.07	0.604774	3607433	2250	d__Bacteria;p__Actinobacteriota;c__Acidimicrobiia;o__Acidimicrobiales;f__TK06;g__UBA2110;s__UBA2110 sp002705305
H_200_10	bin1	87.55	1.94	0.670739	3739212	7046	d__Bacteria;p__Planctomycetota;c__Planctomycetia;o__;f__;g__;s__
	bin3	78.55	7.82	0.594689	2920346	2418	d__Bacteria;p__Proteobacteria;c__Gammaproteobacteria;o__Pseudomonadales;f__Moraxellaceae;g__Acinetobacter;s__Acinetobacter pittii
H_200_50	bin1	75.13	7.53	0.441853	1363648	3757	d__Bacteria;p__Myxococcota_A;c__UBA9160;o__UBA9160;f__SMWR01;g__GCA-2729515;s__
	bin2	76.48	7.02	0.666472	4132620	8046	d__Bacteria;p__Planctomycetota;c__UBA8108;o__UBA1146;f__UBA1146;g__QNYK01;s__
	bin3	83.86	3.01	0.654265	4232529	14813	d__Bacteria;p__Proteobacteria;c__Gammaproteobacteria;o__Pseudomonadales;f__Moraxellaceae;g__Acinetobacter;s__Acinetobacter bereziniae
	bin4	77.51	0.88	0.632684	2921632	6481	d__Bacteria;p__Proteobacteria;c__Gammaproteobacteria;o__Enterobacterales;f__Alteromonadaceae;g__Alteromonas;s__Alteromonas macleodii
H_800_1	bin1	77.1	1.25	0.573355	3972886	3175	d__Bacteria;p__Proteobacteria;c__Gammaproteobacteria;o__Pseudomonadales;f__Moraxellaceae;g__Acinetobacter;s__Acinetobacter junii
	bin3	85.24	1.4	0.606625	3155926	4964	d__Bacteria;p__Proteobacteria;c__Gammaproteobacteria;o__Pseudomonadales;f__Pseudomonadaceae;g__Pseudomonas_A;s__Pseudomonas_A sp003205815
	bin4	72.79	6.59	0.421463	3770708	2470	d__Bacteria;p__Actinobacteriota;c__Actinomycetia;o__Propionibacteriales;f__Propionibacteriaceae;g__Cutibacterium;s__Cutibacterium acnes
	bin5	75.48	3.75	0.68296	4029041	3621	d__Bacteria;p__Proteobacteria;c__Gammaproteobacteria;o__Enterobacterales;f__Alteromonadaceae;g__Pseudoalteromonas;s__Pseudoalteromonas lipolytica_C
H_800_10	bin1	85.96	9.43	0.661972	4161577	6255	d__Bacteria;p__Proteobacteria;c__Gammaproteobacteria;o__Pseudomonadales;f__Moraxellaceae;g__Moraxella_A;s__Moraxella_A sp002478835
H_800_50	bin1	95.16	4.67	0.626718	7042192	8780	d__Bacteria;p__Cyanobacteria;c__Cyanobacteriia;o__Cyanobacteriales;f__Microcoleaceae;g__Trichodesmium;s__
	bin3	79.55	6.72	0.621001	2046927	2306	d__Bacteria;p__Proteobacteria;c__Gammaproteobacteria;o__SZUA-229;f__SZUA-229;g__GCA-2746365;s__
	bin4	79.64	3.83	0.621704	2293848	4497	d__Bacteria;p__Proteobacteria;c__Gammaproteobacteria;o__Pseudomonadales;f__Pseudomonadaceae;g__Pseudomonas_D;s__Pseudomonas_D pachastrellae
	bin5	85.91	1.18	0.519496	3751338	5881	d__Bacteria;p__Proteobacteria;c__Alphaproteobacteria;o__Caulobacterales;f__Caulobacteraceae;g__Brevundimonas;s__Brevundimonas nasdae_A
	bin6	74.57	8.64	0.597644	6324077	3355	d__Bacteria;p__Proteobacteria;c__Alphaproteobacteria;o__Caulobacterales;f__Caulobacteraceae;g__Brevundimonas;s__Brevundimonas sp003248925
	bin7	77.36	1.08	0.553927	2430764	8408	d__Bacteria;p__Actinobacteriota;c__Actinomycetia;o__Actinomycetales;f__Microbacteriaceae;g__Yonghaparkia;s__Yonghaparkia alkaliphila_A
	bin10	70.33	0	0.549107	1987902	3574	d__Bacteria;p__Proteobacteria;c__Gammaproteobacteria;o__Pseudomonadales;f__Alcanivoracaceae;g__Alcanivorax;s__Alcanivorax xenomutans
F_200_1	bin1	71.51	7.21	0.471925	3859801	4103	d__Bacteria;p__Bacteroidota;c__Bacteroidia;o__Flavobacteriales;f__Crocinitomicaceae;g__UBA4466;s__
	bin2	72.48	0.43	0.550963	1883822	4047	d__Bacteria;p__Proteobacteria;c__Gammaproteobacteria;o__GCA-2729495;f__GCA-2729495;g__GCA-2729495;s__
	bin3	74.77	6.16	0.485772	4003740	2047	d__Bacteria;p__Poribacteria;c__WGA-4E;o__WGA-4E;f__UBA9662;g__UBA9662;s__UBA9662 sp002697225
F_200_10	bin2	87.46	1.89	0.389764	3248083	4821	d__Bacteria;p__Verrucomicrobiota;c__Verrucomicrobiae;o__Verrucomicrobiales;f__Akkermansiaceae;g__Roseibacillus_B;s__Roseibacillus_B sp014240355
	bin3	83.7	1	0.664953	3395818	6883	d__Bacteria;p__Proteobacteria;c__Gammaproteobacteria;o__Xanthomonadales;f__Xanthomonadaceae;g__Stenotrophomonas;s__Stenotrophomonas maltophilia_AK
F_800_1	bin3	75.78	8.63	0.581583	2416019	4002	d__Bacteria;p__Proteobacteria;c__Gammaproteobacteria;o__Pseudomonadales;f__Oleiphilaceae;g__Marinobacter;s__Marinobacter vinifirmus
	bin7	98.17	2.03	0.378759	4367920	40151	d__Bacteria;p__Planctomycetota;c__Phycisphaerae;o__Phycisphaerales;f__SM1A02;g__GCA-002718515;s__
F_800_10	bin3	79.15	6.69	0.448033	3012778	3967	d__Bacteria;p__Myxococcota_A;c__UBA9160;o__UBA9160;f__;g__;s__
	bin4	82.39	8.56	0.384431	2861018	4193	d__Bacteria;p__Myxococcota_A;c__UBA9160;o__UBA9160;f__UBA4427;g__;s__
	bin5	96.87	1.47	0.639975	4258304	50392	d__Bacteria;p__Myxococcota_A;c__UBA9160;o__UBA9160;f__;g__;s__
	bin6	100	0	0.600922	2514919	71797	d__Bacteria;p__Planctomycetota;c__Planctomycetia;o__Pirellulales;f__UBA7805;g__;s__
	bin7	98.23	1.25	0.407754	4619599	44648	d__Bacteria;p__Verrucomicrobiota;c__Verrucomicrobiae;o__Verrucomicrobiales;f__Akkermansiaceae;g__Roseibacillus_B;s__Roseibacillus_B sp003483645
	bin9	81.32	5.11	0.4447	1879790	2384	d__Bacteria;p__Poribacteria;c__WGA-4E;o__WGA-4E;f__UBA9662;g__UBA9662;s__UBA9662 sp002697225
F_800_50	bin1	91.05	5.33	0.351324	5803436	4517	d__Bacteria;p__Myxococcota_A;c__UBA9160;o__UBA9160;f__;g__;s__
	bin2	90.9	2.56	0.664459	3057440	8407	d__Bacteria;p__Myxococcota_A;c__UBA9160;o__UBA9160;f__;g__;s__
	bin3	93.15	1.1	0.698519	2716767	17334	d__Bacteria;p__Myxococcota;c__Polyangia;o__Nannocystales;f__Nannocystaceae;g__;s__
	bin4	96.31	0.34	0.723377	2348828	26903	d__Bacteria;p__Planctomycetota;c__Planctomycetia;o__Pirellulales;f__UBA7805;g__UBA7805;s__
	bin6	95.86	1.46	0.617866	4287025	10243	d__Bacteria;p__Cyanobacteria;c__Cyanobacteriia;o__PCC-6307;f__Cyanobiaceae;g__Synechococcus_E;s__Synechococcus_E sp000012625
	bin7	80.82	4.59	0.384857	2414816	5145	d__Bacteria;p__Planctomycetota;c__Phycisphaerae;o__Phycisphaerales;f__SM1A02;g__;s__
	bin9	82.92	2.35	0.512457	2283323	8713	d__Bacteria;p__Planctomycetota;c__Planctomycetia;o__Pirellulales;f__Pirellulaceae;g__Mariniblastus;s__
	bin10	91.9	0	0.391065	1559563	46906	d__Bacteria;p__Planctomycetota;c__Planctomycetia;o__Planctomycetales;f__Planctomycetaceae;g__;s__
	bin12	97.88	1.09	0.61719	3829010	68123	d__Bacteria;p__Planctomycetota;c__UBA8108;o__UBA1146;f__UBA1146;g__UBA1146;s__UBA1146 sp002711105
S_0_1	bin1	90.05	1.23	0.681669	5296999	8560	d__Bacteria;p__Planctomycetota;c__Planctomycetia;o__Pirellulales;f__Pirellulaceae;g__Rubripirellula;s__Rubripirellula sp002862205
	bin4	86.29	1.93	0.656633	4251253	22187	d__Bacteria;p__Proteobacteria;c__Gammaproteobacteria;o__Burkholderiales;f__Burkholderiaceae;g__Rubrivivax;s__
	bin8	97.96	0.15	0.638054	3348244	69136	d__Bacteria;p__Actinobacteriota;c__Actinomycetia;o__Propionibacteriales;f__Nocardioidaceae;g__Nocardioides;s__
	bin14	93.41	2.01	0.671103	4746319	39917	d__Bacteria;p__Proteobacteria;c__Alphaproteobacteria;o__Sphingomonadales;f__Sphingomonadaceae;g__Qipengyuania;s__Qipengyuania flava
	bin16	91.6	0.35	0.665116	3997080	65450	d__Bacteria;p__Proteobacteria;c__Gammaproteobacteria;o__Burkholderiales;f__Rhodocyclaceae;g__Rugosibacter;s__
S_0_10	bin4	88.5	2.5	0.673895	3862110	23280	d__Bacteria;p__Actinobacteriota;c__Actinomycetia;o__Actinomycetales;f__Dermabacteraceae;g__Brachybacterium;s__Brachybacterium paraconglomeratum
	bin6	92.6	8.11	0.673537	4943239	13240	d__Bacteria;p__Proteobacteria;c__Gammaproteobacteria;o__Pseudomonadales;f__Spongiibacteraceae;g__Spongiibacter;s__Spongiibacter tropicus
	bin8	79.26	1.23	0.643309	2970951	4406	d__Bacteria;p__Actinobacteriota;c__Actinomycetia;o__Actinomycetales;f__Micrococcaceae;g__Micrococcus;s__Micrococcus luteus
	bin16	97.51	1.05	0.650378	3072570	25458	d__Bacteria;p__Bacteroidota;c__Bacteroidia;o__Cytophagales;f__Cyclobacteriaceae;g__Fabibacter;s__Fabibacter pacificus
S_0_50	bin1	96.34	0.43	0.488685	4237078	37848	d__Bacteria;p__Proteobacteria;c__Alphaproteobacteria;o__Sphingomonadales;f__Sphingomonadaceae;g__Sphingobium;s__Sphingobium sp002457415
S_200_1	bin2	98.03	1.77	0.656616	4639110	59298	d__Bacteria;p__Proteobacteria;c__Gammaproteobacteria;o__Nevskiales;f__Nevskiaceae;g__Stagnimonas;s__
	bin5	87.5	0.07	0.626692	3079302	10675	d__Bacteria;p__Bacteroidota;c__Bacteroidia;o__Flavobacteriales;f__Flavobacteriaceae;g__Robiginitalea;s__
	bin7	74.98	9.93	0.578938	3749296	10045	d__Bacteria;p__Actinobacteriota;c__Actinomycetia;o__Mycobacteriales;f__Pseudonocardiaceae;g__Pseudonocardia;s__Pseudonocardia alni
	bin8	98.54	1.31	0.668815	4520156	47746	d__Bacteria;p__Bacteroidota;c__Bacteroidia;o__Flavobacteriales;f__Flavobacteriaceae;g__Zunongwangia;s__Zunongwangia profunda
	bin10	96.9	4.72	0.635696	4568848	51324	d__Bacteria;p__Firmicutes;c__Bacilli;o__Staphylococcales;f__Salinicoccaceae;g__Jeotgalicoccus;s__Jeotgalicoccus aerolatus
	bin11	94.53	1.11	0.569822	2992264	12984	d__Bacteria;p__Actinobacteriota;c__Actinomycetia;o__Actinomycetales;f__Brevibacteriaceae;g__Brevibacterium;s__Brevibacterium senegalense
	bin12	94.55	1.57	0.570859	3132470	12306	d__Bacteria;p__Proteobacteria;c__Alphaproteobacteria;o__Sphingomonadales;f__Sphingomonadaceae;g__Pelagerythrobacter;s__Pelagerythrobacter marinus
	bin14	75.86	0	0.519588	1282757	3866	d__Bacteria;p__Actinobacteriota;c__Actinomycetia;o__Mycobacteriales;f__Mycobacteriaceae;g__Corynebacterium;s__Corynebacterium xerosis
	bin16	79.73	2.84	0.355307	1194418	4245	d__Bacteria;p__Proteobacteria;c__Gammaproteobacteria;o__Pseudomonadales;f__Moraxellaceae;g__JAGLBJ01;s__
	bin18	97.44	0.83	0.602125	3648998	34718	d__Bacteria;p__Proteobacteria;c__Alphaproteobacteria;o__Sphingomonadales;f__Sphingomonadaceae;g__Sphingopyxis;s__
S_200_10	bin1	95.84	1.7	0.583746	4148012	20348	d__Bacteria;p__Proteobacteria;c__Gammaproteobacteria;o__Pseudomonadales;f__Halomonadaceae;g__Halomonas;s__Halomonas aquamarina
	bin3	92.52	0.81	0.41265	4143145	8344	d__Bacteria;p__Actinobacteriota;c__Actinomycetia;o__Mycobacteriales;f__Mycobacteriaceae;g__Corynebacterium;s__
	bin7	95	2.07	0.578467	4150202	22001	d__Bacteria;p__Bacteroidota;c__Bacteroidia;o__Flavobacteriales;f__Flavobacteriaceae;g__Muricauda;s__Muricauda sp002711825
	bin10	70.69	9.48	0.574445	5133269	6781	d__Bacteria;p__Proteobacteria;c__Alphaproteobacteria;o__Rhodobacterales;f__Rhodobacteraceae;g__Paracoccus;s__Paracoccus sp002294185
	bin13	75.16	3.45	0.444469	5082342	8622	d__Bacteria;p__Verrucomicrobiota;c__Verrucomicrobiae;o__Opitutales;f__DSM-45221;g__;s__
	bin14	86.62	6.94	0.603351	5520969	6577	d__Bacteria;p__Actinobacteriota;c__Actinomycetia;o__Actinomycetales;f__Microbacteriaceae;g__Microbacterium;s__Microbacterium sp002313585
	bin15	95.09	4.38	0.54695	5033815	31212	d__Bacteria;p__Bacteroidota;c__Bacteroidia;o__Flavobacteriales;f__Flavobacteriaceae;g__Zunongwangia;s__Zunongwangia atlantica
S_200_50	bin1	77.59	0	0.428775	3602952	6396	d__Bacteria;p__Actinobacteriota;c__Actinomycetia;o__Actinomycetales;f__Brevibacteriaceae;g__Brevibacterium;s__Brevibacterium casei
	bin2	78.75	9.63	0.498074	3587875	3369	d__Bacteria;p__Actinobacteriota;c__Actinomycetia;o__Propionibacteriales;f__Nocardioidaceae;g__Aeromicrobium;s__Aeromicrobium sp005788575
	bin3	99.94	1.25	0.644969	5349734	83547	d__Bacteria;p__Proteobacteria;c__Alphaproteobacteria;o__Rhodobacterales;f__Rhodobacteraceae;g__Sulfitobacter;s__
	bin4	96.4	1.76	0.647171	4149352	83762	d__Bacteria;p__Proteobacteria;c__Alphaproteobacteria;o__Rhodobacterales;f__Rhodobacteraceae;g__Marivivens;s__
S_800_1	bin3	71.8	0.78	0.72604	3081010	3809	d__Bacteria;p__Proteobacteria;c__Alphaproteobacteria;o__Rhodobacterales;f__Rhodobacteraceae;g__Cognatishimia;s__
	bin9	96.38	2.58	0.67476	4339876	36943	d__Bacteria;p__Proteobacteria;c__Alphaproteobacteria;o__Caedimonadales;f__UBA1908;g__UBA1908;s__
	bin11	73.6	1.6	0.303145	2142829	8465	d__Bacteria;p__Proteobacteria;c__Alphaproteobacteria;o__Rickettsiales;f__Rickettsiaceae;g__GCA-2402195;s__
	bin14	70.42	8.55	0.494425	3505183	2000	d__Bacteria;p__Proteobacteria;c__Alphaproteobacteria;o__Rhodobacterales;f__Rhodobacteraceae;g__Phaeobacter;s__Phaeobacter italicus
S_800_10	bin1	93.83	3.3	0.607727	3413193	24021	d__Bacteria;p__Proteobacteria;c__Alphaproteobacteria;o__Rhodobacterales;f__Rhodobacteraceae;g__Marinovum;s__Marinovum algicola
	bin2	98.36	1.49	0.38333	5301385	122830	d__Bacteria;p__Planctomycetota;c__Phycisphaerae;o__Phycisphaerales;f__UBA1924;g__UBA1924;s__UBA1924 sp017642965
	bin3	97.95	0.68	0.528805	3808480	48702	d__Bacteria;p__Proteobacteria;c__Alphaproteobacteria;o__Caulobacterales;f__Hyphomonadaceae;g__Hyphomonas;s__Hyphomonas atlantica
	bin4	92.75	0.87	0.457527	2128331	165054	d__Bacteria;p__Proteobacteria;c__Alphaproteobacteria;o__Rhodobacterales;f__Rhodobacteraceae;g__Pararhodobacter;s__Pararhodobacter marinus
	bin6	99.13	0	0.666289	4301007	43779	d__Bacteria;p__Proteobacteria;c__Alphaproteobacteria;o__Rhodobacterales;f__Rhodobacteraceae;g__Shimia;s__
	bin7	73.28	0.86	0.631556	3479596	21253	d__Bacteria;p__Proteobacteria;c__Gammaproteobacteria;o__Pseudomonadales;f__Oleiphilaceae;g__Marinobacter;s__Marinobacter salarius
	bin8	79.62	7.55	0.726588	8917138	4954	d__Bacteria;p__Proteobacteria;c__Gammaproteobacteria;o__Enterobacterales;f__Alteromonadaceae;g__Alteromonas;s__Alteromonas australica
	bin9	77.45	1.72	0.636571	2772466	4949	d__Bacteria;p__Proteobacteria;c__Alphaproteobacteria;o__Rhodobacterales;f__Rhodobacteraceae;g__CAU-1492;s__CAU-1492 sp016758075
	bin10	71.87	3.9	0.70255	3401956	3887	d__Bacteria;p__Proteobacteria;c__Gammaproteobacteria;o__Pseudomonadales;f__Ketobacteraceae;g__Ketobacter;s__Ketobacter sp002471665
	bin12	95.52	1.61	0.611877	3127415	22960	d__Bacteria;p__Bacteroidota;c__Bacteroidia;o__Flavobacteriales;f__Crocinitomicaceae;g__UBA4466;s__
	bin14	71.55	0	0.636148	2889030	5513	d__Bacteria;p__Proteobacteria;c__Alphaproteobacteria;o__Rhodobacterales;f__Rhodobacteraceae;g__Thalassococcus;s__Thalassococcus halodurans
	bin15	73.2	2.18	0.687888	3140568	3819	d__Bacteria;p__Proteobacteria;c__Gammaproteobacteria;o__Pseudomonadales;f__DSM-6294;g__Oleispira;s__
	bin16	94.65	1.27	0.334196	3462359	39509	d__Bacteria;p__Proteobacteria;c__Gammaproteobacteria;o__Enterobacterales;f__Alteromonadaceae;g__Alteromonas;s__Alteromonas sp002335925
	bin20	89.51	5.65	0.614264	7663223	7149	d__Bacteria;p__Actinobacteriota;c__Actinomycetia;o__Mycobacteriales;f__Mycobacteriaceae;g__Rhodococcus_B;s__Rhodococcus_B fascians
	bin21	96.05	1.42	0.579468	2808784	33636	d__Bacteria;p__Proteobacteria;c__Alphaproteobacteria;o__Rhodobacterales;f__Rhodobacteraceae;g__Pseudooceanicola;s__Pseudooceanicola atlanticus
S_800_50	bin2	90.01	1.42	0.45152	2431901	6138	d__Bacteria;p__Actinobacteriota;c__Actinomycetia;o__Mycobacteriales;f__Mycobacteriaceae;g__Mycobacterium;s__Mycobacterium poriferae
L_200_1	bin2	72.17	2.35	0.52629	6330608	3965	d__Bacteria;p__Proteobacteria;c__Alphaproteobacteria;o__Rhodobacterales;f__Rhodobacteraceae;g__Salipiger;s__Salipiger bermudensis
	bin9	90.8	1.25	0.718993	4445019	19975	d__Bacteria;p__Proteobacteria;c__Alphaproteobacteria;o__Rhodobacterales;f__Rhodobacteraceae;g__Puniceibacterium;s__Puniceibacterium profundi
L_200_10	bin1	98.29	1.21	0.728945	4129875	66392	d__Bacteria;p__Proteobacteria;c__Alphaproteobacteria;o__Rhodobacterales;f__Rhodobacteraceae;g__Roseovarius;s__Roseovarius indicus
	bin4	75.34	1.85	0.730216	2406115	3810	d__Bacteria;p__Proteobacteria;c__Alphaproteobacteria;o__Caulobacterales;f__Maricaulaceae;g__Maricaulis;s__Maricaulis sp005871165
	bin6	98.92	1.08	0.576803	3498610	15543	d__Bacteria;p__Proteobacteria;c__Alphaproteobacteria;o__Sphingomonadales;f__Sphingomonadaceae;g__Alteriqipengyuania;s__Alteriqipengyuania sp000186705
	bin7	73.98	2.45	0.736622	1705483	3677	d__Bacteria;p__Proteobacteria;c__Alphaproteobacteria;o__Rhodobacterales;f__Rhodobacteraceae;g__Pseudooceanicola;s__Pseudooceanicola marinus
	bin9	99.25	0	0.419134	4665104	370823	d__Bacteria;p__Proteobacteria;c__Alphaproteobacteria;o__Rhodobacterales;f__Rhodobacteraceae;g__Salipiger;s__Salipiger profundus
	bin10	75.43	4.04	0.63975	2519703	5583	d__Bacteria;p__Proteobacteria;c__Alphaproteobacteria;o__Rhodobacterales;f__Rhodobacteraceae;g__Roseovarius;s__Roseovarius nubinhibens
	bin12	76.54	0.21	0.536962	1640195	8053	d__Bacteria;p__Proteobacteria;c__Gammaproteobacteria;o__Enterobacterales;f__Alteromonadaceae;g__Alteromonas;s__Alteromonas aggregata
L_200_50	bin1	70.94	0.63	0.666056	2160678	2968	d__Bacteria;p__Bacteroidota;c__Bacteroidia;o__Flavobacteriales;f__Flavobacteriaceae;g__Mesoflavibacter;s__Mesoflavibacter profundi
	bin2	94.48	2.07	0.674243	3738878	10275	d__Bacteria;p__Proteobacteria;c__Gammaproteobacteria;o__Enterobacterales;f__Alteromonadaceae;g__Alteromonas;s__Alteromonas sp002729795
L_800_1	bin2	73.71	1.66	0.57553	2398423	2476	d__Bacteria;p__Actinobacteriota;c__Actinomycetia;o__Propionibacteriales;f__Nocardioidaceae;g__Nocardioides;s__Nocardioides sp001627335
	bin6	91.93	5.04	0.740815	5714797	7779	d__Bacteria;p__Proteobacteria;c__Alphaproteobacteria;o__Rhodobacterales;f__Rhodobacteraceae;g__Limimaricola;s__Limimaricola variabilis
	bin7	87.67	0.67	0.361793	3655818	7172	d__Bacteria;p__Proteobacteria;c__Alphaproteobacteria;o__Rhodobacterales;f__Rhodobacteraceae;g__Sulfitobacter;s__Sulfitobacter pontiacus
L_800_10	bin1	93.53	1.55	0.402639	1998273	22837	d__Bacteria;p__Actinobacteriota;c__Actinomycetia;o__Mycobacteriales;f__Mycobacteriaceae;g__Williamsia_A;s__
	bin3	93.42	1.21	0.652802	3040553	48501	d__Bacteria;p__Proteobacteria;c__Alphaproteobacteria;o__Rhodobacterales;f__Rhodobacteraceae;g__SAT37;s__SAT37 sp002706605
	bin4	75.56	2.18	0.571206	2173088	3125	d__Bacteria;p__Proteobacteria;c__Alphaproteobacteria;o__Rhodobacterales;f__Rhodobacteraceae;g__Sulfitobacter;s__Sulfitobacter sp001635605
	bin5	88.96	3.69	0.550936	2294655	5674	d__Bacteria;p__Proteobacteria;c__Alphaproteobacteria;o__Rhodobacterales;f__Rhodobacteraceae;g__Pseudooceanicola;s__Pseudooceanicola nanhaiensis
	bin8	93.72	1	0.423102	3685749	25658	d__Bacteria;p__Bacteroidota;c__Bacteroidia;o__Flavobacteriales;f__Flavobacteriaceae;g__Winogradskyella;s__Winogradskyella sp002722255
	bin9	98.21	0.61	0.659421	3186349	20155	d__Bacteria;p__Bacteroidota;c__Bacteroidia;o__Cytophagales;f__WTJX01;g__;s__
	bin10	70.66	7.53	0.690027	3244651	3054	d__Bacteria;p__Myxococcota;c__Bradymonadia;o__Bradymonadales;f__Bradymonadaceae;g__;s__
	bin14	92.41	2.03	0.692816	2434763	11020	d__Bacteria;p__Proteobacteria;c__Alphaproteobacteria;o__Caulobacterales;f__Maricaulaceae;g__Litorimonas;s__
	bin15	84.03	2.73	0.697608	2327867	4293	d__Bacteria;p__Proteobacteria;c__Gammaproteobacteria;o__Pseudomonadales;f__Oleiphilaceae;g__PZPK01;s__
	bin16	71.94	7.46	0.514962	2237456	2400	d__Bacteria;p__Proteobacteria;c__Alphaproteobacteria;o__Micavibrionales;f__Micavibrionaceae;g__TMED27;s__
L_800_50	bin1	95.61	1.08	0.518704	4108007	8538	d__Bacteria;p__Proteobacteria;c__Alphaproteobacteria;o__Minwuiales;f__Minwuiaceae;g__Minwuia;s__
	bin3	95.37	3.7	0.668917	3274284	13190	d__Bacteria;p__Proteobacteria;c__Gammaproteobacteria;o__Nevskiales;f__OUC007;g__Abyssibacter;s__
	bin4	71.54	5.05	0.353635	5150544	2736	d__Bacteria;p__Myxococcota;c__Polyangia;o__Polyangiales;f__Sandaracinaceae;g__MED-G138;s__
	bin6	94.19	0.29	0.685919	3109725	8016	d__Bacteria;p__Proteobacteria;c__Gammaproteobacteria;o__Nevskiales;f__OUC007;g__Abyssibacter;s__Abyssibacter profundi
	bin7	98.45	0.86	0.723665	3471804	73559	d__Bacteria;p__Proteobacteria;c__Gammaproteobacteria;o__Pseudomonadales;f__Moraxellaceae;g__Psychrobacter;s__Psychrobacter sp000511655

## Sheet: Table S4
Table S4 The pairwise ANI between the corresponding MAGs
reference	querry	ani
F_200_1.bin1	F_200_1.bin1	1
F_200_1.bin2	F_200_1.bin2	1
F_200_1.bin3	F_200_1.bin3	1
F_200_10.bin1	F_200_10.bin1	1
F_200_10.bin1	F_800_1.bin5	0.993841
F_200_10.bin1	F_800_10.bin2	0.997617
F_200_10.bin1	F_800_50.bin12	0.99888
F_800_1.bin5	F_200_10.bin1	0.994631
F_800_1.bin5	F_800_1.bin5	1
F_800_1.bin5	F_800_10.bin2	0.997515
F_800_1.bin5	F_800_50.bin12	0.999067
F_800_10.bin2	F_200_10.bin1	0.995913
F_800_10.bin2	F_800_1.bin5	0.995841
F_800_10.bin2	F_800_10.bin2	1
F_800_10.bin2	F_800_50.bin12	0.999149
F_800_50.bin12	F_200_10.bin1	0.996042
F_800_50.bin12	F_800_1.bin5	0.996683
F_800_50.bin12	F_800_10.bin2	0.998345
F_800_50.bin12	F_800_50.bin12	1
F_200_10.bin2	F_200_10.bin2	1
F_200_10.bin2	F_800_1.bin1	0.978252
F_200_10.bin2	H_800_1.bin2	0.986469
F_800_1.bin1	F_200_10.bin2	0.980135
F_800_1.bin1	F_800_1.bin1	1
F_800_1.bin1	H_800_1.bin2	0.985252
H_800_1.bin2	F_200_10.bin2	0.983063
H_800_1.bin2	F_800_1.bin1	0.981163
H_800_1.bin2	H_800_1.bin2	1
F_200_10.bin3	F_200_10.bin3	1
F_200_10.bin3	H_200_10.bin4	0.991825
F_200_10.bin3	H_200_50.bin5	0.992445
H_200_10.bin4	F_200_10.bin3	0.99132
H_200_10.bin4	H_200_10.bin4	1
H_200_10.bin4	H_200_50.bin5	0.99287
H_200_50.bin5	F_200_10.bin3	0.989962
H_200_50.bin5	H_200_10.bin4	0.990821
H_200_50.bin5	H_200_50.bin5	0.999999
F_800_1.bin2	F_800_1.bin2	1
F_800_1.bin2	H_200_1.bin2	0.907815
F_800_1.bin2	H_800_1.bin3	0.98153
F_800_1.bin2	H_800_50.bin2	0.980104
H_200_1.bin2	F_800_1.bin2	0.908056
H_200_1.bin2	H_200_1.bin2	1
H_200_1.bin2	H_800_1.bin3	0.910293
H_200_1.bin2	H_800_50.bin2	0.909769
H_800_1.bin3	F_800_1.bin2	0.984955
H_800_1.bin3	H_200_1.bin2	0.904705
H_800_1.bin3	H_800_1.bin3	1
H_800_1.bin3	H_800_50.bin2	0.98271
H_800_50.bin2	F_800_1.bin2	0.977871
H_800_50.bin2	H_200_1.bin2	0.90358
H_800_50.bin2	H_800_1.bin3	0.981494
H_800_50.bin2	H_800_50.bin2	1
F_800_1.bin3	F_800_1.bin3	1
F_800_1.bin4	F_800_1.bin4	0.999999
F_800_1.bin4	F_800_10.bin5	0.997843
F_800_1.bin4	F_800_50.bin5	0.992427
F_800_10.bin5	F_800_1.bin4	0.995859
F_800_10.bin5	F_800_10.bin5	1
F_800_10.bin5	F_800_50.bin5	0.993617
F_800_50.bin5	F_800_1.bin4	0.993762
F_800_50.bin5	F_800_10.bin5	0.997254
F_800_50.bin5	F_800_50.bin5	1
F_800_1.bin6	F_800_1.bin6	1
F_800_1.bin6	F_800_10.bin8	0.96516
F_800_1.bin6	F_800_50.bin3	0.991995
F_800_10.bin8	F_800_1.bin6	0.968903
F_800_10.bin8	F_800_10.bin8	1
F_800_10.bin8	F_800_50.bin3	0.992972
F_800_50.bin3	F_800_1.bin6	0.986547
F_800_50.bin3	F_800_10.bin8	0.981045
F_800_50.bin3	F_800_50.bin3	1
F_800_1.bin7	F_800_1.bin7	1
F_800_1.bin7	F_800_10.bin1	0.999465
F_800_1.bin7	F_800_50.bin11	0.999707
F_800_10.bin1	F_800_1.bin7	0.999399
F_800_10.bin1	F_800_10.bin1	1
F_800_10.bin1	F_800_50.bin11	0.999468
F_800_50.bin11	F_800_1.bin7	0.999581
F_800_50.bin11	F_800_10.bin1	0.999558
F_800_50.bin11	F_800_50.bin11	1
F_800_10.bin3	F_800_10.bin3	1
F_800_10.bin4	F_800_10.bin4	1
F_800_10.bin6	F_800_10.bin6	1
F_800_10.bin6	L_800_10.bin2	0.960352
F_800_10.bin6	L_800_50.bin8	0.965783
L_800_10.bin2	F_800_10.bin6	0.969099
L_800_10.bin2	L_800_10.bin2	1
L_800_10.bin2	L_800_50.bin8	0.994345
L_800_50.bin8	F_800_10.bin6	0.965347
L_800_50.bin8	L_800_10.bin2	0.985387
L_800_50.bin8	L_800_50.bin8	1
F_800_10.bin7	F_800_10.bin7	1
F_800_10.bin9	F_800_10.bin9	1
F_800_50.bin1	F_800_50.bin1	1
F_800_50.bin10	F_800_50.bin10	1
F_800_50.bin2	F_800_50.bin2	1
F_800_50.bin4	F_800_50.bin4	1
F_800_50.bin6	F_800_50.bin6	1
F_800_50.bin7	F_800_50.bin7	1
F_800_50.bin8	F_800_50.bin8	1
F_800_50.bin8	H_800_50.bin4	0.979892
H_800_50.bin4	F_800_50.bin8	0.981139
H_800_50.bin4	H_800_50.bin4	1
F_800_50.bin9	F_800_50.bin9	1
F_800_50.bin9	H_800_50.bin9	0.991751
H_800_50.bin9	F_800_50.bin9	0.990998
H_800_50.bin9	H_800_50.bin9	1
H_200_1.bin1	H_200_1.bin1	1
H_200_1.bin1	H_800_1.bin4	0.928834
H_800_1.bin4	H_200_1.bin1	0.92743
H_800_1.bin4	H_800_1.bin4	1
H_200_10.bin1	H_200_10.bin1	1
H_200_10.bin1	H_800_50.bin8	0.97285
H_800_50.bin8	H_200_10.bin1	0.977078
H_800_50.bin8	H_800_50.bin8	1
H_200_10.bin2	H_200_10.bin2	0.999999
H_200_10.bin2	H_200_50.bin4	0.985809
H_200_50.bin4	H_200_10.bin2	0.9871
H_200_50.bin4	H_200_50.bin4	1
H_200_10.bin3	H_200_10.bin3	1
H_200_50.bin1	H_200_50.bin1	1
H_200_50.bin2	H_200_50.bin2	1
H_200_50.bin2	H_800_10.bin1	0.92233
H_800_10.bin1	H_200_50.bin2	0.923193
H_800_10.bin1	H_800_10.bin1	1
H_200_50.bin3	H_200_50.bin3	1
H_800_1.bin1	H_800_1.bin1	1
H_800_1.bin5	H_800_1.bin5	1
H_800_50.bin1	H_800_50.bin1	1
H_800_50.bin10	H_800_50.bin10	1
H_800_50.bin3	H_800_50.bin3	1
H_800_50.bin5	H_800_50.bin5	0.999999
H_800_50.bin6	H_800_50.bin6	1
H_800_50.bin7	H_800_50.bin7	1
L_200_1.bin1	L_200_1.bin1	1
L_200_1.bin1	L_200_10.bin11	0.988363
L_200_1.bin1	L_800_1.bin1	0.984056
L_200_1.bin1	L_800_10.bin6	0.988352
L_200_1.bin1	L_800_50.bin6	0.990201
L_200_10.bin11	L_200_1.bin1	0.987035
L_200_10.bin11	L_200_10.bin11	1
L_200_10.bin11	L_800_1.bin1	0.981377
L_200_10.bin11	L_800_10.bin6	0.98518
L_200_10.bin11	L_800_50.bin6	0.986128
L_800_1.bin1	L_200_1.bin1	0.989845
L_800_1.bin1	L_200_10.bin11	0.986262
L_800_1.bin1	L_800_1.bin1	1
L_800_1.bin1	L_800_10.bin6	0.990385
L_800_1.bin1	L_800_50.bin6	0.993532
L_800_10.bin6	L_200_1.bin1	0.986877
L_800_10.bin6	L_200_10.bin11	0.985945
L_800_10.bin6	L_800_1.bin1	0.988788
L_800_10.bin6	L_800_10.bin6	1
L_800_10.bin6	L_800_50.bin6	0.989623
L_800_50.bin6	L_200_1.bin1	0.987263
L_800_50.bin6	L_200_10.bin11	0.98706
L_800_50.bin6	L_800_1.bin1	0.990299
L_800_50.bin6	L_800_10.bin6	0.988902
L_800_50.bin6	L_800_50.bin6	1
L_200_1.bin10	L_200_1.bin10	1
L_200_1.bin10	L_200_10.bin8	0.987472
L_200_1.bin10	L_800_1.bin4	0.985511
L_200_1.bin10	L_800_10.bin3	0.995962
L_200_10.bin8	L_200_1.bin10	0.985663
L_200_10.bin8	L_200_10.bin8	0.999999
L_200_10.bin8	L_800_1.bin4	0.986163
L_200_10.bin8	L_800_10.bin3	0.996626
L_800_1.bin4	L_200_1.bin10	0.985805
L_800_1.bin4	L_200_10.bin8	0.985985
L_800_1.bin4	L_800_1.bin4	1
L_800_1.bin4	L_800_10.bin3	0.994879
L_800_10.bin3	L_200_1.bin10	0.992112
L_800_10.bin3	L_200_10.bin8	0.993369
L_800_10.bin3	L_800_1.bin4	0.990804
L_800_10.bin3	L_800_10.bin3	1
L_200_1.bin2	L_200_1.bin2	1
L_200_1.bin3	L_200_1.bin3	1
L_200_1.bin3	L_200_10.bin12	0.996209
L_200_10.bin12	L_200_1.bin3	0.995041
L_200_10.bin12	L_200_10.bin12	0.999999
L_200_1.bin4	L_200_1.bin4	1
L_200_1.bin4	L_200_10.bin3	0.981984
L_200_1.bin4	L_800_1.bin3	0.985399
L_200_1.bin4	L_800_10.bin12	0.979361
L_200_1.bin4	L_800_50.bin3	0.982462
L_200_10.bin3	L_200_1.bin4	0.979256
L_200_10.bin3	L_200_10.bin3	1
L_200_10.bin3	L_800_1.bin3	0.975184
L_200_10.bin3	L_800_10.bin12	0.967395
L_200_10.bin3	L_800_50.bin3	0.982398
L_800_1.bin3	L_200_1.bin4	0.986315
L_800_1.bin3	L_200_10.bin3	0.977479
L_800_1.bin3	L_800_1.bin3	1
L_800_1.bin3	L_800_10.bin12	0.97616
L_800_1.bin3	L_800_50.bin3	0.991423
L_800_10.bin12	L_200_1.bin4	0.976938
L_800_10.bin12	L_200_10.bin3	0.965128
L_800_10.bin12	L_800_1.bin3	0.974159
L_800_10.bin12	L_800_10.bin12	1
L_800_10.bin12	L_800_50.bin3	0.984519
L_800_50.bin3	L_200_1.bin4	0.979712
L_800_50.bin3	L_200_10.bin3	0.976761
L_800_50.bin3	L_800_1.bin3	0.984693
L_800_50.bin3	L_800_10.bin12	0.980549
L_800_50.bin3	L_800_50.bin3	0.999999
L_200_1.bin5	L_200_1.bin5	1
L_200_1.bin5	L_800_10.bin4	0.975442
L_800_10.bin4	L_200_1.bin5	0.974678
L_800_10.bin4	L_800_10.bin4	1
L_200_1.bin6	L_200_1.bin6	1
L_200_1.bin6	L_200_10.bin6	0.994435
L_200_10.bin6	L_200_1.bin6	0.986884
L_200_10.bin6	L_200_10.bin6	1
L_200_1.bin7	L_200_1.bin7	1
L_200_1.bin7	L_200_10.bin13	0.996867
L_200_1.bin7	L_200_50.bin2	0.994384
L_200_10.bin13	L_200_1.bin7	0.998554
L_200_10.bin13	L_200_10.bin13	0.999999
L_200_10.bin13	L_200_50.bin2	0.992163
L_200_50.bin2	L_200_1.bin7	0.991306
L_200_50.bin2	L_200_10.bin13	0.98834
L_200_50.bin2	L_200_50.bin2	1
L_200_1.bin8	L_200_1.bin8	1
L_200_1.bin8	L_200_10.bin1	0.999305
L_200_10.bin1	L_200_1.bin8	0.99938
L_200_10.bin1	L_200_10.bin1	1
L_200_1.bin9	L_200_1.bin9	1
L_200_1.bin9	L_200_10.bin5	0.982589
L_200_10.bin5	L_200_1.bin9	0.988623
L_200_10.bin5	L_200_10.bin5	1
L_200_10.bin10	L_200_10.bin10	1
L_200_10.bin10	L_800_10.bin11	0.98195
L_800_10.bin11	L_200_10.bin10	0.97752
L_800_10.bin11	L_800_10.bin11	1
L_200_10.bin2	L_200_10.bin2	1
L_200_10.bin2	L_800_1.bin7	0.98229
L_200_10.bin2	L_800_10.bin7	0.970866
L_800_1.bin7	L_200_10.bin2	0.980823
L_800_1.bin7	L_800_1.bin7	1
L_800_1.bin7	L_800_10.bin7	0.977519
L_800_10.bin7	L_200_10.bin2	0.974274
L_800_10.bin7	L_800_1.bin7	0.978716
L_800_10.bin7	L_800_10.bin7	1
L_200_10.bin4	L_200_10.bin4	1
L_200_10.bin7	L_200_10.bin7	1
L_200_10.bin9	L_200_10.bin9	1
L_200_50.bin1	L_200_50.bin1	1
L_800_1.bin2	L_800_1.bin2	1
L_800_1.bin5	L_800_1.bin5	1
L_800_1.bin5	L_800_10.bin8	0.998037
L_800_1.bin5	L_800_50.bin5	0.997642
L_800_10.bin8	L_800_1.bin5	0.997767
L_800_10.bin8	L_800_10.bin8	1
L_800_10.bin8	L_800_50.bin5	0.997994
L_800_50.bin5	L_800_1.bin5	0.99753
L_800_50.bin5	L_800_10.bin8	0.99766
L_800_50.bin5	L_800_50.bin5	1
L_800_1.bin6	L_800_1.bin6	1
L_800_1.bin8	L_800_1.bin8	1
L_800_1.bin8	L_800_10.bin9	0.996896
L_800_1.bin8	L_800_50.bin2	0.980124
L_800_10.bin9	L_800_1.bin8	0.994974
L_800_10.bin9	L_800_10.bin9	1
L_800_10.bin9	L_800_50.bin2	0.984498
L_800_50.bin2	L_800_1.bin8	0.987678
L_800_50.bin2	L_800_10.bin9	0.992942
L_800_50.bin2	L_800_50.bin2	1
L_800_10.bin1	L_800_10.bin1	1
L_800_10.bin10	L_800_10.bin10	1
L_800_10.bin13	L_800_10.bin13	1
L_800_10.bin13	L_800_50.bin7	0.9986
L_800_50.bin7	L_800_10.bin13	0.995307
L_800_50.bin7	L_800_50.bin7	1
L_800_10.bin14	L_800_10.bin14	1
L_800_10.bin15	L_800_10.bin15	1
L_800_10.bin16	L_800_10.bin16	1
L_800_10.bin5	L_800_10.bin5	1
L_800_50.bin1	L_800_50.bin1	1
L_800_50.bin4	L_800_50.bin4	1
S_200_1.bin1	S_200_1.bin1	1
S_200_1.bin1	S_200_10.bin8	0.99867
S_200_1.bin1	S_0_1.bin13	0.989981
S_200_1.bin1	S_0_10.bin2	0.996623
S_200_1.bin1	S_0_50.bin1	0.998688
S_200_1.bin1	S_800_1.bin10	0.991095
S_200_1.bin1	S_800_10.bin23	0.996381
S_200_1.bin1	S_800_50.bin1	0.993133
S_200_10.bin8	S_200_1.bin1	0.997433
S_200_10.bin8	S_200_10.bin8	1
S_200_10.bin8	S_0_1.bin13	0.990459
S_200_10.bin8	S_0_10.bin2	0.997842
S_200_10.bin8	S_0_50.bin1	0.999087
S_200_10.bin8	S_800_1.bin10	0.992555
S_200_10.bin8	S_800_10.bin23	0.997309
S_200_10.bin8	S_800_50.bin1	0.994875
S_0_1.bin13	S_200_1.bin1	0.995228
S_0_1.bin13	S_200_10.bin8	0.997728
S_0_1.bin13	S_0_1.bin13	0.999999
S_0_1.bin13	S_0_10.bin2	0.996114
S_0_1.bin13	S_0_50.bin1	0.998036
S_0_1.bin13	S_800_1.bin10	0.986351
S_0_1.bin13	S_800_10.bin23	0.994888
S_0_1.bin13	S_800_50.bin1	0.988244
S_0_10.bin2	S_200_1.bin1	0.996415
S_0_10.bin2	S_200_10.bin8	0.998058
S_0_10.bin2	S_0_1.bin13	0.98994
S_0_10.bin2	S_0_10.bin2	1
S_0_10.bin2	S_0_50.bin1	0.99858
S_0_10.bin2	S_800_1.bin10	0.991462
S_0_10.bin2	S_800_10.bin23	0.996795
S_0_10.bin2	S_800_50.bin1	0.994231
S_0_50.bin1	S_200_1.bin1	0.997454
S_0_50.bin1	S_200_10.bin8	0.998695
S_0_50.bin1	S_0_1.bin13	0.991826
S_0_50.bin1	S_0_10.bin2	0.997848
S_0_50.bin1	S_0_50.bin1	0.999805
S_0_50.bin1	S_800_1.bin10	0.992758
S_0_50.bin1	S_800_10.bin23	0.997385
S_0_50.bin1	S_800_50.bin1	0.995017
S_800_1.bin10	S_200_1.bin1	0.995227
S_800_1.bin10	S_200_10.bin8	0.997553
S_800_1.bin10	S_0_1.bin13	0.984522
S_800_1.bin10	S_0_10.bin2	0.995525
S_800_1.bin10	S_0_50.bin1	0.997577
S_800_1.bin10	S_800_1.bin10	1
S_800_1.bin10	S_800_10.bin23	0.995096
S_800_1.bin10	S_800_50.bin1	0.988101
S_800_10.bin23	S_200_1.bin1	0.996704
S_800_10.bin23	S_200_10.bin8	0.998134
S_800_10.bin23	S_0_1.bin13	0.989365
S_800_10.bin23	S_0_10.bin2	0.996945
S_800_10.bin23	S_0_50.bin1	0.998447
S_800_10.bin23	S_800_1.bin10	0.990701
S_800_10.bin23	S_800_10.bin23	1
S_800_10.bin23	S_800_50.bin1	0.993249
S_800_50.bin1	S_200_1.bin1	0.995926
S_800_50.bin1	S_200_10.bin8	0.99824
S_800_50.bin1	S_0_1.bin13	0.98809
S_800_50.bin1	S_0_10.bin2	0.997444
S_800_50.bin1	S_0_50.bin1	0.998447
S_800_50.bin1	S_800_1.bin10	0.988433
S_800_50.bin1	S_800_10.bin23	0.996008
S_800_50.bin1	S_800_50.bin1	1
S_200_1.bin10	S_200_1.bin10	1
S_200_1.bin11	S_200_1.bin11	1
S_200_1.bin11	S_0_1.bin10	0.998035
S_200_1.bin11	S_800_1.bin8	0.995722
S_200_1.bin11	S_800_10.bin19	0.996319
S_0_1.bin10	S_200_1.bin11	0.995971
S_0_1.bin10	S_0_1.bin10	1
S_0_1.bin10	S_800_1.bin8	0.99636
S_0_1.bin10	S_800_10.bin19	0.997235
S_800_1.bin8	S_200_1.bin11	0.995292
S_800_1.bin8	S_0_1.bin10	0.997781
S_800_1.bin8	S_800_1.bin8	1
S_800_1.bin8	S_800_10.bin19	0.99688
S_800_10.bin19	S_200_1.bin11	0.994821
S_800_10.bin19	S_0_1.bin10	0.997846
S_800_10.bin19	S_800_1.bin8	0.996096
S_800_10.bin19	S_800_10.bin19	1
S_200_1.bin12	S_200_1.bin12	1
S_200_1.bin12	S_0_1.bin15	0.992799
S_200_1.bin12	S_800_10.bin18	0.988481
S_0_1.bin15	S_200_1.bin12	0.992043
S_0_1.bin15	S_0_1.bin15	1
S_0_1.bin15	S_800_10.bin18	0.987646
S_800_10.bin18	S_200_1.bin12	0.993933
S_800_10.bin18	S_0_1.bin15	0.992324
S_800_10.bin18	S_800_10.bin18	1
S_200_1.bin13	S_200_1.bin13	1
S_200_1.bin13	S_200_10.bin3	0.990724
S_200_10.bin3	S_200_1.bin13	0.980908
S_200_10.bin3	S_200_10.bin3	1
S_200_1.bin14	S_200_1.bin14	1
S_200_1.bin15	S_200_1.bin15	1
S_200_1.bin15	S_200_10.bin2	0.992084
S_200_1.bin15	S_200_50.bin7	0.98898
S_200_1.bin15	S_0_1.bin7	0.994252
S_200_1.bin15	S_0_10.bin16	0.996921
S_200_10.bin2	S_200_1.bin15	0.993923
S_200_10.bin2	S_200_10.bin2	1
S_200_10.bin2	S_200_50.bin7	0.987283
S_200_10.bin2	S_0_1.bin7	0.994396
S_200_10.bin2	S_0_10.bin16	0.996835
S_200_50.bin7	S_200_1.bin15	0.992741
S_200_50.bin7	S_200_10.bin2	0.986375
S_200_50.bin7	S_200_50.bin7	0.999999
S_200_50.bin7	S_0_1.bin7	0.992751
S_200_50.bin7	S_0_10.bin16	0.995769
S_0_1.bin7	S_200_1.bin15	0.995403
S_0_1.bin7	S_200_10.bin2	0.990169
S_0_1.bin7	S_200_50.bin7	0.988683
S_0_1.bin7	S_0_1.bin7	1
S_0_1.bin7	S_0_10.bin16	0.99765
S_0_10.bin16	S_200_1.bin15	0.99522
S_0_10.bin16	S_200_10.bin2	0.993204
S_0_10.bin16	S_200_50.bin7	0.990555
S_0_10.bin16	S_0_1.bin7	0.995795
S_0_10.bin16	S_0_10.bin16	1
S_200_1.bin16	S_200_1.bin16	0.999999
S_200_1.bin17	S_200_1.bin17	1
S_200_1.bin17	S_200_10.bin17	0.998291
S_200_1.bin17	S_200_50.bin4	0.998781
S_200_1.bin17	S_0_1.bin5	0.991212
S_200_1.bin17	S_0_10.bin1	0.997323
S_200_1.bin17	S_800_1.bin2	0.997138
S_200_1.bin17	S_800_10.bin24	0.997083
S_200_10.bin17	S_200_1.bin17	0.998107
S_200_10.bin17	S_200_10.bin17	1
S_200_10.bin17	S_200_50.bin4	0.99884
S_200_10.bin17	S_0_1.bin5	0.992757
S_200_10.bin17	S_0_10.bin1	0.997403
S_200_10.bin17	S_800_1.bin2	0.997591
S_200_10.bin17	S_800_10.bin24	0.997297
S_200_50.bin4	S_200_1.bin17	0.998213
S_200_50.bin4	S_200_10.bin17	0.998782
S_200_50.bin4	S_200_50.bin4	1
S_200_50.bin4	S_0_1.bin5	0.992754
S_200_50.bin4	S_0_10.bin1	0.99786
S_200_50.bin4	S_800_1.bin2	0.99799
S_200_50.bin4	S_800_10.bin24	0.997582
S_0_1.bin5	S_200_1.bin17	0.995858
S_0_1.bin5	S_200_10.bin17	0.996753
S_0_1.bin5	S_200_50.bin4	0.997073
S_0_1.bin5	S_0_1.bin5	1
S_0_1.bin5	S_0_10.bin1	0.994659
S_0_1.bin5	S_800_1.bin2	0.995892
S_0_1.bin5	S_800_10.bin24	0.994693
S_0_10.bin1	S_200_1.bin17	0.99778
S_0_10.bin1	S_200_10.bin17	0.998214
S_0_10.bin1	S_200_50.bin4	0.998118
S_0_10.bin1	S_0_1.bin5	0.990947
S_0_10.bin1	S_0_10.bin1	1
S_0_10.bin1	S_800_1.bin2	0.997706
S_0_10.bin1	S_800_10.bin24	0.996835
S_800_1.bin2	S_200_1.bin17	0.997838
S_800_1.bin2	S_200_10.bin17	0.998274
S_800_1.bin2	S_200_50.bin4	0.998402
S_800_1.bin2	S_0_1.bin5	0.992034
S_800_1.bin2	S_0_10.bin1	0.99741
S_800_1.bin2	S_800_1.bin2	1
S_800_1.bin2	S_800_10.bin24	0.997281
S_800_10.bin24	S_200_1.bin17	0.997672
S_800_10.bin24	S_200_10.bin17	0.998253
S_800_10.bin24	S_200_50.bin4	0.998156
S_800_10.bin24	S_0_1.bin5	0.99046
S_800_10.bin24	S_0_10.bin1	0.99721
S_800_10.bin24	S_800_1.bin2	0.997029
S_800_10.bin24	S_800_10.bin24	1
S_200_1.bin18	S_200_1.bin18	1
S_200_1.bin18	S_200_10.bin9	0.998661
S_200_1.bin18	S_0_1.bin9	0.998085
S_200_1.bin18	S_0_10.bin3	0.99767
S_200_1.bin18	S_800_1.bin13	0.992684
S_200_1.bin18	S_800_10.bin5	0.996027
S_200_10.bin9	S_200_1.bin18	0.997755
S_200_10.bin9	S_200_10.bin9	1
S_200_10.bin9	S_0_1.bin9	0.998702
S_200_10.bin9	S_0_10.bin3	0.998625
S_200_10.bin9	S_800_1.bin13	0.994213
S_200_10.bin9	S_800_10.bin5	0.996886
S_0_1.bin9	S_200_1.bin18	0.9976
S_0_1.bin9	S_200_10.bin9	0.998927
S_0_1.bin9	S_0_1.bin9	1
S_0_1.bin9	S_0_10.bin3	0.998508
S_0_1.bin9	S_800_1.bin13	0.993315
S_0_1.bin9	S_800_10.bin5	0.996447
S_0_10.bin3	S_200_1.bin18	0.997697
S_0_10.bin3	S_200_10.bin9	0.999263
S_0_10.bin3	S_0_1.bin9	0.998688
S_0_10.bin3	S_0_10.bin3	1
S_0_10.bin3	S_800_1.bin13	0.993387
S_0_10.bin3	S_800_10.bin5	0.996627
S_800_1.bin13	S_200_1.bin18	0.996034
S_800_1.bin13	S_200_10.bin9	0.997588
S_800_1.bin13	S_0_1.bin9	0.996888
S_800_1.bin13	S_0_10.bin3	0.996997
S_800_1.bin13	S_800_1.bin13	1
S_800_1.bin13	S_800_10.bin5	0.993008
S_800_10.bin5	S_200_1.bin18	0.996663
S_800_10.bin5	S_200_10.bin9	0.998413
S_800_10.bin5	S_0_1.bin9	0.998016
S_800_10.bin5	S_0_10.bin3	0.997854
S_800_10.bin5	S_800_1.bin13	0.991479
S_800_10.bin5	S_800_10.bin5	1
S_200_1.bin19	S_200_1.bin19	0.999999
S_200_1.bin19	S_200_10.bin6	0.997364
S_200_1.bin19	S_0_1.bin3	0.979404
S_200_1.bin19	S_0_10.bin11	0.996251
S_200_1.bin19	S_800_10.bin6	0.997396
S_200_10.bin6	S_200_1.bin19	0.991919
S_200_10.bin6	S_200_10.bin6	1
S_200_10.bin6	S_0_1.bin3	0.992485
S_200_10.bin6	S_0_10.bin11	0.998836
S_200_10.bin6	S_800_10.bin6	0.998306
S_0_1.bin3	S_200_1.bin19	0.980331
S_0_1.bin3	S_200_10.bin6	0.997613
S_0_1.bin3	S_0_1.bin3	1
S_0_1.bin3	S_0_10.bin11	0.997755
S_0_1.bin3	S_800_10.bin6	0.99783
S_0_10.bin11	S_200_1.bin19	0.990703
S_0_10.bin11	S_200_10.bin6	0.998797
S_0_10.bin11	S_0_1.bin3	0.992652
S_0_10.bin11	S_0_10.bin11	1
S_0_10.bin11	S_800_10.bin6	0.998356
S_800_10.bin6	S_200_1.bin19	0.99113
S_800_10.bin6	S_200_10.bin6	0.99823
S_800_10.bin6	S_0_1.bin3	0.991176
S_800_10.bin6	S_0_10.bin11	0.998372
S_800_10.bin6	S_800_10.bin6	1
S_200_1.bin2	S_200_1.bin2	1
S_200_1.bin2	S_0_1.bin11	0.998932
S_200_1.bin2	S_800_1.bin4	0.999345
S_200_1.bin2	S_800_10.bin13	0.997549
S_0_1.bin11	S_200_1.bin2	0.999416
S_0_1.bin11	S_0_1.bin11	1
S_0_1.bin11	S_800_1.bin4	0.999115
S_0_1.bin11	S_800_10.bin13	0.996853
S_800_1.bin4	S_200_1.bin2	0.999302
S_800_1.bin4	S_0_1.bin11	0.998544
S_800_1.bin4	S_800_1.bin4	1
S_800_1.bin4	S_800_10.bin13	0.99677
S_800_10.bin13	S_200_1.bin2	0.999076
S_800_10.bin13	S_0_1.bin11	0.998072
S_800_10.bin13	S_800_1.bin4	0.998597
S_800_10.bin13	S_800_10.bin13	1
S_200_1.bin3	S_200_1.bin3	1
S_200_1.bin3	S_200_10.bin18	0.996174
S_200_1.bin3	S_0_1.bin14	0.997575
S_200_1.bin3	S_800_1.bin6	0.995674
S_200_1.bin3	S_800_10.bin17	0.997399
S_200_10.bin18	S_200_1.bin3	0.996044
S_200_10.bin18	S_200_10.bin18	1
S_200_10.bin18	S_0_1.bin14	0.99774
S_200_10.bin18	S_800_1.bin6	0.996361
S_200_10.bin18	S_800_10.bin17	0.998363
S_0_1.bin14	S_200_1.bin3	0.996711
S_0_1.bin14	S_200_10.bin18	0.997476
S_0_1.bin14	S_0_1.bin14	1
S_0_1.bin14	S_800_1.bin6	0.997026
S_0_1.bin14	S_800_10.bin17	0.998357
S_800_1.bin6	S_200_1.bin3	0.996186
S_800_1.bin6	S_200_10.bin18	0.995504
S_800_1.bin6	S_0_1.bin14	0.997719
S_800_1.bin6	S_800_1.bin6	1
S_800_1.bin6	S_800_10.bin17	0.997524
S_800_10.bin17	S_200_1.bin3	0.996663
S_800_10.bin17	S_200_10.bin18	0.996728
S_800_10.bin17	S_0_1.bin14	0.998039
S_800_10.bin17	S_800_1.bin6	0.996503
S_800_10.bin17	S_800_10.bin17	1
S_200_1.bin4	S_200_1.bin4	1
S_200_1.bin4	S_0_1.bin6	0.966998
S_200_1.bin4	S_800_1.bin3	0.973952
S_0_1.bin6	S_200_1.bin4	0.966957
S_0_1.bin6	S_0_1.bin6	1
S_0_1.bin6	S_800_1.bin3	0.964335
S_800_1.bin3	S_200_1.bin4	0.977339
S_800_1.bin3	S_0_1.bin6	0.963759
S_800_1.bin3	S_800_1.bin3	1
S_200_1.bin5	S_200_1.bin5	1
S_200_1.bin6	S_200_1.bin6	1
S_200_1.bin6	S_200_10.bin12	0.991399
S_200_1.bin6	S_0_1.bin12	0.998496
S_200_1.bin6	S_0_10.bin14	0.990516
S_200_1.bin6	S_800_1.bin1	0.997788
S_200_1.bin6	S_800_10.bin16	0.998575
S_200_10.bin12	S_200_1.bin6	0.991388
S_200_10.bin12	S_200_10.bin12	1
S_200_10.bin12	S_0_1.bin12	0.99526
S_200_10.bin12	S_0_10.bin14	0.986135
S_200_10.bin12	S_800_1.bin1	0.994731
S_200_10.bin12	S_800_10.bin16	0.997179
S_0_1.bin12	S_200_1.bin6	0.996138
S_0_1.bin12	S_200_10.bin12	0.992718
S_0_1.bin12	S_0_1.bin12	0.999999
S_0_1.bin12	S_0_10.bin14	0.99277
S_0_1.bin12	S_800_1.bin1	0.998162
S_0_1.bin12	S_800_10.bin16	0.998233
S_0_10.bin14	S_200_1.bin6	0.993293
S_0_10.bin14	S_200_10.bin12	0.987716
S_0_10.bin14	S_0_1.bin12	0.995895
S_0_10.bin14	S_0_10.bin14	1
S_0_10.bin14	S_800_1.bin1	0.996101
S_0_10.bin14	S_800_10.bin16	0.997335
S_800_1.bin1	S_200_1.bin6	0.995112
S_800_1.bin1	S_200_10.bin12	0.991497
S_800_1.bin1	S_0_1.bin12	0.997345
S_800_1.bin1	S_0_10.bin14	0.991309
S_800_1.bin1	S_800_1.bin1	1
S_800_1.bin1	S_800_10.bin16	0.997686
S_800_10.bin16	S_200_1.bin6	0.996438
S_800_10.bin16	S_200_10.bin12	0.993488
S_800_10.bin16	S_0_1.bin12	0.997563
S_800_10.bin16	S_0_10.bin14	0.992606
S_800_10.bin16	S_800_1.bin1	0.997357
S_800_10.bin16	S_800_10.bin16	1
S_200_1.bin7	S_200_1.bin7	1
S_200_1.bin8	S_200_1.bin8	1
S_200_1.bin8	S_200_10.bin5	0.99763
S_200_1.bin8	S_200_50.bin8	0.996846
S_200_1.bin8	S_0_1.bin2	0.996778
S_200_1.bin8	S_0_10.bin9	0.991976
S_200_1.bin8	S_0_50.bin2	0.99565
S_200_1.bin8	S_800_1.bin7	0.999061
S_200_1.bin8	S_800_10.bin11	0.998134
S_200_10.bin5	S_200_1.bin8	0.998123
S_200_10.bin5	S_200_10.bin5	1
S_200_10.bin5	S_200_50.bin8	0.996682
S_200_10.bin5	S_0_1.bin2	0.996422
S_200_10.bin5	S_0_10.bin9	0.990844
S_200_10.bin5	S_0_50.bin2	0.996652
S_200_10.bin5	S_800_1.bin7	0.998419
S_200_10.bin5	S_800_10.bin11	0.99681
S_200_50.bin8	S_200_1.bin8	0.998334
S_200_50.bin8	S_200_10.bin5	0.996616
S_200_50.bin8	S_200_50.bin8	1
S_200_50.bin8	S_0_1.bin2	0.996227
S_200_50.bin8	S_0_10.bin9	0.991432
S_200_50.bin8	S_0_50.bin2	0.996134
S_200_50.bin8	S_800_1.bin7	0.998603
S_200_50.bin8	S_800_10.bin11	0.99714
S_0_1.bin2	S_200_1.bin8	0.997639
S_0_1.bin2	S_200_10.bin5	0.996552
S_0_1.bin2	S_200_50.bin8	0.996681
S_0_1.bin2	S_0_1.bin2	1
S_0_1.bin2	S_0_10.bin9	0.990538
S_0_1.bin2	S_0_50.bin2	0.995624
S_0_1.bin2	S_800_1.bin7	0.998046
S_0_1.bin2	S_800_10.bin11	0.996538
S_0_10.bin9	S_200_1.bin8	0.996953
S_0_10.bin9	S_200_10.bin5	0.996131
S_0_10.bin9	S_200_50.bin8	0.996376
S_0_10.bin9	S_0_1.bin2	0.99571
S_0_10.bin9	S_0_10.bin9	0.999999
S_0_10.bin9	S_0_50.bin2	0.996958
S_0_10.bin9	S_800_1.bin7	0.997102
S_0_10.bin9	S_800_10.bin11	0.995398
S_0_50.bin2	S_200_1.bin8	0.997587
S_0_50.bin2	S_200_10.bin5	0.996366
S_0_50.bin2	S_200_50.bin8	0.997024
S_0_50.bin2	S_0_1.bin2	0.995774
S_0_50.bin2	S_0_10.bin9	0.99311
S_0_50.bin2	S_0_50.bin2	1
S_0_50.bin2	S_800_1.bin7	0.997515
S_0_50.bin2	S_800_10.bin11	0.996834
S_800_1.bin7	S_200_1.bin8	0.998947
S_800_1.bin7	S_200_10.bin5	0.997388
S_800_1.bin7	S_200_50.bin8	0.997447
S_800_1.bin7	S_0_1.bin2	0.996675
S_800_1.bin7	S_0_10.bin9	0.991163
S_800_1.bin7	S_0_50.bin2	0.996235
S_800_1.bin7	S_800_1.bin7	1
S_800_1.bin7	S_800_10.bin11	0.998278
S_800_10.bin11	S_200_1.bin8	0.998378
S_800_10.bin11	S_200_10.bin5	0.996963
S_800_10.bin11	S_200_50.bin8	0.99681
S_800_10.bin11	S_0_1.bin2	0.996047
S_800_10.bin11	S_0_10.bin9	0.990857
S_800_10.bin11	S_0_50.bin2	0.99581
S_800_10.bin11	S_800_1.bin7	0.998947
S_800_10.bin11	S_800_10.bin11	1
S_200_1.bin9	S_200_1.bin9	1
S_200_1.bin9	S_200_10.bin4	0.991547
S_200_1.bin9	S_0_1.bin1	0.991427
S_200_1.bin9	S_0_10.bin5	0.989088
S_200_1.bin9	S_800_1.bin12	0.993453
S_200_10.bin4	S_200_1.bin9	0.993445
S_200_10.bin4	S_200_10.bin4	1
S_200_10.bin4	S_0_1.bin1	0.991287
S_200_10.bin4	S_0_10.bin5	0.989758
S_200_10.bin4	S_800_1.bin12	0.993024
S_0_1.bin1	S_200_1.bin9	0.992297
S_0_1.bin1	S_200_10.bin4	0.99057
S_0_1.bin1	S_0_1.bin1	1
S_0_1.bin1	S_0_10.bin5	0.988404
S_0_1.bin1	S_800_1.bin12	0.992238
S_0_10.bin5	S_200_1.bin9	0.992767
S_0_10.bin5	S_200_10.bin4	0.989558
S_0_10.bin5	S_0_1.bin1	0.99074
S_0_10.bin5	S_0_10.bin5	1
S_0_10.bin5	S_800_1.bin12	0.992194
S_800_1.bin12	S_200_1.bin9	0.994987
S_800_1.bin12	S_200_10.bin4	0.992641
S_800_1.bin12	S_0_1.bin1	0.992623
S_800_1.bin12	S_0_10.bin5	0.990708
S_800_1.bin12	S_800_1.bin12	1
S_200_10.bin1	S_200_10.bin1	1
S_200_10.bin10	S_200_10.bin10	1
S_200_10.bin11	S_200_10.bin11	1
S_200_10.bin11	S_0_10.bin17	0.982835
S_200_10.bin11	S_800_10.bin12	0.995425
S_0_10.bin17	S_200_10.bin11	0.980056
S_0_10.bin17	S_0_10.bin17	1
S_0_10.bin17	S_800_10.bin12	0.996199
S_800_10.bin12	S_200_10.bin11	0.988851
S_800_10.bin12	S_0_10.bin17	0.989948
S_800_10.bin12	S_800_10.bin12	0.999999
S_200_10.bin13	S_200_10.bin13	1
S_200_10.bin13	S_800_1.bin5	0.997318
S_800_1.bin5	S_200_10.bin13	0.99684
S_800_1.bin5	S_800_1.bin5	1
S_200_10.bin14	S_200_10.bin14	1
S_200_10.bin15	S_200_10.bin15	1
S_200_10.bin15	S_200_50.bin6	0.996843
S_200_50.bin6	S_200_10.bin15	0.997652
S_200_50.bin6	S_200_50.bin6	1
S_200_10.bin16	S_200_10.bin16	1
S_200_10.bin16	S_200_50.bin3	0.999151
S_200_10.bin16	S_800_10.bin22	0.9947
S_200_10.bin16	S_800_50.bin3	0.998046
S_200_50.bin3	S_200_10.bin16	0.999134
S_200_50.bin3	S_200_50.bin3	1
S_200_50.bin3	S_800_10.bin22	0.995801
S_200_50.bin3	S_800_50.bin3	0.998557
S_800_10.bin22	S_200_10.bin16	0.997384
S_800_10.bin22	S_200_50.bin3	0.998762
S_800_10.bin22	S_800_10.bin22	1
S_800_10.bin22	S_800_50.bin3	0.99785
S_800_50.bin3	S_200_10.bin16	0.998451
S_800_50.bin3	S_200_50.bin3	0.999299
S_800_50.bin3	S_800_10.bin22	0.995721
S_800_50.bin3	S_800_50.bin3	1
S_200_10.bin7	S_200_10.bin7	1
S_200_50.bin1	S_200_50.bin1	1
S_200_50.bin2	S_200_50.bin2	1
S_200_50.bin5	S_200_50.bin5	0.999999
S_200_50.bin5	S_800_1.bin15	0.997085
S_200_50.bin5	S_800_10.bin1	0.995765
S_800_1.bin15	S_200_50.bin5	0.994101
S_800_1.bin15	S_800_1.bin15	1
S_800_1.bin15	S_800_10.bin1	0.997187
S_800_10.bin1	S_200_50.bin5	0.993717
S_800_10.bin1	S_800_1.bin15	0.997777
S_800_10.bin1	S_800_10.bin1	1
S_0_1.bin16	S_0_1.bin16	1
S_0_1.bin4	S_0_1.bin4	1
S_0_1.bin8	S_0_1.bin8	1
S_0_1.bin8	S_0_10.bin10	0.997698
S_0_1.bin8	S_800_1.bin16	0.998417
S_0_10.bin10	S_0_1.bin8	0.998337
S_0_10.bin10	S_0_10.bin10	1
S_0_10.bin10	S_800_1.bin16	0.99797
S_800_1.bin16	S_0_1.bin8	0.998457
S_800_1.bin16	S_0_10.bin10	0.997456
S_800_1.bin16	S_800_1.bin16	1
S_0_10.bin12	S_0_10.bin12	1
S_0_10.bin12	S_800_10.bin4	0.999549
S_800_10.bin4	S_0_10.bin12	0.99803
S_800_10.bin4	S_800_10.bin4	1
S_0_10.bin13	S_0_10.bin13	1
S_0_10.bin13	S_800_10.bin20	0.985941
S_800_10.bin20	S_0_10.bin13	0.979589
S_800_10.bin20	S_800_10.bin20	1
S_0_10.bin15	S_0_10.bin15	1
S_0_10.bin15	S_800_10.bin21	0.997897
S_800_10.bin21	S_0_10.bin15	0.991463
S_800_10.bin21	S_800_10.bin21	1
S_0_10.bin4	S_0_10.bin4	1
S_0_10.bin6	S_0_10.bin6	1
S_0_10.bin7	S_0_10.bin7	0.999999
S_0_10.bin7	S_800_1.bin11	0.992517
S_800_1.bin11	S_0_10.bin7	0.993269
S_800_1.bin11	S_800_1.bin11	1
S_0_10.bin8	S_0_10.bin8	1
S_800_1.bin14	S_800_1.bin14	1
S_800_1.bin17	S_800_1.bin17	1
S_800_1.bin17	S_800_10.bin14	0.984038
S_800_10.bin14	S_800_1.bin17	0.983211
S_800_10.bin14	S_800_10.bin14	1
S_800_1.bin9	S_800_1.bin9	1
S_800_10.bin10	S_800_10.bin10	1
S_800_10.bin15	S_800_10.bin15	0.999999
S_800_10.bin2	S_800_10.bin2	1
S_800_10.bin3	S_800_10.bin3	1
S_800_10.bin7	S_800_10.bin7	1
S_800_10.bin8	S_800_10.bin8	1
S_800_10.bin9	S_800_10.bin9	1
S_800_50.bin2	S_800_50.bin2	0.999999

## Sheet: Table S5
Table S5 The relative abundance of the dereplicated MAGs calculated from CoverM.
MAGs	F_200_1	F_200_10	F_200_50	F_800_1	F_800_10	F_800_50	H_200_1	H_200_10	H_200_50	H_800_1	H_800_10	H_800_50	L_0_1	L_0_10	L_0_50	L_200_1	L_200_10	L_200_50	L_800_1	L_800_10	L_800_50	S_0_1	S_0_10	S_0_50	S_200_1	S_200_10	S_200_50	S_800_1	S_800_10	S_800_50
F_200_1.bin1	0.175264	0.00378061	0	0.064264	0	0	0.141951	0	0	0.0792085	0.00363878	0	0	0	0	0.0113136	0	0	0.00762364	0	0	0	0	0	0	0	0	0	0	0
F_200_1.bin2	0.128396	0.014304	0.0240694	0.00985405	0	0.00306786	0.106117	0.00669684	0.00935776	0	0	0	0	0	0	0.00396489	0	0	0	0	0	0	0	0	0.00509729	0.00634518	0	0	0	0
F_200_1.bin3	0.103466	0.00857201	0.0111683	0.0158558	0	0	0.0414729	0.00657717	0.00561381	0.0136875	0	0	0	0	0	0	0	0	0	0	0	0	0	0	0.00555561	0.00625908	0	0	0	0
F_200_10.bin2	0.0230277	0.151138	0.0361785	0.949463	0.962431	1.47806	0.00399564	0.031483	0.00415274	0.128702	1.12643	0.655045	0	0	0	0	0	0	0	0	0	0	0	0	0	0	0	0	0	0
F_200_10.bin3	0.0753296	0.381326	0.546869	0.00855442	0.0424568	0.0567082	0.0797918	0.293769	0.252116	0	0.00397739	0.0204477	0	0	0	0.0310757	0.0255263	0	0.0363392	0.0197125	0.0100334	0	0	0	0.00435331	0.0171773	0.0139392	0	0	0
F_800_1.bin3	0	0	0	0.18536	0.203039	0.341401	0	0	0	0.156011	0.140759	0.327367	0	0	0	0	0	0	0	0	0	0	0	0	0	0	0	0.00608308	0.00510647	0.0103338
F_800_1.bin7	0.00479093	0.0418344	0.0274982	0.651627	0.255719	0.359875	0	0.0108642	0	0.010722	0.106861	0.06148	0	0	0	0	0	0	0	0	0	0	0	0	0	0	0	0	0	0
F_800_10.bin3	0.0127002	0.0559422	0.014379	0.0967785	0.1587	0.125154	0	0	0	0.00253713	0	0	0.0281233	0.0237059	0.00724227	0.381273	0.242045	0.0292434	0.915976	0.508839	0.893501	7.40963	5.50631	2.49097	5.43461	9.94691	4.79199	8.60388	10.1674	7.83915
F_800_10.bin4	0	0	0	0.0847278	0.151739	0.137381	0	0	0	0	0.0294192	0.0325485	0	0	0	0.0152958	0	0	0	0.0178568	0	0	0	0	0.0359825	0	0	0.0629738	0.0675947	0.0463516
F_800_10.bin5	0.00311148	0.0140258	0.00889973	0.184025	0.362501	1.70904	0	0.00318269	0	0	0.0188821	0.00351961	0	0	0	0.152137	0.019463	0.00785927	0.358294	0.0104961	0.00702636	0	0	0	0	0	0	0	0	0.00648186
F_800_10.bin6	0	0.0149229	0	0	0.49129	0.00485533	0	0.00546655	0	0	0.0118818	0.00809624	0	0	0	0.00513963	0.0237381	0.0033481	0.0159074	0.0971099	1.89574	0	0.0103315	0	0	0	0.00700199	0	0.0326274	0.0157216
F_800_10.bin7	0	0	0	0.0338922	0.229796	0.0455945	0	0	0	0	0	0	0	0	0	0	0	0	0	0.00591391	0	0.137937	0.0825897	0.0557747	0.0797623	0.116498	0.336611	0.157182	0.127966	0.183752
F_800_10.bin9	0	0	0	0.111664	0.157602	0.101251	0	0	0	0	0.00937434	0	0	0	0	0	0.00750541	0	0.00502174	0.0171253	0.0180043	0.00323037	0	0	0.00680599	0	0	0.020566	0	0.00665769
F_800_50.bin1	0.00983248	0.0182177	0.0398457	0	0.0118256	0.31875	0	0	0	0	0	0.0316995	0	0	0.00525416	0	0	0	0	0	0	0	0	0	0	0	0	0	0	0
F_800_50.bin10	0	0	0	0.0265344	0.0760805	0.511955	0	0	0	0	0	0	0	0	0	0	0	0	0	0	0	0	0	0	0	0	0	0	0	0
F_800_50.bin12	0.0393081	0.203117	0.0803374	0.169302	0.503869	0.339087	0.0636456	0.0282374	0.0043161	0	0.0224321	0	0	0	0	0.00848189	0	0	0.0523531	0.0192688	0.013616	0.0779484	0.0142102	0	0.26111	0.0359041	0.0130182	0.317057	0.0144128	0.0188544
F_800_50.bin2	0	0	0	0.0125851	0.0545336	0.177533	0	0	0	0	0.0226023	0.0106266	0	0	0	0.00638463	0	0	0	0	0	0	0	0	0	0	0	0	0	0
F_800_50.bin3	0	0.0069027	0	0.118351	0.107369	0.687832	0	0	0	0.0071877	0.039132	0.0117109	0	0	0	0.00626414	0.00369804	0	0	0.00325879	0	0	0	0	0	0	0	0	0	0
F_800_50.bin4	0	0	0	0.0385535	0.103875	0.232181	0	0	0	0	0.0197345	0.0134134	0	0	0	0	0	0	0	0	0	0	0	0	0	0	0	0	0	0
F_800_50.bin6	0	0.0159893	0	0.0516218	0.0400251	0.176912	0.00721851	0.0601113	0	0.00784542	0.0194518	0.00615145	0.00335158	0.0044971	0	0.05936	0.047325	0.00309711	0.154855	0.101237	0.0482424	0	0	0	0	0	0	0	0	0
F_800_50.bin7	0.0110127	0.0259108	0.0137304	0.0734423	0.170978	0.238442	0.0268167	0.0532257	0.0375588	0.0260385	0.0423551	0.0734219	0	0	0	0	0	0	0	0	0	0	0	0	0	0	0	0	0	0
F_800_50.bin9	0	0	0	0.0222334	0.0896691	0.203383	0.00397186	0.0263159	0.0305537	0.0196756	0.0915282	0.201625	0	0	0	0	0	0	0.00361396	0.0125227	0.00840861	0	0	0	0	0	0	0	0	0.00555794
H_200_1.bin1	0.057265	0	0	0.0790526	0.00310358	0	0.151921	0.00455467	0	0.0897426	0.00313872	0	0	0	0	0	0	0	0.00543591	0	0	0	0	0	0	0	0.00390018	0	0	0
H_200_1.bin2	0.0318749	0.0220189	0.0385015	0.037573	0.0201048	0.0209672	0.127846	0.0598443	0.058287	0.0293283	0.0113593	0.023788	0	0	0	0.0130857	0.00544224	0	0.0150164	0.00741179	0	0	0	0	0.0128473	0.0181765	0.00626774	0	0	0
H_200_10.bin1	0.00441158	0.0643398	0.0255362	0.136066	0.249461	0.440839	0.00582979	0.209637	0.005165	0.0700615	0.7427	0.237032	0	0	0	0	0	0	0	0.00732595	0	0	0	0	0	0	0	0	0	0
H_200_10.bin3	0.00950689	0.0822181	0.00847857	0.0466934	0.110545	0.133478	0.00673614	0.213826	0.00590313	0.0073454	0.0153733	0.00654325	0	0	0	0.0184281	0.0184596	0	0.0689681	0.0576655	0.0641544	0.171744	0.0766174	0.026068	0.163126	0.187781	0.0865273	0.297063	0.280203	0.340041
H_200_50.bin1	0.00799652	0.0652199	0.200537	0	0.00653641	0.0393257	0.00404662	0.0432974	0.157269	0	0	0.0182249	0	0	0	0	0	0	0	0	0	0	0	0	0	0	0	0	0	0
H_200_50.bin2	0	0.0172524	0.0342815	0.00701437	0.0491021	0.0944901	0.0192127	0.185672	0.202489	0.00543309	0.0424157	0.106359	0	0	0	0	0	0	0.00460538	0.00683412	0.00621601	0	0	0	0	0.00467237	0.00401073	0	0	0
H_200_50.bin3	0.00616482	0.0563637	0.111449	0.00416079	0.0165654	0.0335697	0.0228368	0.227917	0.271956	0	0.00514086	0.017904	0	0	0	0.00411448	0.00492987	0	0.0104609	0.00815043	0.00432092	0	0	0	0	0.00347481	0	0	0	0
H_200_50.bin4	0.00285733	0.0185669	0.0349026	0.0171925	0.0976266	0.182827	0.0343246	0.222887	0.237195	0.0171305	0.0862497	0.205841	0	0	0	0.00630958	0.00485021	0	0.0465548	0.0266218	0.0185581	0	0	0	0	0	0	0	0	0.00391686
H_800_1.bin1	0.00697713	0.00370836	0.00411059	0.0699248	0.0811718	0.0428065	0.0415504	0.0212885	0.0153621	0.119833	0.06611	0.0878239	0	0	0	0.0049737	0	0	0.00989966	0	0	0	0	0	0.0093471	0.0168564	0.0112563	0.0119973	0.00741037	0.0382346
H_800_1.bin3	0.00532677	0.00444282	0.00767465	0.178919	0.0918964	0.0791565	0.0190445	0.011391	0.0107114	0.235975	0.084239	0.162721	0	0	0	0	0	0	0.00876845	0.0034746	0	0	0	0	0.00828914	0	0	0.0224637	0.00391892	0.0356671
H_800_1.bin4	0.0910941	0	0	0.241012	0.0747847	0	0.138957	0	0	0.326361	0.124025	0.0279895	0	0	0	0	0	0	0.0902452	0	0	0	0	0	0	0	0	0	0	0
H_800_1.bin5	0	0	0.00343029	0.0896131	0.295602	0.498245	0.00395714	0.0126922	0.0125559	0.131515	0.407516	0.958287	0	0	0	0	0	0	0	0	0	0	0	0	0	0	0	0.00819069	0.0124803	0.0415553
H_800_10.bin1	0	0.00515505	0.0107102	0.0373677	0.262844	0.472867	0.00409103	0.0396475	0.0425985	0.0516708	0.415111	0.942008	0	0	0	0	0	0	0.0075156	0.0123002	0.0116024	0	0	0	0	0	0	0.00275873	0.00915187	0.0298369
H_800_50.bin1	0	0	0	0.0155917	0.0990238	0.0872558	0	0.0116874	0.0136329	0.0212036	0.06235	0.167057	0	0	0	0	0	0	0	0	0	0	0	0	0	0	0	0	0	0
H_800_50.bin10	0	0.0194976	0.0193019	0.0130082	0.0890669	0.125684	0.00359592	0.0202118	0.0190851	0.0131903	0.0870111	0.243243	0	0	0	0.00759556	0.0133813	0	0.0267578	0.0227048	0.0378483	0	0	0	0	0	0	0	0.00870632	0.0328572
H_800_50.bin3	0.00951305	0.0119145	0.0235967	0.0369625	0.0318325	0.0863682	0.0130063	0.0255778	0.0163369	0.0213368	0.078231	0.139086	0.0078123	0	0	0	0	0	0	0	0	0.0305977	0	0	0	0	0	0	0	0
H_800_50.bin4	0	0.00587558	0.0149593	0.0112809	0.0683179	0.208652	0	0.0223827	0.0344874	0.0117791	0.0884476	0.280841	0	0	0	0	0	0	0.00398188	0	0	0	0	0	0	0	0	0	0	0.00320753
H_800_50.bin5	0	0	0	0.0498505	0.10105	0.074941	0.00568795	0.00696633	0.00660355	0.0612558	0.0660166	0.14512	0	0	0	0	0	0	0.0074405	0.00338466	0	0	0	0	0	0	0	0	0.0100968	0.0416225
H_800_50.bin6	0	0	0.00426139	0.0309445	0.0496255	0.0598866	0.0234066	0.0400854	0.0354901	0.0439942	0.0568681	0.131728	0	0	0	0.00432063	0	0	0.00725498	0	0	0	0	0	0	0	0	0	0.00316517	0.0122346
H_800_50.bin7	0	0.00359494	0.00558857	0.0635833	0.135801	0.184467	0.0128056	0.0242178	0.0230862	0.0411732	0.0682245	0.172573	0	0	0	0	0	0	0.0985777	0.0224249	0.0162544	0	0	0	0	0	0	0	0	0.00422392
L_200_1.bin2	0	0	0	0	0	0	0	0	0	0	0	0	0.0029359	0.00352543	0	0.174184	0.051593	0	0.00708256	0.00475059	0	0	0	0	0	0	0	0	0	0
L_200_1.bin9	0	0	0	0	0	0	0	0	0	0	0	0	0	0	0	0.258162	0.159675	0.0100473	0.00605528	0.00332053	0	0	0	0	0	0	0	0	0	0
L_200_10.bin1	0	0	0	0	0	0	0	0	0	0	0	0	0	0	0	0.461269	0.511762	0.0842991	0	0	0	0	0	0	0	0	0	0	0	0
L_200_10.bin10	0.00247302	0.033857	0.00679439	0.00572165	0.0482994	0.0198457	0	0.00912713	0	0	0.00761508	0	0.0130052	0.00659997	0	0.298298	0.25521	0.0604436	0.888371	0.22698	0.130058	2.60539	1.66184	0.831642	1.90639	2.29641	1.11318	1.56516	1.92321	1.04236
L_200_10.bin12	0	0	0	0	0	0	0	0.00757545	0	0	0	0	0	0	0	0.592078	0.391095	0.0265704	0.018032	0.0108961	0	0	0	0	0	0	0	0	0	0
L_200_10.bin4	0	0.0347001	0	0	0	0	0	0	0	0	0	0	0	0	0	0	0.196297	0	0	1.09205	0	0	0	0	0	0	0	0	0	0
L_200_10.bin6	0	0	0	0.00316754	0.00323892	0.0132036	0	0	0	0	0	0	0.0155069	0.0165474	0	0.159358	0.229315	0.0246651	0.0620998	0.0653105	0.0672765	0.0247659	0	0	0.0204326	0.024063	0.0145314	0.0303968	0.03392	0.00958856
L_200_10.bin7	0	0.0184455	0	0	0	0	0	0	0	0	0	0.0160613	0	0.00458527	0	0	0.228196	0	0.00412929	1.59896	0.00682353	0	0	0	0	0	0	0	0.00398388	0.0086763
L_200_10.bin9	0	0	0	0	0	0	0	0	0	0	0	0	0	0	0	0.0860994	0.519574	0.0809291	0.0116046	0.00356088	0.0134645	0	0	0	0	0	0	0	0	0
L_200_50.bin1	0	0	0	0	0.00632989	0.015823	0	0	0	0	0.00565715	0	0.0108115	0.00682186	0	0.179493	0.24224	0.202384	0.163577	0.12976	0.144903	0.0132794	0.00778102	0	0	0	0	0	0.00437294	0
L_200_50.bin2	0	0	0	0	0	0	0	0	0	0.00461112	0	0	0	0	0	0.881569	1.93558	0.203883	0.00711551	0.0218135	0	0	0	0	0	0	0	0	0	0
L_800_1.bin2	0	0	0	0	0	0	0	0	0	0	0	0	0	0	0	0.00933118	0	0	0.117295	0	0	0	0	0	0	0	0	0	0	0
L_800_1.bin6	0	0	0	0	0	0	0	0	0	0	0	0	0	0	0	0.0338567	0.0160803	0	0.169047	0.00435945	0.0112479	0	0.00383197	0	0	0.00340617	0.0180703	0	0.00706514	0.070749
L_800_1.bin7	0	0	0	0	0	0	0	0	0	0	0	0	0	0	0	0.0547172	0.188868	0.0276135	0.235389	0.0948523	2.68864	0	0	0	0	0	0	0	0	0
L_800_10.bin1	0	0.0159282	0	0	0	0	0	0	0	0	0	0	0	0	0	0	0.138536	0	0	0.320993	0	0	0	0	0	0	0	0	0	0
L_800_10.bin10	0	0.136688	0	0	0	0	0	0	0	0	0	0	0	0	0	0	0.252046	0	0	0.723872	0	0	0	0	0	0	0	0	0	0
L_800_10.bin14	0	0	0	0	0	0	0	0	0	0	0	0	0	0	0	0.00993454	0.0109226	0	0.109658	0.150447	0.0228127	0.0339084	0.0135039	0	0.0180457	0.0216487	0.00808835	0.011998	0.0102969	0.00910965
L_800_10.bin15	0	0.0114298	0	0	0	0	0	0	0	0	0	0	0	0	0	0	0.0393663	0	0	0.130183	0	0	0	0	0	0	0	0	0	0
L_800_10.bin16	0	0	0	0	0	0	0	0	0	0	0	0	0	0	0	0	0	0	0	0.191665	0	0	0	0	0	0	0	0	0	0
L_800_10.bin3	0	0	0	0	0	0	0	0	0	0	0	0	0	0	0	0.22758	0.206991	0.0203254	0.520712	0.209207	0.101039	0.0342239	0.017797	0	0	0	0	0	0	0
L_800_10.bin4	0.0103511	0.047767	0.00854823	0.161471	0.143154	0.279244	0.00405509	0.0249646	0	0.0191308	0.0335042	0.0112582	0.0077332	0.00536096	0	0.175506	0.0809453	0.0108105	0.534266	0.200141	0.339686	0.0537127	0.106104	0.0309537	0.0600377	0.0574627	0.0521813	0.145202	0.143166	0.160752
L_800_10.bin5	0	0	0	0	0	0	0	0	0	0	0	0	0	0	0	0	0.0136523	0	0	0.1199	0	0	0	0	0	0	0	0	0	0
L_800_10.bin8	0	0	0	0	0	0	0	0	0	0	0	0	0	0	0	0.113466	0.111994	0.00891307	0.230381	0.224434	0.522748	0.0107773	0.00421138	0.00324128	0.0173306	0.00561553	0.0290169	0.0123382	0.0101378	0.0144022
L_800_10.bin9	0	0	0	0	0	0	0	0	0	0	0	0	0.00534988	0.00314049	0	0.131245	0.0807622	0.0138327	0.462974	0.26269	0.131739	0.010432	0.0275774	0.00748997	0.00878055	0.0202802	0.016239	0.0150907	0.0385762	0.0865799
L_800_50.bin1	0	0	0	0	0	0	0	0	0	0	0	0	0	0	0	0.0123434	0.0653561	0.0068087	0.051287	0.0658141	0.177186	0	0	0	0	0	0	0	0	0
L_800_50.bin3	0	0	0	0.0215744	0.00630461	0.017074	0.00570705	0	0	0	0.00769506	0	0.00372127	0.00553254	0	0.200392	0.142904	0.0644162	0.381767	0.160683	0.257374	0.0331331	0.0814521	0.0178091	0.0249102	0.0222307	0.0203681	0.0296921	0.0506043	0.0387288
L_800_50.bin4	0	0	0	0	0	0	0	0	0	0	0	0	0	0	0	0.0162692	0.0336836	0.0122676	0.0597561	0.0431021	0.283233	0	0	0	0	0	0	0	0	0
L_800_50.bin6	0	0	0	0	0	0	0	0	0	0	0	0	0	0.00423213	0	0.286611	0.272567	0.025871	0.8007	0.434491	0.242912	0	0	0	0	0	0	0	0.00334367	0.00560394
L_800_50.bin7	0	0	0	0	0	0	0	0	0	0	0	0	0.00749936	0.0103486	0	2.27414	2.72686	0.447995	1.28493	1.28874	0.758587	0	0.00671477	0	0	0	0.00492571	0.00419079	0.0413555	0.0117899
S_200_1.bin10	0	0	0	0	0	0	0	0	0	0	0	0	0	0	0	0	0	0	0	0	0	0.373097	0.590919	0.096179	0.456084	0.217407	0.153809	0.237035	0.161221	0.0674264
S_200_1.bin11	0	0	0	0	0	0	0	0	0	0	0	0	0	0	0	0	0	0	0	0	0	0.37266	0.0380712	0	0.624646	0.0213455	0	0.564762	0.387188	0
S_200_1.bin12	0	0	0	0	0	0	0	0	0	0	0	0	0	0	0	0	0	0	0	0	0	0.346634	0.121445	0	0.486927	0.0100415	0	0.231401	0.415901	0
S_200_1.bin14	0	0	0	0	0	0	0	0	0	0	0	0	0	0	0	0	0	0	0	0	0	0.0120432	0.00423418	0	0.173115	0.00456946	0	0.0138759	0	0
S_200_1.bin16	0	0	0	0	0	0	0	0	0	0	0	0	0	0	0	0	0	0	0	0	0	0.0075895	0.0037092	0	0.162966	0.00476855	0	0.0140765	0	0
S_200_1.bin18	0	0	0	0	0	0	0	0	0	0	0	0	0	0	0	0	0	0	0	0	0	0.990001	0.71762	0.0147842	1.87871	0.452715	0.0291398	3.8904	1.51455	0.0188285
S_200_1.bin2	0	0	0	0	0	0	0	0	0	0	0	0	0	0	0	0	0	0	0	0	0	0.284345	0.0774374	0.00773291	0.373431	0.0703098	0.0171238	0.585385	0.211357	0.0234126
S_200_1.bin5	0	0	0	0	0	0	0	0	0	0	0	0	0	0	0	0	0	0	0	0	0	0.113455	0.0146094	0.00355468	0.190282	0.00796554	0.00501171	0.0349135	0.0029231	0.0070306
S_200_1.bin7	0	0	0	0	0	0	0	0	0	0	0	0	0	0	0	0	0	0	0	0	0	0.335926	0.251692	0.0361661	0.482381	0.156199	0.0644353	0.28074	0.325332	0.0744097
S_200_1.bin8	0	0	0	0	0	0	0	0	0	0	0	0	0	0	0	0	0	0	0	0	0	0.920359	1.91807	0.794469	0.525227	0.76164	0.801572	0.505016	0.288937	0.206382
S_200_10.bin1	0	0	0.00369898	0	0	0	0	0	0	0	0	0	0	0	0	0	0	0	0	0	0	0.10038	0.0524519	0	0.203891	0.2144	0	0.0418675	0.0329641	0
S_200_10.bin10	0	0	0	0	0	0	0	0	0	0	0	0	0	0	0	0.0131891	0.0108597	0	0.110249	0.0366226	0.0473655	0.255834	0.18789	0.0506876	0.60068	0.858796	0.411939	1.00691	0.992493	0.624014
S_200_10.bin13	0	0	0	0	0	0	0	0	0	0	0	0	0	0	0	0.0258693	0.022372	0	0.0629403	0.0457581	0.0516492	0.94848	0.414291	0.26703	0.821797	1.47666	0.983107	0.798363	0.691526	0.629075
S_200_10.bin14	0	0	0	0	0	0	0	0	0	0	0	0	0	0	0	0	0	0	0	0	0	1.66996	0.639291	0.147045	1.82331	0.656932	0.336782	1.44606	0.372727	0.144461
S_200_10.bin15	0	0	0	0	0	0	0	0	0	0	0	0	0	0	0	0	0	0	0	0	0	0.105466	0.0879481	0.0763898	0.068957	0.414291	0.601374	0.0544719	0.133066	0.134409
S_200_10.bin3	0	0	0	0	0	0	0	0	0	0	0	0	0	0	0	0	0	0	0	0	0	0.0532801	0.0538151	0	0.105946	0.173053	0.00775328	0.00783604	0.0133394	0.00445118
S_200_10.bin7	0	0	0	0	0	0	0	0	0	0	0	0	0	0	0	0	0	0	0	0	0	0.237135	0.0713118	0	0.563163	0.361831	0.021407	0.147154	0.117347	0.0106301
S_200_50.bin1	0	0	0	0	0	0	0	0	0	0	0	0	0	0	0	0	0	0	0	0	0	0.0391136	0.0244385	0	0.0508527	0.0850175	0.178948	0.0527012	0.0380492	0.0223919
S_200_50.bin2	0	0	0	0	0	0	0	0	0	0	0	0	0	0	0	0	0	0	0	0	0	0.335648	0.295703	0.098017	0.517093	0.999454	0.333211	0.439496	0.425542	0.110102
S_200_50.bin3	0	0	0	0	0	0	0	0	0	0	0	0	0	0	0	0	0	0	0	0	0	0.0272385	0.063813	0.0215332	0.114644	0.230992	0.529353	0.0430829	0.186904	0.381987
S_200_50.bin4	0	0	0	0	0	0	0	0	0	0	0	0	0	0	0	0	0	0	0	0	0	3.2156	1.22341	0.0910999	1.49263	1.05711	0.414628	1.71941	1.24318	0.203009
S_0_1.bin1	0	0	0	0	0	0	0	0	0	0	0	0	0	0	0	0.0172485	0.0101848	0	0.00460119	0	0	0.199563	0.290931	0.0205314	0.275567	0.223197	0.128154	0.436	0.720724	1.0571
S_0_1.bin14	0	0	0	0	0	0	0	0	0	0	0	0	0	0	0	0	0	0	0.00452495	0	0	1.06698	0.675298	0.0753531	1.89315	0.211112	0.0511649	2.13291	0.476086	0.059104
S_0_1.bin16	0	0	0	0	0	0	0	0	0	0	0	0	0	0	0	0	0	0	0	0	0	0.391308	0.511161	0.0718321	0.241012	0.183127	0.0818381	0.153429	0.0681705	0.0229407
S_0_1.bin4	0	0	0	0	0	0	0	0	0	0	0	0	0	0	0	0	0	0	0.00735082	0	0	0.252756	0.155703	0.0376748	0.0577663	0.0738186	0.0413674	0.0786701	0.0359267	0.0340096
S_0_1.bin8	0	0	0	0	0	0	0	0	0	0	0	0	0	0	0	0	0	0	0	0	0	1.04474	1.27261	0	0.743987	0.0391656	0.00450694	1.58159	6.48931	0.00835594
S_0_10.bin16	0	0	0	0	0	0	0	0	0	0	0	0	0	0	0	0	0	0	0.0156889	0.00483537	0	0.384843	0.368743	0.0696342	0.298147	0.535979	0.173859	0.096817	0.0785283	0.105635
S_0_10.bin4	0	0	0	0	0	0	0	0	0	0	0	0	0	0	0	0	0	0	0	0	0	0.129779	0.267702	0.0127569	0.0775006	0.054374	0.0133952	0.114186	0.115003	0.0106725
S_0_10.bin6	0	0	0	0	0	0	0	0	0	0	0	0	0	0	0	0	0	0	0	0	0	0.149377	0.247056	0.0545369	0.114193	0.0723848	0.0370317	0.135261	0.0632356	0.05845
S_0_10.bin8	0	0	0	0	0	0	0	0	0	0	0	0	0	0	0	0	0	0	0	0	0	1.5671	1.03186	0.120718	1.11668	0.605485	0.307884	0.958252	0.817667	0.14362
S_0_50.bin1	0	0	0	0	0	0	0	0	0	0	0	0	0	0	0	0	0	0	0.0448424	0	0	2.20487	1.04785	0.26557	1.30095	0.656208	0.174504	3.086	1.19447	0.205974
S_800_1.bin11	0	0	0	0	0	0	0	0	0	0	0	0	0	0	0	0	0	0	0.00976544	0.0134065	0	0.499056	0.384872	0.0396771	1.49062	0.856774	0.238581	0.564815	1.54895	0.0611965
S_800_1.bin14	0	0	0	0	0	0	0	0	0	0	0	0	0	0	0	0	0	0	0	0	0	0.0298525	0.0148642	0.00566068	0.0449958	0.0423174	0.0169308	0.12063	0.058127	0.068077
S_800_1.bin3	0	0	0	0	0	0	0	0	0	0	0	0	0	0	0	0.0369709	0.0462035	0.00821007	0.0493938	0.0146355	0.0136405	0.127508	0.549055	0.0665638	0.237011	0.522558	0.192468	0.281159	1.13127	0.367394
S_800_1.bin9	0	0	0	0	0	0	0	0	0	0	0	0	0	0	0	0	0	0	0.00727509	0	0	0.088864	0.0514372	0.0130063	0.12762	0.0365654	0.0171613	0.373992	0.069864	0.0152956
S_800_10.bin1	0	0	0	0	0	0	0	0	0	0	0	0	0	0	0	0	0	0	0	0	0	1.10777	0.757315	0.0712296	1.14713	1.53521	0.272851	0.271121	0.235887	0.0412998
S_800_10.bin10	0	0	0	0	0	0	0	0	0	0	0	0	0	0	0	0	0	0	0	0	0	0.00308361	0.0305338	0	0.00587817	0.00993227	0.0061129	0.00501162	0.135492	0.0388137
S_800_10.bin12	0	0	0	0	0	0	0	0	0	0	0	0	0	0	0	0	0	0	0	0	0	1.51146	0.176208	0.0079439	1.40158	0.13335	0.0143562	0.711234	0.370483	0.0126798
S_800_10.bin14	0	0	0	0	0	0	0	0	0	0	0	0	0	0	0	0.0159997	0.00980385	0	0.00335147	0	0	0.156377	0.153568	0.025542	0.183185	0.138337	0.0859852	0.203297	0.17582	0.108671
S_800_10.bin15	0	0	0	0	0	0	0	0	0	0	0	0	0	0	0	0.00589516	0.00426032	0	0.00547643	0.0028977	0	1.42864	0.6585	0.0931507	0.70957	0.4711	0.200193	0.755014	0.336677	0.10404
S_800_10.bin16	0	0	0	0	0	0	0	0	0	0	0	0	0	0	0	0	0	0	0	0	0	0.831799	0.173994	0.0177092	1.53023	0.167731	0.222492	0.608459	0.370921	0.0672308
S_800_10.bin2	0	0	0	0	0	0	0	0	0	0	0	0	0	0	0	0	0	0	0	0	0	0.115772	0.124854	0.0271465	0.152275	0.16547	0.0874766	0.22717	0.49208	0.105236
S_800_10.bin20	0	0	0	0	0	0	0	0	0	0	0	0	0	0	0	0	0	0	0	0	0	0.0890277	0.136267	0.00305517	0.0739978	0.0271812	0.0074565	0.0715511	0.185947	0.0404958
S_800_10.bin21	0	0	0	0	0	0	0	0	0	0	0	0	0	0	0	0	0	0	0	0	0	0.0728972	0.160863	0	0.0638784	0.0319283	0	0.107337	0.728406	0.00428046
S_800_10.bin3	0	0	0	0	0	0	0	0	0	0	0	0	0	0	0	0	0	0	0	0	0	0.00945449	0.0132671	0	0.0203481	0.0174794	0.00971549	0.0624594	0.259179	0.00673841
S_800_10.bin4	0	0	0	0	0	0	0	0	0	0	0	0	0	0	0	0	0	0	0	0	0	0.0347308	0.232246	0	0.014007	0.0412578	0	0.0245979	0.427162	0
S_800_10.bin6	0	0	0	0	0	0	0	0	0	0	0	0	0	0	0	0	0	0	0	0	0	0.139748	0.531496	0	0.151073	0.799798	0	0.106152	0.772008	0
S_800_10.bin7	0	0	0	0	0	0	0	0	0	0	0	0	0	0	0	0	0	0	0	0	0	0.0306576	0.0117886	0	0.0382855	0.0102575	0	0.148279	0.700207	0
S_800_10.bin8	0	0	0	0	0	0	0	0	0	0	0	0	0	0	0	0	0	0	0	0	0	0.020367	0.0118461	0	0.048497	0.00355265	0	0.0474744	0.158813	0.00591493
S_800_10.bin9	0	0	0	0	0	0	0	0	0	0	0	0	0	0	0	0	0	0	0	0	0	0.0273168	0.0118288	0	0.0326277	0	0	0.107725	0.158675	0.00458458
S_800_50.bin2	0	0	0	0	0	0	0	0	0	0	0	0	0	0	0	0	0	0	0	0	0	0.0114448	0.00854602	0.00435667	0.0438914	0.0351758	0.0376574	0.0487542	0.0221749	0.221494

## Sheet: Table S6
Table S6 Summary of the KEGG annotations for reconstructed MAGs of the twilight zone.
Genome	S_800_10.bin3	S_200_1.bin5	S_200_1.bin16	L_800_10.bin1	F_800_50.bin2	S_800_1.bin14	H_200_1.bin1	S_200_50.bin3	S_800_10.bin20	F_800_50.bin3	H_800_50.bin6	S_0_1.bin4	S_200_10.bin1	L_800_50.bin7	S_0_50.bin1	L_200_10.bin10	H_200_10.bin3	H_200_1.bin2	F_800_50.bin6	H_800_1.bin3	S_0_10.bin8	S_200_50.bin4	S_0_1.bin8	S_200_1.bin8	L_200_1.bin9	S_800_10.bin6	H_800_50.bin7	S_0_10.bin4	S_800_10.bin1	H_800_50.bin1	S_800_10.bin8	S_0_10.bin16	S_0_10.bin6	L_200_10.bin4	S_0_1.bin16	S_800_10.bin10	S_200_1.bin12	L_200_50.bin1	H_200_10.bin1	H_200_50.bin4	L_800_50.bin3	L_200_10.bin12	S_200_10.bin10	L_800_10.bin4	S_200_10.bin3	S_200_1.bin2	F_800_10.bin6	S_800_10.bin21	L_800_50.bin1
classification	d__Bacteria;p__Proteobacteria;c__Gammaproteobacteria;o__Burkholderiales;f__Burkholderiaceae;g__Rubrivivax;s__	d__Bacteria;p__Proteobacteria;c__Gammaproteobacteria;o__Pseudomonadales;f__Pseudomonadaceae;g__Pseudomonas_D;s__Pseudomonas_D pachastrellae	d__Bacteria;p__Bacteroidota;c__Bacteroidia;o__Flavobacteriales;f__Flavobacteriaceae;g__Muricauda;s__Muricauda sp002711825	d__Bacteria;p__Poribacteria;c__WGA-4E;o__WGA-4E;f__UBA9662;g__UBA9662;s__UBA9662 sp002690165	d__Bacteria;p__Proteobacteria;c__Alphaproteobacteria;o__Sphingomonadales;f__Sphingomonadaceae;g__Sphingobium;s__Sphingobium sp002457415	d__Bacteria;p__Proteobacteria;c__Alphaproteobacteria;o__Rhodobacterales;f__Rhodobacteraceae;g__Pararhodobacter;s__Pararhodobacter sp003122215.1	d__Bacteria;p__Planctomycetota;c__Planctomycetes;o__Pirellulales;f__UBA7805;g__;s__	d__Bacteria;p__Proteobacteria;c__Gammaproteobacteria;o__Nevskiales;f__Oceanococcaceae;g__Abyssibacter;s__	d__Bacteria;p__Actinobacteriota;c__Actinomycetia;o__Mycobacteriales;f__Mycobacteriaceae;g__Rhodococcus;s__Rhodococcus fascians	d__Bacteria;p__Proteobacteria;c__Gammaproteobacteria;o__Pseudomonadales;f__Pseudomonadaceae;g__Pseudomonas_D;s__Pseudomonas_D pachastrellae.1	d__Bacteria;p__Actinobacteriota;c__Actinomycetia;o__Propionibacteriales;f__Nocardioidaceae;g__Aeromicrobium;s__Aeromicrobium sp005788575	d__Bacteria;p__Myxococcota_A;c__UBA9160;o__UBA9160;f__SMWR01;g__GCA-2729515;s__	d__Bacteria;p__Myxococcota_A;c__UBA9160;o__UBA9160;f__;g__;s__	d__Bacteria;p__Proteobacteria;c__Alphaproteobacteria;o__Rhodobacterales;f__Rhodobacteraceae;g__Sulfitobacter;s__Sulfitobacter sp001635605	d__Bacteria;p__Planctomycetota;c__UBA8108;o__UBA1146;f__UBA1146;g__UBA1146;s__UBA1146 sp002711105	d__Bacteria;p__Planctomycetota;c__Planctomycetes;o__Planctomycetales;f__Planctomycetaceae;g__;s__	d__Bacteria;p__Proteobacteria;c__Alphaproteobacteria;o__Sphingomonadales;f__Sphingomonadaceae;g__Citromicrobium;s__Citromicrobium sp000186705	d__Bacteria;p__Planctomycetota;c__Planctomycetes;o__Pirellulales;f__UBA7805;g__;s__.1	d__Bacteria;p__Proteobacteria;c__Alphaproteobacteria;o__Rhodobacterales;f__Rhodobacteraceae;g__Shimia;s__	d__Bacteria;p__Proteobacteria;c__Alphaproteobacteria;o__Rhodobacterales;f__Rhodobacteraceae;g__Marinovum;s__Marinovum algicola.1	d__Bacteria;p__Proteobacteria;c__Gammaproteobacteria;o__Pseudomonadales;f__Spongiibacteraceae;g__Spongiibacter;s__Spongiibacter tropicus	d__Bacteria;p__Verrucomicrobiota;c__Verrucomicrobiae;o__Verrucomicrobiales;f__Akkermansiaceae;g__Roseibacillus;s__Roseibacillus sp003483645	d__Bacteria;p__Proteobacteria;c__Gammaproteobacteria;o__Pseudomonadales;f__Moraxellaceae;g__Acinetobacter;s__Acinetobacter pittii	d__Bacteria;p__Proteobacteria;c__Alphaproteobacteria;o__Rhodobacterales;f__Rhodobacteraceae;g__Roseovarius;s__Roseovarius nubinhibens	d__Bacteria;p__Myxococcota_A;c__UBA9160;o__UBA9160;f__;g__;s__.3	d__Bacteria;p__Proteobacteria;c__Gammaproteobacteria;o__Enterobacterales;f__Alteromonadaceae;g__Marisediminitalea;s__Marisediminitalea aggregata.1	d__Bacteria;p__Proteobacteria;c__Alphaproteobacteria;o__Rhodobacterales;f__Rhodobacteraceae;g__Cognatishimia;s__	d__Bacteria;p__Proteobacteria;c__Gammaproteobacteria;o__Pseudomonadales;f__Moraxellaceae;g__Acinetobacter;s__Acinetobacter bereziniae	d__Bacteria;p__Proteobacteria;c__Alphaproteobacteria;o__Rhodobacterales;f__Rhodobacteraceae;g__Marivivens;s__	d__Bacteria;p__Planctomycetota;c__Phycisphaerae;o__Phycisphaerales;f__SM1A02;g__UBA1924;s__	d__Bacteria;p__Verrucomicrobiota;c__Verrucomicrobiae;o__Verrucomicrobiales;f__Akkermansiaceae;g__Roseibacillus;s__Roseibacillus sp003483645.1	d__Bacteria;p__Proteobacteria;c__Alphaproteobacteria;o__Caulobacterales;f__Caulobacteraceae;g__Brevundimonas;s__Brevundimonas sp003248925.1	d__Bacteria;p__Actinobacteriota;c__Actinomycetia;o__Actinomycetales;f__Brevibacteriaceae;g__Brevibacterium;s__Brevibacterium casei.1	d__Bacteria;p__Proteobacteria;c__Alphaproteobacteria;o__Rhodobacterales;f__Rhodobacteraceae;g__Sulfitobacter;s__Sulfitobacter pontiacus.1	d__Bacteria;p__Proteobacteria;c__Alphaproteobacteria;o__Rhodobacterales;f__Rhodobacteraceae;g__Phaeobacter;s__Phaeobacter italicus	d__Bacteria;p__Proteobacteria;c__Gammaproteobacteria;o__Pseudomonadales;f__Moraxellaceae;g__Acinetobacter;s__Acinetobacter bereziniae.1	d__Bacteria;p__Proteobacteria;c__Alphaproteobacteria;o__Rhodobacterales;f__Rhodobacteraceae;g__Paracoccus;s__Paracoccus sp002294185	d__Bacteria;p__Cyanobacteria;c__Cyanobacteriia;o__PCC-6307;f__Cyanobiaceae;g__Synechococcus_E;s__Synechococcus_E sp000012625	d__Bacteria;p__Myxococcota;c__Polyangia;o__Nannocystales;f__Nannocystaceae;g__;s__	d__Bacteria;p__Proteobacteria;c__Alphaproteobacteria;o__Rhodobacterales;f__Rhodobacteraceae;g__Actibacterium;s__Actibacterium sp002706605.1	d__Bacteria;p__Planctomycetota;c__Phycisphaerae;o__Phycisphaerales;f__SM1A02;g__;s__.1	d__Bacteria;p__Proteobacteria;c__Alphaproteobacteria;o__Rhodobacterales;f__Rhodobacteraceae;g__Paracoccus;s__Paracoccus sp002294185.1	d__Bacteria;p__Proteobacteria;c__Alphaproteobacteria;o__Rhodobacterales;f__Rhodobacteraceae;g__Phaeobacter;s__Phaeobacter italicus.1	d__Bacteria;p__Actinobacteriota;c__Actinomycetia;o__Propionibacteriales;f__Nocardioidaceae;g__Nocardioides;s__Nocardioides sp001627335	d__Bacteria;p__Proteobacteria;c__Alphaproteobacteria;o__Caulobacterales;f__Hyphomonadaceae;g__Hyphomonas;s__	d__Bacteria;p__Proteobacteria;c__Gammaproteobacteria;o__Nevskiales;f__Oceanococcaceae;g__Abyssibacter;s__Abyssibacter profundi	d__Bacteria;p__Proteobacteria;c__Alphaproteobacteria;o__Rhodobacterales;f__Rhodobacteraceae;g__Albibacillus;s__	d__Bacteria;p__Proteobacteria;c__Alphaproteobacteria;o__Rhodobacterales;f__Rhodobacteraceae;g__Puniceibacterium;s__Puniceibacterium sp003344785	d__Bacteria;p__Proteobacteria;c__Alphaproteobacteria;o__Rhodobacterales;f__Rhodobacteraceae;g__Pseudooceanicola;s__Pseudooceanicola atlanticus.2
ko00010	Glycolysis/Gluconeogenesis
K00844	0	0	0	0	0	0	0	0	0	0	0	0	0	0	0	0	0	0	0	0	0	0	0	0	0	0	0	0	0	0	0	0	0	0	0	0	0	0	0	0	0	0	0	0	0	0	0	0	0
K00845	24	0	0	0	6	6	0	0	0	0	0	0	0	6	0	0	6	0	6	6	6	0	0	0	0	6	6	0	6	0	0	6	0	0	6	0	6	6	0	6	0	6	6	0	6	0	6	6	6
K01810	5	0	5	0	5	10	5	5	5	5	0	5	5	5	5	0	5	0	5	5	5	0	5	0	0	5	5	5	5	0	0	5	0	5	5	5	5	5	5	5	5	5	5	5	5	5	10	5	5
K06859	0	0	0	0	0	0	0	0	0	0	0	0	0	0	0	0	0	0	0	4	0	0	0	0	0	0	0	0	0	0	0	0	0	0	0	0	0	0	0	0	0	0	0	0	0	0	0	0	0
K13810	0	0	0	0	0	0	0	0	0	0	0	0	0	0	0	0	0	0	0	0	0	0	0	0	0	0	0	0	0	0	0	0	0	0	0	0	0	0	0	0	0	0	0	0	0	0	0	0	0
K15916	0	0	0	0	0	0	0	0	0	0	0	0	0	0	0	0	0	0	0	0	0	0	0	0	0	0	0	0	0	0	0	0	0	0	0	0	0	0	0	0	0	0	0	0	0	0	0	0	0
K00850	0	0	12	0	0	0	0	0	0	0	0	0	0	0	0	0	0	0	0	0	0	0	0	0	0	0	0	0	0	0	0	0	0	0	0	0	0	0	0	0	0	0	0	0	0	0	0	0	0
K16370	0	0	0	0	0	5	0	0	0	0	0	0	0	0	0	0	0	0	5	5	0	0	0	0	0	0	0	0	0	0	0	0	0	0	0	0	5	0	0	5	0	5	0	0	0	0	0	0	0
K21071	10	0	0	0	0	0	0	0	5	0	0	0	0	0	5	0	0	0	0	0	0	0	0	0	0	0	0	0	0	10	0	0	0	0	0	0	0	0	0	0	0	0	0	0	0	0	0	0	0
K00895	0	0	0	0	0	0	0	0	0	0	0	0	0	0	0	0	0	0	0	0	0	3	0	0	0	0	0	0	0	0	3	0	0	0	0	0	0	0	0	0	0	0	0	0	0	0	0	0	0
K03841	9	9	9	0	9	0	0	9	0	9	0	0	0	0	0	0	0	0	0	0	9	0	9	0	9	0	0	9	9	0	0	9	0	0	0	9	0	0	0	27	18	0	0	0	9	9	0	0	9
K02446	0	0	0	0	5	0	0	0	5	0	5	0	0	0	0	0	0	0	0	0	0	0	0	0	0	0	0	0	0	0	0	0	5	0	0	0	0	0	0	0	0	0	0	5	0	0	0	0	0
K11532	0	0	0	0	5	0	0	0	0	0	0	0	0	5	0	0	0	0	5	5	0	0	0	5	0	0	0	0	5	0	0	0	0	0	5	0	0	0	0	5	0	5	5	0	0	0	5	5	0
K04041	0	0	0	4	0	0	0	0	0	0	0	0	0	0	0	0	0	0	0	0	0	0	0	0	0	0	0	0	0	0	0	0	0	0	0	0	0	0	0	0	0	0	0	0	0	0	0	0	0
K01623	0	0	0	0	0	0	0	9	0	0	0	9	9	0	9	0	9	9	9	9	0	0	0	9	9	9	9	0	9	0	0	0	0	9	9	0	0	9	9	9	0	0	9	0	0	9	9	9	9
K11645	0	0	5	0	0	5	0	0	0	0	0	0	0	0	0	0	0	0	0	0	0	0	0	0	0	0	0	0	0	5	0	0	0	0	0	0	5	0	0	0	0	0	0	0	0	0	0	0	0
K01624	5	10	5	0	0	0	0	0	5	5	5	0	0	5	0	5	0	5	5	5	5	5	5	0	0	0	5	5	10	0	0	5	10	0	5	5	0	0	0	10	0	5	5	0	5	0	0	0	5
K01622	0	0	0	0	0	0	0	0	0	0	0	0	0	0	0	0	0	0	0	0	0	0	0	0	0	0	0	0	0	0	0	0	0	0	0	0	0	0	0	0	0	0	0	0	0	0	0	0	0
K16305	0	0	0	0	0	0	0	0	0	0	0	0	0	0	0	0	0	0	0	0	0	0	0	0	0	0	0	0	0	0	0	0	0	0	0	0	0	0	0	0	0	0	0	0	0	0	0	0	0
K16306	0	0	0	0	0	0	0	0	0	0	0	0	0	0	0	0	0	0	0	0	0	0	0	0	0	0	0	0	0	0	0	0	0	0	0	0	0	0	0	0	0	0	0	0	0	0	0	0	0
K01803	5	5	10	5	5	5	5	5	5	5	5	5	5	5	5	5	5	5	5	15	5	5	5	5	0	5	5	5	5	5	5	0	10	5	5	5	10	5	5	10	5	10	0	5	5	0	0	5	10
K00134	0	0	14	14	0	14	0	0	7	0	7	7	7	7	0	7	7	7	14	14	0	7	0	7	7	7	7	0	14	7	7	0	14	7	14	0	7	7	14	21	7	7	14	7	0	0	14	14	21
K00150	0	0	2	0	0	0	0	0	0	0	0	0	0	0	0	0	0	0	0	0	0	0	0	0	0	0	0	0	0	0	0	0	0	0	0	0	0	0	0	0	0	0	0	0	2	0	4	0	0
K00927	4	8	0	12	4	4	4	0	4	4	4	4	4	4	4	4	4	4	4	4	4	4	4	4	4	4	4	4	4	4	4	4	4	4	4	4	4	0	4	8	4	4	4	4	4	4	4	4	8
K01834	7	0	0	7	0	0	0	7	7	0	7	0	0	0	0	0	7	0	0	0	0	0	0	0	0	0	0	0	0	7	0	0	0	0	0	0	0	7	0	0	0	0	0	7	7	7	0	0	0
K15633	0	3	3	0	0	6	0	0	0	3	0	3	3	6	0	0	0	0	3	3	3	3	3	3	3	6	3	3	3	0	3	0	0	3	3	3	3	3	3	3	3	3	6	0	0	0	6	3	3
K15634	6	0	0	0	0	0	0	0	0	0	0	0	0	0	0	0	0	0	0	0	0	0	0	0	0	0	0	0	0	0	0	0	0	0	0	0	0	0	0	0	0	0	0	0	0	0	0	0	0
K15635	0	0	0	0	0	0	6	0	0	0	0	0	0	0	0	0	0	6	0	0	0	0	0	0	0	0	0	0	0	0	0	0	0	0	0	0	0	0	0	0	0	0	0	0	0	0	0	0	0
K01689	0	6	6	12	6	6	0	6	12	6	6	6	6	6	6	12	6	12	6	6	6	6	6	0	6	6	6	6	6	6	6	6	6	6	6	6	6	6	6	6	6	6	6	6	6	6	6	6	6
K00873	10	20	10	0	10	10	0	10	10	10	10	20	0	10	10	0	20	10	10	10	10	10	0	20	10	10	10	0	10	10	10	10	10	10	10	0	10	0	10	10	10	10	20	10	10	10	10	10	10
K00163	9	3	0	0	0	3	3	3	6	3	6	3	3	3	3	0	0	0	6	3	3	0	0	0	6	0	3	3	0	0	0	0	9	0	6	3	0	0	0	0	0	0	3	3	6	3	3	3	0
K00161	0	0	0	0	0	6	0	0	0	0	0	0	0	0	0	0	6	0	6	6	0	0	0	0	0	0	6	0	6	6	0	6	0	6	6	0	6	0	0	6	6	0	6	0	6	0	6	6	6
K00162	0	0	6	0	6	0	0	0	0	0	0	0	0	0	0	0	6	0	6	6	0	0	0	0	0	0	6	0	6	6	0	6	0	6	6	0	6	6	6	6	0	6	6	0	12	0	0	6	6
K00627	0	3	3	0	3	0	0	3	3	3	0	0	0	0	0	0	3	0	3	3	0	0	0	0	3	0	6	0	3	3	3	3	3	0	3	0	3	0	3	3	0	3	3	3	3	3	3	6	3
K00382	20	10	20	0	20	20	10	20	20	10	10	20	10	30	10	0	20	10	40	40	10	0	10	10	10	0	30	20	20	10	0	40	10	10	40	20	30	10	20	0	0	20	10	20	20	0	20	30	20
K00169	0	0	0	0	0	0	8	0	0	0	0	0	0	0	0	0	0	0	0	0	0	0	0	0	0	0	0	0	0	0	0	0	0	0	0	0	0	0	0	0	0	0	0	0	0	0	0	0	0
K00170	0	0	0	0	0	0	8	0	0	0	0	0	0	0	0	0	0	8	0	0	0	0	0	0	0	0	0	0	0	0	0	0	0	0	0	0	0	0	0	0	0	0	0	0	0	0	0	0	0
K00172	0	0	0	0	0	0	0	0	0	0	0	0	0	0	0	0	0	0	0	0	0	0	0	0	0	0	0	0	0	0	0	0	0	0	0	0	0	0	0	0	0	0	0	0	0	0	0	0	0
K00171	0	0	0	0	0	0	0	0	0	0	0	0	0	0	0	0	0	0	0	0	0	0	0	0	0	0	0	0	0	0	0	0	0	0	0	0	0	0	0	0	0	0	0	0	0	0	0	0	0
K03737	0	0	0	0	0	0	5	0	0	0	0	0	0	0	0	5	0	5	0	0	0	0	0	0	0	0	0	0	0	0	0	0	0	0	0	0	0	0	0	0	0	0	0	0	0	0	0	0	5
K00174	5	0	0	5	0	0	0	0	0	0	0	10	10	0	5	0	5	5	0	0	5	10	0	0	10	0	0	0	0	0	5	0	0	0	0	0	0	0	5	0	0	0	0	5	0	0	0	0	0
K00175	5	0	0	5	0	0	5	0	0	0	0	10	10	0	5	5	5	0	0	0	5	5	0	0	10	0	0	0	0	0	5	0	0	0	0	0	0	0	0	0	0	0	0	5	0	0	0	0	0
K00016	0	0	0	0	0	0	0	0	0	0	0	0	0	0	0	0	0	8	8	0	0	0	0	0	0	0	0	0	0	0	0	0	0	0	0	0	0	0	0	8	0	0	0	0	0	0	0	0	0
K00121	0	10	0	0	10	0	0	10	0	10	0	0	0	0	0	0	10	0	0	0	10	0	0	0	0	0	0	20	0	0	0	10	0	10	0	20	10	10	0	0	0	0	0	0	0	10	0	0	0
K04072	0	0	0	0	0	0	0	0	0	0	0	0	0	0	0	0	0	0	0	0	0	0	0	0	0	0	0	0	0	0	0	0	0	0	0	0	0	0	0	0	0	0	0	0	0	0	0	0	0
K13953	0	0	0	0	8	0	0	0	24	8	0	8	0	0	0	0	8	0	0	0	0	0	0	0	8	0	0	8	0	0	0	8	8	0	0	8	0	0	0	0	0	0	0	0	16	0	0	0	0
K13954	0	0	0	0	0	0	0	0	0	0	0	0	0	0	0	0	0	0	0	0	0	0	5	0	0	0	0	5	0	0	0	0	0	0	0	5	0	0	0	0	0	0	0	0	0	0	0	0	0
K00114	2	2	0	0	0	0	0	0	0	4	0	0	0	0	0	0	0	0	0	0	0	0	0	0	0	2	0	0	0	0	0	0	0	0	0	0	0	0	0	2	0	0	0	0	2	0	2	2	2
K00128	0	0	0	0	0	14	0	0	14	0	0	14	0	14	0	14	0	14	14	14	0	14	0	0	0	0	0	0	14	14	14	0	0	14	14	0	14	0	0	14	0	14	0	14	0	0	14	14	14
K00149	0	0	0	0	0	0	0	0	0	0	0	0	0	0	0	0	0	0	0	0	0	0	0	0	0	0	0	0	0	0	0	0	0	0	0	0	0	0	0	0	0	0	0	0	0	0	0	0	0
K00138	0	2	0	0	2	0	0	0	4	2	2	0	0	0	0	0	2	0	2	0	0	0	0	2	0	2	0	2	0	0	0	2	2	0	0	2	2	0	0	0	0	2	0	0	0	0	0	0	0
K01895	7	7	7	0	0	7	7	7	7	7	7	0	7	0	7	7	14	7	0	0	14	7	7	0	7	7	7	7	7	7	7	7	7	7	7	7	7	0	7	7	0	7	7	0	7	0	0	0	7
K22224	0	0	0	0	0	0	0	0	0	0	0	0	0	0	0	0	0	0	0	0	0	0	0	0	0	0	0	0	0	0	0	0	0	0	0	0	0	0	0	0	0	0	0	0	0	0	0	0	0
K01785	2	0	2	6	4	0	2	0	4	0	2	0	2	0	2	8	0	2	2	4	0	2	0	0	0	2	2	0	2	2	2	2	2	2	6	0	4	2	0	2	2	0	2	0	2	0	2	2	4
K20866	0	0	1	0	0	0	0	0	0	0	0	0	0	0	0	0	0	1	0	0	0	1	0	0	0	0	0	0	0	0	0	0	0	0	0	0	0	0	0	0	0	0	0	0	0	0	0	0	0
K01835	7	0	7	0	0	0	0	7	7	0	0	0	0	0	0	0	0	0	0	7	0	0	0	0	0	7	0	0	7	0	0	0	0	0	0	0	0	7	0	7	0	0	0	0	0	7	0	7	0
K15778	8	8	0	0	0	0	0	0	0	8	0	8	0	0	0	0	8	0	0	0	8	0	8	0	8	0	0	8	0	0	0	0	0	0	0	8	0	0	0	0	0	0	0	0	0	0	0	0	0
K00886	0	0	2	0	0	0	2	0	2	0	0	0	0	0	0	0	0	0	0	0	0	0	0	0	0	0	0	0	0	0	0	0	2	0	0	0	0	0	0	0	0	0	0	2	0	0	0	0	0
K01792	0	1	0	0	0	0	0	1	0	1	0	0	0	0	0	0	0	0	0	0	1	0	0	0	0	1	0	0	0	0	0	0	0	0	0	0	0	1	0	0	0	0	0	0	0	1	0	0	0
K11389	0	0	0	0	0	0	0	0	0	0	0	0	0	0	0	0	0	0	0	0	0	0	0	0	0	0	0	0	0	0	0	0	0	0	0	0	0	0	0	0	0	0	0	0	0	0	0	0	0
K00131	0	0	2	0	0	0	0	0	0	0	0	0	0	0	0	0	0	0	0	0	0	0	2	0	0	0	0	0	0	0	0	0	0	0	0	0	0	0	0	0	0	0	0	0	0	0	0	0	0
K01596	12	0	0	0	0	0	0	0	12	0	12	12	12	0	0	0	0	12	0	0	0	0	12	0	12	0	0	12	0	0	0	0	12	0	0	12	0	0	0	0	12	0	0	24	0	0	0	0	0
K01610	0	4	4	8	4	4	0	4	0	4	0	0	0	4	4	0	8	0	4	0	4	0	0	4	0	4	4	0	4	4	0	0	0	0	4	0	4	0	4	4	0	4	4	0	0	4	8	4	4
K01222	0	0	0	0	0	0	0	0	0	0	0	0	0	0	0	0	0	0	0	0	0	0	0	0	0	0	0	0	0	0	0	0	0	0	0	0	0	0	0	0	0	0	0	0	0	0	0	0	0
K02777	0	0	0	0	0	0	0	0	0	0	0	0	0	0	0	0	0	0	0	0	0	0	0	0	0	0	0	0	0	0	0	0	0	0	0	0	0	0	0	0	0	0	0	0	0	0	0	0	0
K02791	0	0	0	0	0	0	0	0	0	0	0	0	0	0	0	0	0	0	0	0	0	0	0	0	0	0	0	0	0	0	0	0	0	0	0	0	0	0	0	0	0	0	0	0	0	0	0	0	0
ko00020	Citrate cycle (TCA cycle)
K01647	0	2	2	0	2	2	0	2	2	2	2	0	0	0	2	2	0	0	2	2	0	0	2	0	2	2	2	2	2	0	0	2	2	2	2	2	0	0	2	2	0	2	2	2	2	2	2	2	2
K01648	0	0	0	0	0	0	0	0	0	0	0	0	0	0	0	0	0	0	0	0	0	0	0	0	0	0	0	0	0	0	0	0	0	0	0	0	0	0	0	0	0	0	0	0	0	0	0	0	0
K15230	0	0	0	0	0	0	0	0	0	0	0	0	0	0	0	0	0	0	0	0	0	0	0	0	0	0	0	0	0	0	0	0	0	0	0	0	0	0	0	0	0	0	0	0	0	0	0	0	0
K15231	0	0	0	0	0	0	0	0	0	0	0	0	0	0	0	0	0	0	0	0	0	0	0	0	0	0	0	0	0	0	0	0	0	0	0	0	0	0	0	0	0	0	0	0	0	0	0	0	0
K05942	0	0	0	0	0	0	0	0	0	0	0	0	0	0	0	0	0	0	0	0	0	0	0	0	0	0	0	0	0	0	0	0	0	0	0	0	0	0	0	0	0	0	0	0	0	0	0	0	0
K01681	0	0	0	0	0	0	0	0	0	0	0	0	0	0	0	0	0	0	0	0	0	0	0	0	0	0	0	0	0	0	0	0	0	0	0	0	0	0	0	0	0	0	0	0	0	0	0	0	0
K01682	4	4	0	0	0	0	0	4	0	4	0	0	0	0	0	0	0	0	4	0	4	0	4	0	0	4	4	4	0	0	0	0	0	0	4	4	0	4	0	4	0	0	4	0	0	0	0	0	0
K00031	0	4	4	0	4	0	0	4	0	4	4	4	0	8	4	0	8	0	4	4	4	4	0	4	4	4	0	8	8	0	4	4	0	4	0	8	4	0	4	4	0	4	0	4	4	4	4	0	4
K00030	0	0	0	0	0	0	0	0	0	0	0	0	0	0	0	0	0	0	0	0	0	0	0	0	1	1	0	0	0	0	0	0	0	0	0	0	0	0	0	0	0	0	0	0	0	0	0	0	0
K00164	1	1	1	0	1	0	0	1	0	1	0	1	1	0	0	0	0	0	1	0	0	0	1	1	1	0	1	1	1	0	0	0	0	0	1	1	0	0	0	0	0	1	0	0	0	1	1	1	1
K00658	3	3	3	0	3	3	0	3	0	3	0	0	0	6	3	0	3	0	3	0	3	3	0	3	0	0	3	3	3	3	3	3	0	0	0	3	3	0	3	0	3	3	0	0	0	3	0	3	0
K00382	20	10	20	0	20	20	10	20	20	10	10	20	10	30	10	0	20	10	40	40	10	0	10	10	10	0	30	20	20	10	0	40	10	10	40	20	30	10	20	0	0	20	10	20	20	0	20	30	20
K00174	5	0	0	5	0	0	0	0	0	0	0	10	10	0	5	0	5	5	0	0	5	10	0	0	10	0	0	0	0	0	5	0	0	0	0	0	0	0	5	0	0	0	0	5	0	0	0	0	0
K00175	5	0	0	5	0	0	5	0	0	0	0	10	10	0	5	5	5	0	0	0	5	5	0	0	10	0	0	0	0	0	5	0	0	0	0	0	0	0	0	0	0	0	0	5	0	0	0	0	0
K00177	0	0	0	0	0	0	0	0	0	0	0	0	0	0	0	0	0	0	0	0	0	0	0	0	2	0	0	0	0	0	0	0	0	0	0	0	0	0	0	0	0	0	0	0	0	0	0	0	0
K00176	0	0	0	0	0	0	0	0	0	0	0	2	2	0	0	0	0	0	0	0	0	0	0	0	2	0	0	0	0	0	0	0	0	0	0	0	0	0	0	0	0	0	0	0	0	0	0	0	0
K01902	0	0	4	4	4	0	4	0	4	4	4	8	4	0	4	0	4	0	4	4	0	4	0	8	4	4	0	4	4	4	4	4	0	4	4	4	4	0	4	4	8	4	4	4	0	0	4	4	4
K01903	0	0	4	4	4	0	0	4	4	4	4	4	4	0	4	0	4	0	4	4	0	0	4	8	4	4	0	4	4	4	4	0	4	4	4	4	0	0	4	4	4	4	0	4	0	0	0	4	0
K01899	0	0	0	0	0	0	0	0	0	0	0	0	0	0	0	0	0	0	0	0	0	0	0	0	0	0	0	0	0	0	0	0	0	0	0	0	0	0	0	0	0	0	0	0	0	0	0	0	0
K01900	0	0	0	0	0	0	0	0	0	0	0	0	0	0	0	0	0	0	0	0	0	0	0	0	0	0	0	0	0	0	0	0	0	0	0	0	0	0	0	0	0	0	0	0	0	0	0	0	0
K18118	0	0	0	0	0	0	0	0	0	0	0	0	0	0	0	0	0	0	0	0	0	0	3	0	0	0	0	6	0	0	0	3	0	0	0	6	0	0	0	0	0	0	0	0	0	0	0	0	3
K00234	0	0	0	0	0	0	0	0	0	0	0	0	0	0	0	0	0	0	0	0	0	0	0	0	0	0	0	0	0	0	0	0	0	0	0	0	0	0	0	0	0	0	0	0	0	0	0	0	0
K00239	0	0	5	0	5	5	0	5	5	5	5	5	5	5	0	10	5	0	5	5	0	5	0	5	5	0	0	5	5	0	5	0	5	5	5	5	0	0	10	0	0	5	0	0	0	5	5	5	5
K00240	0	4	4	0	4	4	0	4	4	4	4	8	4	4	0	8	4	4	4	4	4	4	4	8	8	0	4	4	4	4	4	4	0	4	4	4	4	4	8	4	0	8	4	4	0	0	4	8	4
K00241	4	8	4	0	4	0	4	4	4	4	4	0	0	4	0	4	4	0	0	0	0	0	0	4	4	0	4	4	4	4	4	0	4	4	0	4	4	4	4	0	0	4	0	0	0	4	4	4	4
K00242	0	4	0	0	4	0	0	4	4	4	0	0	0	4	0	0	4	0	0	0	0	0	0	4	0	4	0	4	4	0	0	0	4	4	0	4	4	0	0	4	0	4	0	0	0	4	4	4	4
K00244	0	0	0	0	0	0	0	0	0	0	0	6	6	0	0	0	0	6	0	0	0	0	0	0	6	0	0	0	0	0	0	0	0	0	0	0	0	0	0	0	0	0	0	0	0	0	0	0	0
K00245	0	0	0	0	0	0	0	0	0	0	0	0	6	0	0	0	0	6	0	0	0	0	0	0	6	0	0	0	0	0	0	0	0	0	0	0	0	0	0	0	0	0	0	0	0	0	0	0	0
K00246	0	0	0	0	0	0	0	0	0	0	0	6	6	0	0	0	0	6	0	0	0	0	0	6	6	0	0	0	0	0	0	0	0	0	0	0	0	0	0	0	0	6	0	0	0	0	0	0	0
K00247	0	0	0	0	0	0	0	0	0	0	0	6	6	0	0	0	0	6	0	0	0	0	0	6	6	0	0	0	0	0	0	0	0	0	0	0	0	0	0	0	0	6	0	0	0	0	0	0	0
K01676	3	3	0	0	0	0	0	3	0	3	3	3	3	0	0	0	3	3	0	0	0	0	0	0	3	3	0	3	0	0	0	0	0	0	0	3	0	0	0	0	0	0	0	0	0	3	0	3	0
K01677	0	0	0	0	0	0	0	0	0	0	0	0	0	0	0	0	0	0	0	0	0	0	0	0	0	0	0	0	0	0	0	0	0	0	0	0	0	0	0	0	0	0	0	0	0	0	0	0	0
K01678	0	0	0	0	0	0	0	0	0	0	0	0	0	0	0	0	0	0	0	0	0	0	0	0	0	0	0	0	0	0	0	0	0	0	0	0	0	0	0	0	0	0	0	0	0	0	0	0	0
K01679	0	6	6	6	6	6	0	6	6	6	0	6	0	0	0	6	6	6	6	6	0	6	6	6	0	0	0	6	6	0	6	6	0	6	6	6	6	0	6	6	6	6	6	0	6	0	6	6	6
K00024	7	0	0	0	7	7	7	7	0	0	7	7	7	7	7	0	7	7	7	7	7	7	7	7	7	0	7	7	7	7	7	7	0	7	7	7	7	0	7	7	0	7	7	7	7	0	0	7	7
K00116	0	2	0	0	0	0	0	0	4	2	2	0	0	0	0	0	0	0	0	0	0	0	2	0	0	0	0	2	0	0	0	0	0	0	0	2	0	2	0	0	0	0	0	0	0	0	0	0	0
K01958	0	0	0	0	0	3	0	0	3	0	0	0	0	6	0	0	0	0	3	3	0	0	0	3	0	0	3	0	3	0	0	0	6	3	3	0	3	0	3	3	0	3	3	3	0	0	6	3	3
K01959	0	0	0	0	0	0	0	0	0	3	0	0	0	0	0	0	0	0	0	0	3	0	0	0	0	0	0	0	0	0	0	0	0	0	0	0	0	0	0	0	0	0	0	0	0	0	0	0	0
K01960	0	3	0	0	0	0	0	0	0	3	0	0	0	0	0	0	0	0	0	0	3	0	0	0	0	0	0	0	0	0	0	0	0	0	0	0	0	0	0	0	0	0	0	0	0	0	0	0	0
K01610	0	4	4	8	4	4	0	4	0	4	0	0	0	4	4	0	8	0	4	0	4	0	0	4	0	4	4	0	4	4	0	0	0	0	4	0	4	0	4	4	0	4	4	0	0	4	8	4	4
K01596	12	0	0	0	0	0	0	0	12	0	12	12	12	0	0	0	0	12	0	0	0	0	12	0	12	0	0	12	0	0	0	0	12	0	0	12	0	0	0	0	12	0	0	24	0	0	0	0	0
K00163	9	3	0	0	0	3	3	3	6	3	6	3	3	3	3	0	0	0	6	3	3	0	0	0	6	0	3	3	0	0	0	0	9	0	6	3	0	0	0	0	0	0	3	3	6	3	3	3	0
K00161	0	0	0	0	0	6	0	0	0	0	0	0	0	0	0	0	6	0	6	6	0	0	0	0	0	0	6	0	6	6	0	6	0	6	6	0	6	0	0	6	6	0	6	0	6	0	6	6	6
K00162	0	0	6	0	6	0	0	0	0	0	0	0	0	0	0	0	6	0	6	6	0	0	0	0	0	0	6	0	6	6	0	6	0	6	6	0	6	6	6	6	0	6	6	0	12	0	0	6	6
K00627	0	3	3	0	3	0	0	3	3	3	0	0	0	0	0	0	3	0	3	3	0	0	0	0	3	0	6	0	3	3	3	3	3	0	3	0	3	0	3	3	0	3	3	3	3	3	3	6	3
K00169	0	0	0	0	0	0	8	0	0	0	0	0	0	0	0	0	0	0	0	0	0	0	0	0	0	0	0	0	0	0	0	0	0	0	0	0	0	0	0	0	0	0	0	0	0	0	0	0	0
K00170	0	0	0	0	0	0	8	0	0	0	0	0	0	0	0	0	0	8	0	0	0	0	0	0	0	0	0	0	0	0	0	0	0	0	0	0	0	0	0	0	0	0	0	0	0	0	0	0	0
K00172	0	0	0	0	0	0	0	0	0	0	0	0	0	0	0	0	0	0	0	0	0	0	0	0	0	0	0	0	0	0	0	0	0	0	0	0	0	0	0	0	0	0	0	0	0	0	0	0	0
K00171	0	0	0	0	0	0	0	0	0	0	0	0	0	0	0	0	0	0	0	0	0	0	0	0	0	0	0	0	0	0	0	0	0	0	0	0	0	0	0	0	0	0	0	0	0	0	0	0	0
K03737	0	0	0	0	0	0	5	0	0	0	0	0	0	0	0	5	0	5	0	0	0	0	0	0	0	0	0	0	0	0	0	0	0	0	0	0	0	0	0	0	0	0	0	0	0	0	0	0	5
ko00030	Pentose phosphate pathway
K01810	5	0	5	0	5	10	5	5	5	5	0	5	5	5	5	0	5	0	5	5	5	0	5	0	0	5	5	5	5	0	0	5	0	5	5	5	5	5	5	5	5	5	5	5	5	5	10	5	5
K06859	0	0	0	0	0	0	0	0	0	0	0	0	0	0	0	0	0	0	0	4	0	0	0	0	0	0	0	0	0	0	0	0	0	0	0	0	0	0	0	0	0	0	0	0	0	0	0	0	0
K13810	0	0	0	0	0	0	0	0	0	0	0	0	0	0	0	0	0	0	0	0	0	0	0	0	0	0	0	0	0	0	0	0	0	0	0	0	0	0	0	0	0	0	0	0	0	0	0	0	0
K15916	0	0	0	0	0	0	0	0	0	0	0	0	0	0	0	0	0	0	0	0	0	0	0	0	0	0	0	0	0	0	0	0	0	0	0	0	0	0	0	0	0	0	0	0	0	0	0	0	0
K00036	4	4	4	0	0	0	8	0	12	4	12	0	0	8	0	4	4	4	8	4	4	0	0	4	0	4	8	0	4	0	0	4	0	4	8	0	4	4	4	4	12	4	8	4	4	0	4	4	4
K19243	0	0	0	0	0	0	0	0	0	0	0	0	0	0	0	0	0	0	0	0	0	0	0	0	0	0	0	0	0	0	0	0	0	0	0	0	0	0	0	0	0	0	0	0	0	0	0	0	0
K01057	0	1	1	0	1	1	1	0	1	1	1	0	0	1	0	0	0	0	1	1	1	0	0	0	0	1	1	0	1	0	0	1	0	1	1	0	1	1	1	1	1	1	1	1	1	1	1	1	1
K07404	0	0	1	2	0	0	0	0	0	0	0	0	0	0	0	3	0	1	0	1	0	2	1	0	0	0	0	0	0	0	2	0	0	0	0	0	0	0	1	0	0	0	0	0	0	0	0	0	0
K00033	2	0	2	2	0	0	0	0	4	0	2	0	0	2	0	2	0	2	2	0	0	2	0	2	0	4	2	0	2	0	2	0	2	2	0	0	4	0	0	2	2	2	0	0	0	0	2	0	0
K01783	0	3	3	3	3	3	3	3	3	3	3	3	3	0	3	0	3	3	3	3	0	0	3	3	3	3	3	3	3	0	0	3	3	0	3	3	3	3	3	3	3	3	3	3	0	3	3	3	3
K00615	3	3	0	3	0	3	6	3	6	3	3	3	6	3	3	3	6	3	3	6	3	3	6	3	0	9	6	6	3	3	3	3	3	0	3	9	3	0	3	12	3	3	3	3	3	3	0	3	6
K00616	1	1	1	0	0	1	0	1	1	1	1	0	0	1	0	0	1	1	1	4	1	0	1	1	0	1	1	1	1	1	0	1	1	1	1	1	1	1	1	1	1	1	1	0	1	1	1	1	1
K01807	2	2	0	2	0	2	0	2	0	2	0	0	2	2	0	0	0	0	2	4	2	0	2	2	2	2	0	4	2	2	0	2	0	2	2	4	0	2	0	2	0	2	2	0	2	2	2	2	2
K01808	0	0	3	0	3	3	3	0	3	0	3	3	0	3	3	3	3	3	3	3	0	0	0	0	0	0	0	0	0	3	0	0	6	0	3	0	0	0	3	0	3	0	3	3	0	0	0	0	0
K13812	0	0	0	0	0	0	0	0	0	0	0	0	0	0	0	0	0	0	0	0	0	0	0	0	0	0	0	0	0	0	0	0	0	0	0	0	0	0	0	0	0	0	0	0	0	0	0	0	0
K08093	0	0	0	0	0	0	0	0	0	0	0	0	0	0	0	0	0	2	0	0	0	0	0	0	0	0	0	0	0	0	0	0	0	0	0	0	0	0	0	0	0	0	0	0	0	0	0	0	0
K08094	0	0	0	0	0	0	0	0	4	0	0	0	0	0	0	0	0	0	0	0	0	0	0	0	0	0	0	0	0	0	0	0	0	0	0	0	0	0	0	0	0	0	0	0	0	0	0	0	0
K13831	0	0	0	0	0	0	0	0	0	0	0	0	0	0	0	0	0	0	0	0	0	0	0	0	0	0	0	0	0	0	0	0	0	0	0	0	0	0	0	0	0	0	0	0	0	0	0	0	0
K01621	0	0	0	0	0	0	0	0	4	0	0	0	0	0	0	0	0	0	0	0	0	0	0	0	0	0	0	0	0	0	0	0	0	0	0	0	0	0	0	0	0	0	0	0	0	0	0	0	0
K01619	1	0	1	0	0	1	0	0	1	0	1	0	0	3	0	0	0	2	1	1	0	1	0	0	0	0	0	0	1	1	1	0	1	1	2	0	1	0	1	1	1	1	3	1	0	0	1	1	1
K00852	1	0	0	0	0	1	0	0	1	0	0	0	0	1	0	0	0	0	1	1	0	0	0	0	0	0	1	0	1	0	0	1	1	1	1	0	0	0	0	1	0	1	1	0	0	0	1	1	1
K01839	0	0	0	0	0	2	0	0	0	0	0	0	0	2	0	0	0	0	2	2	0	2	0	0	0	0	2	0	2	0	2	0	0	2	2	0	2	0	0	2	0	2	2	0	0	0	2	2	2
K01835	7	0	7	0	0	0	0	7	7	0	0	0	0	0	0	0	0	0	0	7	0	0	0	0	0	7	0	0	7	0	0	0	0	0	0	0	0	7	0	7	0	0	0	0	0	7	0	7	0
K15778	8	8	0	0	0	0	0	0	0	8	0	8	0	0	0	0	8	0	0	0	8	0	8	0	8	0	0	8	0	0	0	0	0	0	0	8	0	0	0	0	0	0	0	0	0	0	0	0	0
K05774	0	0	0	0	0	0	0	0	0	0	0	0	0	1	0	0	0	0	1	0	0	0	0	1	0	0	1	0	0	0	0	0	0	1	1	0	0	0	0	1	0	0	0	0	1	0	1	1	1
K00948	4	2	6	2	2	4	2	0	2	2	4	2	2	2	0	4	2	2	2	2	4	2	4	2	2	2	0	4	2	2	2	2	4	2	2	4	2	2	4	2	2	2	2	2	4	0	4	2	2
K01690	1	1	0	0	1	1	0	1	0	1	0	0	0	1	0	0	1	0	1	1	1	0	0	0	0	1	1	0	1	0	0	1	0	1	1	0	0	0	1	0	0	1	1	1	1	1	1	1	1
K01625	2	2	4	2	0	2	0	2	2	2	0	0	0	2	2	0	2	2	2	4	2	0	0	0	0	4	0	0	2	0	2	2	0	2	2	0	2	0	2	2	0	2	2	0	2	2	2	2	2
K00131	0	0	2	0	0	0	0	0	0	0	0	0	0	0	0	0	0	0	0	0	0	0	2	0	0	0	0	0	0	0	0	0	0	0	0	0	0	0	0	0	0	0	0	0	0	0	0	0	0
K00034	0	0	0	0	0	0	1	0	0	0	0	0	0	0	0	0	0	0	0	0	0	1	0	0	0	0	0	0	0	0	1	0	0	0	0	0	0	0	0	0	0	0	0	0	0	0	0	0	0
K22969	0	0	0	0	0	0	0	0	0	0	0	0	0	0	0	0	0	0	0	0	0	1	0	0	0	0	0	0	0	0	1	0	0	0	0	0	0	0	0	0	0	0	0	0	0	0	0	0	0
K01053	16	0	8	16	4	0	0	0	0	0	0	0	0	0	0	16	0	24	0	8	0	8	0	0	0	0	0	0	0	0	4	8	0	0	0	0	0	0	0	0	0	0	0	0	4	0	0	0	0
K06151	0	0	0	0	0	1	0	0	0	0	0	0	0	1	0	0	0	0	0	0	0	0	0	0	0	0	0	0	0	0	0	0	0	1	0	0	0	0	0	0	0	0	0	0	0	0	0	0	0
K06152	0	0	0	0	0	1	0	0	0	0	0	0	1	1	0	0	0	0	0	0	0	0	0	0	0	0	0	0	0	0	0	0	0	1	0	0	0	0	0	0	0	0	0	1	0	0	0	0	0
K00851	1	0	1	0	1	0	0	0	1	0	1	0	0	0	0	0	0	0	1	0	0	0	1	0	0	1	0	0	2	0	0	0	1	0	0	0	1	0	0	0	0	1	0	1	1	0	0	0	0
K05308	0	0	0	0	0	0	0	0	0	0	0	0	0	0	0	0	0	0	0	0	0	0	0	0	0	0	0	0	0	0	0	0	0	0	0	0	0	0	0	0	0	0	0	0	0	0	0	0	0
K00874	1	0	2	1	0	0	0	0	1	0	0	0	0	0	0	1	1	0	1	1	0	1	0	0	0	0	2	0	1	0	1	0	0	1	0	0	0	0	0	0	0	1	0	0	1	0	2	0	0
K03738	1	0	0	0	0	0	1	0	0	0	0	1	1	0	0	1	0	3	0	0	0	0	0	0	2	0	0	0	0	0	0	0	0	0	0	0	0	0	0	0	0	0	0	0	0	0	0	0	0
K11529	5	0	0	0	0	5	5	0	0	0	0	5	0	5	0	5	0	0	5	5	0	0	0	5	5	0	5	0	5	5	0	0	0	5	5	0	5	0	5	5	0	5	5	0	0	0	0	5	5
K17468	0	0	0	0	0	0	0	0	0	0	0	0	0	0	0	0	0	0	0	0	0	0	0	0	0	0	0	0	0	0	0	0	0	0	0	0	0	0	0	0	0	0	0	0	0	0	0	0	0
K01623	0	0	0	0	0	0	0	9	0	0	0	9	9	0	9	0	9	9	9	9	0	0	0	9	9	9	9	0	9	0	0	0	0	9	9	0	0	9	9	9	0	0	9	0	0	9	9	9	9
K11645	0	0	5	0	0	5	0	0	0	0	0	0	0	0	0	0	0	0	0	0	0	0	0	0	0	0	0	0	0	5	0	0	0	0	0	0	5	0	0	0	0	0	0	0	0	0	0	0	0
K01624	5	10	5	0	0	0	0	0	5	5	5	0	0	5	0	5	0	5	5	5	5	5	5	0	0	0	5	5	10	0	0	5	10	0	5	5	0	0	0	10	0	5	5	0	5	0	0	0	5
K01622	0	0	0	0	0	0	0	0	0	0	0	0	0	0	0	0	0	0	0	0	0	0	0	0	0	0	0	0	0	0	0	0	0	0	0	0	0	0	0	0	0	0	0	0	0	0	0	0	0
K16305	0	0	0	0	0	0	0	0	0	0	0	0	0	0	0	0	0	0	0	0	0	0	0	0	0	0	0	0	0	0	0	0	0	0	0	0	0	0	0	0	0	0	0	0	0	0	0	0	0
K16306	0	0	0	0	0	0	0	0	0	0	0	0	0	0	0	0	0	0	0	0	0	0	0	0	0	0	0	0	0	0	0	0	0	0	0	0	0	0	0	0	0	0	0	0	0	0	0	0	0
K03841	9	9	9	0	9	0	0	9	0	9	0	0	0	0	0	0	0	0	0	0	9	0	9	0	9	0	0	9	9	0	0	9	0	0	0	9	0	0	0	27	18	0	0	0	9	9	0	0	9
K02446	0	0	0	0	5	0	0	0	5	0	5	0	0	0	0	0	0	0	0	0	0	0	0	0	0	0	0	0	0	0	0	0	5	0	0	0	0	0	0	0	0	0	0	5	0	0	0	0	0
K11532	0	0	0	0	5	0	0	0	0	0	0	0	0	5	0	0	0	0	5	5	0	0	0	5	0	0	0	0	5	0	0	0	0	0	5	0	0	0	0	5	0	5	5	0	0	0	5	5	0
K04041	0	0	0	0	0	0	0	0	0	0	0	0	0	0	0	0	0	0	0	0	0	0	0	0	0	0	0	0	0	0	0	0	0	0	0	0	0	0	0	0	0	0	0	0	0	0	0	0	0
K00850	0	0	12	0	0	0	0	0	0	0	0	0	0	0	0	0	0	0	0	0	0	0	0	0	0	0	0	0	0	0	0	0	0	0	0	0	0	0	0	0	0	0	0	0	0	0	0	0	0
K16370	0	0	0	0	0	5	0	0	0	0	0	0	0	0	0	0	0	0	5	5	0	0	0	0	0	0	0	0	0	0	0	0	0	0	0	0	5	0	0	5	0	5	0	0	0	0	0	0	0
K21071	10	0	0	0	0	0	0	0	5	0	0	0	0	0	5	0	0	0	0	0	0	0	0	0	0	0	0	0	0	10	0	0	0	0	0	0	0	0	0	0	0	0	0	0	0	0	0	0	0
K00895	0	0	0	0	0	0	0	0	0	0	0	0	0	0	0	0	0	0	0	0	0	3	0	0	0	0	0	0	0	0	3	0	0	0	0	0	0	0	0	0	0	0	0	0	0	0	0	0	0
ko00040	Pentose and glucuronate interconversions
K01730	0	0	0	2	1	1	0	0	0	0	0	0	0	0	0	0	0	0	0	0	0	0	0	0	0	2	0	0	0	0	0	0	0	0	0	0	1	0	0	0	0	0	0	0	0	0	0	0	1
K01815	0	0	0	0	0	0	0	0	0	0	0	0	0	0	0	0	0	0	0	1	0	0	0	0	0	2	0	0	1	0	0	0	1	0	0	0	1	0	0	0	0	1	0	0	0	0	0	0	1
K00065	0	0	0	1	0	0	0	0	0	0	0	0	0	0	0	1	1	0	0	2	0	0	0	0	0	2	0	0	1	0	0	0	0	0	0	0	1	0	0	0	0	1	0	0	2	0	0	1	1
K01812	0	0	2	0	0	1	1	0	0	0	0	0	0	0	0	0	0	1	1	1	0	1	0	0	0	1	0	0	0	0	1	0	0	0	0	0	1	0	0	0	0	1	0	0	0	0	1	0	1
K00041	0	0	0	0	0	0	0	0	0	0	0	0	0	0	0	0	0	0	0	1	0	0	0	0	0	0	0	0	0	0	0	0	0	0	0	0	0	0	0	0	0	0	0	0	0	0	0	0	0
K01685	0	0	0	0	0	0	0	0	0	0	0	0	0	0	0	0	0	1	0	0	0	0	0	0	0	1	0	0	0	0	0	0	0	0	0	0	0	0	0	0	0	0	0	0	0	0	0	0	0
K16849	0	0	0	0	0	0	0	0	0	0	0	0	0	0	0	0	0	0	0	0	0	0	0	0	0	0	0	0	0	0	0	0	0	0	0	0	0	0	0	0	0	0	0	0	0	0	0	0	0
K16850	0	0	0	0	0	0	0	0	0	0	0	0	0	0	0	0	0	0	0	0	0	0	0	0	0	0	0	0	0	0	0	0	0	0	0	0	0	0	0	0	0	0	0	0	0	0	0	0	0
K01686	0	0	3	4	0	1	0	0	0	0	0	0	0	0	0	1	0	1	2	2	0	0	0	0	0	1	0	0	0	0	0	0	0	1	0	0	1	0	0	0	0	1	0	0	0	0	1	0	1
K08323	0	0	0	0	1	0	0	0	1	0	0	0	0	0	0	0	0	0	0	2	0	0	0	0	0	0	0	0	0	0	0	0	0	0	0	0	1	0	0	0	0	0	0	0	0	0	0	0	0
K00040	0	0	0	0	1	0	0	0	0	0	0	0	0	0	0	0	0	0	0	0	0	0	0	0	0	1	0	0	0	0	0	0	0	0	0	0	1	0	0	0	0	1	0	0	0	0	0	0	1
K21619	0	0	0	1	0	0	1	0	0	0	0	0	0	0	0	1	0	1	0	0	0	1	0	0	0	0	0	0	0	0	1	0	0	0	0	0	0	0	0	0	0	0	0	0	0	0	0	0	0
K18106	0	0	0	2	0	0	0	0	0	0	0	0	0	0	0	1	0	3	0	0	0	0	0	0	0	0	0	0	0	0	0	0	0	0	0	0	0	0	0	0	0	0	0	0	0	0	0	0	0
K01195	0	0	0	0	0	0	0	0	0	0	0	6	0	0	0	0	0	0	6	6	0	0	0	0	0	0	0	0	0	0	0	0	0	0	0	0	0	0	0	0	0	0	0	0	0	0	0	0	0
K16190	0	0	0	0	0	0	0	0	0	0	0	0	0	0	0	3	0	0	0	0	0	0	0	0	0	0	0	0	0	0	3	0	0	0	0	0	0	0	0	0	0	0	0	0	0	0	0	0	0
K00012	3	3	0	0	3	3	0	3	3	3	3	3	3	0	3	3	3	3	3	3	0	0	3	3	3	3	3	3	3	3	0	3	3	3	0	3	3	3	6	3	3	3	0	3	3	3	3	0	0
K00963	4	4	0	0	4	0	0	4	4	4	4	0	4	4	0	0	0	0	0	4	0	0	4	0	4	4	0	4	0	0	4	4	4	0	0	4	4	0	4	0	0	4	0	0	4	4	0	4	4
K13247	0	0	0	0	0	0	0	0	0	0	0	0	0	0	0	0	0	0	0	0	0	0	0	0	0	0	0	0	0	0	0	0	0	0	0	0	0	0	0	0	0	0	0	0	0	0	0	0	0
K08092	0	0	0	0	0	0	0	0	0	0	0	0	0	0	0	0	0	0	0	0	0	0	0	0	0	0	0	0	0	0	0	0	0	0	0	0	0	0	0	0	0	0	0	0	0	0	0	0	0
K00880	0	0	0	0	0	0	0	0	0	0	0	0	0	0	0	0	0	0	0	0	0	0	0	0	0	0	0	0	0	0	0	0	0	0	2	0	2	0	0	0	0	2	2	0	0	0	0	0	0
K03078	0	0	0	0	0	0	0	0	0	0	0	0	0	0	0	0	0	0	0	0	0	0	0	0	0	0	0	0	0	0	0	0	0	0	0	0	0	0	0	0	0	0	0	0	0	0	0	0	0
K03079	0	0	0	2	0	0	2	0	0	0	0	0	0	0	2	6	0	4	0	0	0	8	0	0	0	0	0	0	0	0	8	0	0	0	0	0	0	0	0	0	0	0	0	0	0	0	0	0	0
K03077	0	0	2	0	0	0	0	0	2	0	2	0	0	0	0	0	0	0	0	2	0	0	0	0	0	2	0	0	0	0	0	0	0	0	0	0	0	0	0	0	0	0	0	0	0	0	0	0	0
K01783	0	3	3	3	3	3	3	3	3	3	3	3	3	0	3	0	3	3	3	3	0	0	3	3	3	3	3	3	3	0	0	3	3	0	3	3	3	3	3	3	3	3	3	3	0	3	3	3	3
K01804	0	0	1	0	0	0	0	0	1	0	1	0	0	0	0	0	0	0	0	0	0	0	0	0	0	1	0	0	0	0	0	0	0	0	0	0	0	0	0	0	0	0	0	0	0	0	0	0	0
K00853	0	0	1	0	0	0	0	0	1	0	1	0	0	0	0	0	0	0	0	0	0	0	0	0	0	1	0	0	0	0	0	0	0	0	0	0	0	0	0	0	0	0	0	0	0	0	0	0	0
K00854	0	0	0	0	0	0	0	0	0	0	0	0	1	1	0	0	0	0	1	1	0	1	0	0	1	1	1	1	1	0	1	0	0	1	1	1	1	0	0	1	0	1	1	0	1	0	0	1	0
K01805	0	0	2	2	0	2	2	0	0	0	2	0	2	2	2	2	0	4	2	4	0	2	0	0	2	2	0	0	2	0	2	0	0	2	2	0	2	0	0	2	0	2	2	0	2	0	2	4	2
K00594	0	0	0	0	0	0	0	0	0	0	2	0	0	0	0	0	0	0	0	0	0	0	0	0	0	0	0	0	0	0	0	0	0	0	0	0	0	0	0	0	0	0	0	0	0	0	0	0	0
K03331	0	0	0	0	0	0	0	0	1	0	0	0	0	0	0	0	0	0	0	0	0	0	0	0	0	0	0	0	0	0	0	0	0	0	0	0	0	0	0	0	0	0	0	0	0	0	0	0	0
K01820	0	0	0	0	0	0	0	0	0	0	0	0	0	0	0	0	0	0	0	0	0	0	0	0	0	2	0	0	0	0	0	0	0	0	0	0	0	0	0	0	0	0	0	2	2	0	0	0	0
K00848	0	0	0	2	0	0	2	0	0	0	0	0	0	0	0	2	0	0	0	0	0	2	0	0	0	0	0	0	0	0	2	0	2	0	0	0	0	0	0	0	0	0	0	2	0	0	0	0	0
K01629	0	0	0	0	0	0	0	0	0	0	0	0	0	0	0	0	0	0	0	0	0	0	0	0	0	0	0	0	0	0	0	0	0	0	0	0	0	0	0	0	0	0	0	0	0	0	0	0	0
K09988	0	0	0	0	0	0	0	0	0	0	0	0	0	0	0	0	0	0	1	1	0	0	0	0	0	0	0	0	0	0	0	0	0	0	0	0	0	0	0	1	0	0	0	0	0	0	0	0	0
K00008	0	0	0	0	0	0	0	0	0	0	0	0	0	0	0	0	0	0	0	0	0	0	0	0	0	0	0	0	0	0	0	0	0	0	0	0	0	0	0	0	0	0	0	0	0	0	0	0	0
K22185	0	0	0	0	1	0	0	0	0	0	0	0	0	0	0	0	0	0	0	0	0	0	0	0	0	1	0	0	0	0	0	2	0	0	0	0	0	0	0	0	0	0	0	0	0	0	0	0	0
K00078	0	0	2	2	0	0	0	0	0	0	2	0	0	0	0	0	0	0	0	0	0	0	0	0	0	0	0	0	0	0	0	0	0	0	0	0	0	0	0	0	0	0	0	2	0	0	0	0	0
K14273	1	0	0	1	0	1	0	0	0	0	0	1	0	0	0	1	0	1	0	0	0	0	0	0	0	0	0	0	0	0	0	0	0	0	0	0	0	0	0	0	0	0	0	0	0	0	0	0	0
K14274	0	0	0	0	1	0	0	0	0	0	0	0	0	0	0	1	0	0	0	1	0	0	0	0	0	1	0	0	0	0	0	1	0	0	0	0	0	0	0	0	0	0	0	0	0	0	0	0	0
K22186	0	0	0	0	0	0	0	0	0	0	0	0	0	0	0	0	0	0	0	2	0	0	1	0	0	0	0	0	0	0	0	2	0	1	0	0	0	0	0	0	0	0	0	0	0	0	1	0	0
K22396	0	0	0	0	0	0	0	0	0	0	0	0	0	0	0	0	0	0	0	0	0	0	0	0	0	0	0	0	0	0	1	0	0	0	0	0	0	0	0	0	0	0	0	0	0	0	0	0	0
K22397	0	0	0	0	0	0	0	0	0	0	0	0	0	0	0	1	0	0	0	0	0	0	0	0	0	0	0	0	0	0	0	0	0	0	0	0	0	0	0	0	0	0	0	0	0	0	0	0	0
K14259	0	0	0	0	0	0	0	0	0	0	0	0	0	0	0	1	0	1	0	0	0	1	0	0	0	0	0	0	0	0	0	0	0	0	0	0	0	0	0	0	0	0	0	0	0	0	0	0	0
K13877	0	0	2	0	0	0	0	0	0	0	0	0	0	4	2	0	0	0	2	8	0	2	2	0	0	0	0	2	4	0	2	0	0	2	2	2	0	0	2	2	0	2	2	0	0	0	2	4	4
K22187	1	0	0	0	0	0	0	0	1	0	0	0	0	0	0	0	0	0	0	0	0	0	0	0	0	0	1	0	0	0	0	1	1	0	2	0	0	0	0	0	0	0	2	0	1	0	0	0	0
K00875	0	0	0	0	0	1	0	0	0	0	0	0	0	0	0	0	0	0	0	0	0	0	0	0	0	0	0	0	0	0	0	0	0	0	0	0	0	0	0	0	0	0	0	0	0	0	0	1	0
K22935	0	0	0	0	0	0	0	0	0	0	0	0	0	0	0	0	0	0	0	0	0	0	0	0	0	0	1	0	0	0	0	0	0	0	0	0	0	1	0	0	0	0	0	0	0	0	0	0	0
K00039	0	0	0	0	0	0	0	0	0	0	0	0	0	0	0	0	0	0	0	0	0	0	0	0	0	0	0	0	0	0	0	0	0	0	0	0	0	0	0	0	0	0	0	0	0	0	0	1	0
K21681	0	0	0	0	0	0	0	0	0	0	0	0	0	0	0	0	0	0	1	0	0	0	0	0	0	0	0	0	0	0	0	0	0	0	0	0	0	0	0	0	0	0	0	0	0	0	0	0	0
ko00051	Fructose and mannose metabolism
K01218	0	0	0	0	0	0	0	0	0	0	0	0	0	0	0	0	0	0	0	0	0	0	0	0	0	0	0	0	0	0	0	0	0	0	0	0	0	0	0	0	0	0	0	4	0	0	0	0	0
K19355	0	0	0	0	0	0	0	0	1	0	0	0	0	0	0	0	0	0	0	0	0	0	0	0	0	0	0	0	0	0	0	2	0	0	0	0	0	0	0	0	0	0	0	0	0	0	0	0	0
K00847	3	0	3	0	0	3	0	0	3	0	3	0	0	6	0	0	0	0	3	3	0	0	0	0	0	0	3	0	3	0	0	0	0	0	3	0	0	3	0	3	0	3	6	0	0	0	3	3	3
K01809	0	0	4	0	4	0	0	0	2	0	6	2	2	0	2	4	2	2	0	0	0	0	0	0	2	0	0	0	0	2	2	0	6	0	0	0	2	0	2	0	2	0	0	2	0	0	0	0	0
K15916	0	0	0	0	0	0	0	0	0	0	0	0	0	0	0	0	0	0	0	0	0	0	0	0	0	0	0	0	0	0	0	0	0	0	0	0	0	0	0	0	0	0	0	0	0	0	0	0	0
K16011	3	0	0	0	0	0	0	3	0	0	0	0	0	0	0	0	0	0	6	0	0	0	0	3	0	3	3	0	3	0	0	0	0	0	0	0	0	0	0	3	0	3	0	0	6	0	0	0	0
K17497	0	0	0	0	2	0	0	0	0	0	0	0	0	0	0	0	0	0	0	0	0	0	0	0	0	0	0	0	0	0	0	0	0	0	0	0	0	0	0	0	0	0	0	0	0	0	0	0	0
K01840	0	0	0	0	0	0	0	2	4	0	4	0	0	0	0	0	0	0	0	0	2	0	2	0	0	0	0	0	0	0	0	0	0	0	0	0	0	0	0	0	0	0	0	4	0	2	0	0	0
K15778	8	8	0	0	0	0	0	0	0	8	0	8	0	0	0	0	8	0	0	0	8	0	8	0	8	0	0	8	0	0	0	0	0	0	0	8	0	0	0	0	0	0	0	0	0	0	0	0	0
K16881	0	0	0	0	0	0	0	0	0	0	0	0	0	0	0	0	0	0	0	0	0	0	0	0	0	0	0	0	0	0	0	0	0	0	0	0	0	0	0	0	0	0	0	0	0	0	0	0	0
K00971	2	0	2	0	4	0	2	2	0	0	2	2	2	0	0	2	2	2	4	2	0	2	0	2	2	2	6	0	4	2	2	2	2	2	0	0	2	0	2	4	2	2	0	0	4	2	0	2	0
K00966	0	0	0	0	0	0	0	0	0	0	0	0	0	0	0	0	0	0	0	0	0	0	0	0	0	0	0	0	0	0	0	0	0	0	0	0	0	0	0	0	0	0	0	0	0	0	0	0	0
K01711	2	0	0	0	0	0	0	0	2	0	2	2	2	2	0	0	0	4	2	2	0	2	0	2	2	0	2	0	0	2	2	0	0	2	0	0	0	0	4	0	2	0	0	4	0	0	0	0	0
K02377	2	0	0	0	0	0	2	0	2	0	2	0	0	2	0	0	2	0	2	0	0	0	0	2	0	0	2	0	0	2	2	0	0	2	0	0	2	0	2	0	2	2	0	2	0	0	0	0	0
K18447	0	0	0	0	0	0	0	0	0	0	0	0	0	0	0	0	0	0	0	0	0	0	0	0	0	0	0	0	0	0	0	0	0	0	0	0	0	0	0	0	0	0	0	0	0	0	0	0	0
K01818	0	0	0	0	0	0	0	0	0	0	0	0	0	0	0	0	0	0	0	0	0	0	0	0	0	0	0	0	0	0	0	0	0	0	0	0	0	0	0	0	0	0	0	0	0	0	0	0	0
K00879	0	0	0	0	0	0	0	0	0	0	0	0	0	0	0	0	0	0	0	0	0	0	0	0	0	0	0	0	0	0	0	0	0	0	0	0	0	0	0	0	0	0	0	0	0	0	0	0	0
K01628	1	0	0	0	0	0	1	0	0	0	0	0	0	0	0	1	0	1	0	0	0	1	0	0	1	0	0	0	0	0	0	0	0	0	1	0	0	0	0	0	0	0	1	0	0	0	0	0	0
K00064	0	0	0	0	0	0	0	0	0	0	0	0	0	0	0	0	0	0	0	4	0	2	0	0	0	0	0	0	0	0	0	0	2	0	2	0	0	0	0	0	0	0	2	0	0	0	0	0	0
K18333	0	0	0	0	0	0	0	0	0	0	0	0	0	0	0	0	0	1	0	0	0	1	0	0	0	0	0	1	0	0	1	0	0	0	0	1	0	0	0	0	0	0	0	0	0	0	0	0	0
K07046	0	0	0	2	0	0	0	0	0	0	0	0	0	0	0	2	0	1	1	2	0	1	0	0	0	0	0	1	0	0	1	0	1	0	3	1	0	0	0	0	0	0	2	1	0	0	0	0	0
K18334	0	0	0	0	0	0	0	0	0	0	0	0	0	0	0	0	0	0	0	0	0	1	0	0	0	0	0	1	0	0	1	0	2	0	0	1	0	0	0	0	0	0	0	0	0	0	0	0	0
K18335	1	0	0	0	0	0	0	0	0	0	0	0	0	0	0	0	0	0	0	0	0	0	0	0	0	0	0	1	0	0	0	0	0	0	1	1	0	0	0	0	0	0	1	0	0	0	0	0	0
K18336	1	0	0	0	0	0	1	0	0	0	0	1	0	0	1	0	0	0	1	3	0	1	0	0	0	0	1	2	1	0	1	0	1	1	2	2	1	0	0	1	0	1	2	0	0	0	1	2	0
K18337	0	0	0	0	1	0	0	0	0	0	0	0	0	0	0	0	0	0	0	0	0	0	0	0	0	0	0	0	0	0	0	0	0	0	0	0	0	0	0	0	0	0	0	0	0	0	0	0	0
K12661	0	0	0	1	1	0	0	0	0	0	0	0	0	0	0	0	0	0	0	0	0	0	0	0	0	0	0	0	0	0	0	0	0	0	0	0	0	0	0	0	0	0	0	0	0	0	0	0	0
K01813	0	0	0	0	0	0	0	0	0	0	0	0	0	0	0	0	0	0	0	0	0	0	0	0	0	0	0	0	0	0	0	0	0	0	0	0	0	0	0	0	0	0	0	0	0	0	0	0	0
K21883	1	0	0	1	0	0	0	0	0	0	0	0	0	0	0	0	0	0	0	0	0	1	0	0	0	0	0	0	0	0	1	0	0	0	0	0	0	0	0	0	0	0	0	0	0	0	0	0	0
K01820	0	0	0	0	0	0	0	0	0	0	0	0	0	0	0	0	0	0	0	0	0	0	0	0	0	2	0	0	0	0	0	0	0	0	0	0	0	0	0	0	0	0	0	2	2	0	0	0	0
K00848	0	0	0	2	0	0	2	0	0	0	0	0	0	0	0	2	0	0	0	0	0	2	0	0	0	0	0	0	0	0	2	0	2	0	0	0	0	0	0	0	0	0	0	2	0	0	0	0	0
K01629	0	0	0	0	0	0	0	0	0	0	0	0	0	0	0	0	0	0	0	0	0	0	0	0	0	0	0	0	0	0	0	0	0	0	0	0	0	0	0	0	0	0	0	0	0	0	0	0	0
K05947	0	0	0	0	0	0	0	0	0	0	0	0	0	0	0	0	0	0	0	0	0	0	0	0	0	0	0	0	0	0	0	0	0	0	0	0	0	0	0	0	0	0	0	0	0	0	0	0	0
K07026	0	0	0	0	0	1	0	1	0	0	0	0	0	0	0	0	0	0	0	0	1	0	0	0	0	1	0	0	1	0	0	0	0	0	0	0	0	0	0	1	0	0	0	0	0	1	1	0	1
K00844	0	0	0	0	0	0	0	0	0	0	0	0	0	0	0	0	0	0	0	0	0	0	0	0	0	0	0	0	0	0	0	0	0	0	0	0	0	0	0	0	0	0	0	0	0	0	0	0	0
K00850	0	0	12	0	0	0	0	0	0	0	0	0	0	0	0	0	0	0	0	0	0	0	0	0	0	0	0	0	0	0	0	0	0	0	0	0	0	0	0	0	0	0	0	0	0	0	0	0	0
K16370	0	0	0	0	0	5	0	0	0	0	0	0	0	0	0	0	0	0	5	5	0	0	0	0	0	0	0	0	0	0	0	0	0	0	0	0	5	0	0	5	0	5	0	0	0	0	0	0	0
K21071	10	0	0	0	0	0	0	0	5	0	0	0	0	0	5	0	0	0	0	0	0	0	0	0	0	0	0	0	0	10	0	0	0	0	0	0	0	0	0	0	0	0	0	0	0	0	0	0	0
K00895	0	0	0	0	0	0	0	0	0	0	0	0	0	0	0	0	0	0	0	0	0	3	0	0	0	0	0	0	0	0	3	0	0	0	0	0	0	0	0	0	0	0	0	0	0	0	0	0	0
K03841	9	9	9	0	9	0	0	9	0	9	0	0	0	0	0	0	0	0	0	0	9	0	9	0	9	0	0	9	9	0	0	9	0	0	0	9	0	0	0	27	18	0	0	0	9	9	0	0	9
K02446	0	0	0	0	5	0	0	0	5	0	5	0	0	0	0	0	0	0	0	0	0	0	0	0	0	0	0	0	0	0	0	0	5	0	0	0	0	0	0	0	0	0	0	5	0	0	0	0	0
K11532	0	0	0	0	5	0	0	0	0	0	0	0	0	5	0	0	0	0	5	5	0	0	0	5	0	0	0	0	5	0	0	0	0	0	5	0	0	0	0	5	0	5	5	0	0	0	5	5	0
K04041	0	0	0	0	0	0	0	0	0	0	0	0	0	0	0	0	0	0	0	0	0	0	0	0	0	0	0	0	0	0	0	0	0	0	0	0	0	0	0	0	0	0	0	0	0	0	0	0	0
K00009	0	0	0	0	0	0	0	0	0	0	0	0	0	0	0	0	0	0	0	0	0	0	0	0	0	0	0	0	0	0	0	0	0	0	0	0	0	0	0	0	0	0	0	0	0	0	0	0	0
K00068	0	0	0	0	0	0	0	0	0	0	0	0	0	0	0	0	0	0	0	0	0	0	0	0	0	0	0	0	0	0	0	0	0	0	0	0	0	0	0	0	0	0	0	0	0	0	0	0	0
K19956	0	0	0	0	0	0	0	0	0	0	0	0	0	0	0	0	0	0	0	0	0	0	0	0	0	0	0	0	0	0	0	0	0	0	0	0	0	0	0	0	0	0	0	0	0	0	0	0	0
K00846	0	0	0	0	0	0	0	0	0	0	0	0	0	0	0	0	0	0	0	0	0	0	0	0	0	0	0	0	0	0	0	0	0	0	0	0	0	0	0	0	0	0	0	0	0	0	0	0	0
K00882	0	0	0	0	0	0	0	0	1	0	1	0	0	0	0	0	0	0	0	0	0	0	0	0	0	0	0	0	0	0	0	0	0	0	0	0	0	0	0	0	0	0	0	1	0	0	0	0	0
K00008	0	0	0	0	0	0	0	0	0	0	0	0	0	0	0	0	0	0	0	0	0	0	0	0	0	0	0	0	0	0	0	0	0	0	0	0	0	0	0	0	0	0	0	0	0	0	0	0	0
K00594	0	0	0	0	0	0	0	0	0	0	2	0	0	0	0	0	0	0	0	0	0	0	0	0	0	0	0	0	0	0	0	0	0	0	0	0	0	0	0	0	0	0	0	0	0	0	0	0	0
K01805	0	0	2	2	0	2	2	0	0	0	2	0	2	2	2	2	0	4	2	4	0	2	0	0	2	2	0	0	2	0	2	0	0	2	2	0	2	0	0	2	0	2	2	0	2	0	2	4	2
K00045	0	0	0	0	0	1	0	0	2	0	0	0	0	0	0	0	0	0	1	1	0	0	0	0	0	0	0	0	1	0	0	0	0	0	0	0	1	0	0	1	0	1	1	0	0	0	1	1	0
K00066	0	0	0	0	0	0	3	3	0	0	0	0	0	0	0	0	0	0	3	3	0	0	0	0	0	0	3	0	0	0	0	0	0	0	0	0	0	0	0	0	0	0	0	0	0	3	0	0	0
K01795	0	0	0	0	0	0	0	2	0	0	0	0	0	0	0	0	0	0	0	1	0	0	0	0	0	0	0	0	0	0	0	0	0	0	0	0	0	0	0	0	0	0	0	0	0	2	0	0	0
K01729	0	0	0	0	0	0	0	1	0	0	0	0	0	0	0	0	0	0	0	0	0	0	0	0	0	0	0	0	0	0	0	0	0	0	0	0	0	0	0	0	0	0	0	0	0	1	0	0	0
K01623	0	0	0	0	0	0	0	9	0	0	0	9	9	0	9	0	9	9	9	9	0	0	0	9	9	9	9	0	9	0	0	0	0	9	9	0	0	9	9	9	0	0	9	0	0	9	9	9	9
K11645	0	0	5	0	0	5	0	0	0	0	0	0	0	0	0	0	0	0	0	0	0	0	0	0	0	0	0	0	0	5	0	0	0	0	0	0	5	0	0	0	0	0	0	0	0	0	0	0	0
K01624	5	10	5	0	0	0	0	0	5	5	5	0	0	5	0	5	0	5	5	5	5	5	5	0	0	0	5	5	10	0	0	5	10	0	5	5	0	0	0	10	0	5	5	0	5	0	0	0	5
K01622	0	0	0	0	0	0	0	0	0	0	0	0	0	0	0	0	0	0	0	0	0	0	0	0	0	0	0	0	0	0	0	0	0	0	0	0	0	0	0	0	0	0	0	0	0	0	0	0	0
K16305	0	0	0	0	0	0	0	0	0	0	0	0	0	0	0	0	0	0	0	0	0	0	0	0	0	0	0	0	0	0	0	0	0	0	0	0	0	0	0	0	0	0	0	0	0	0	0	0	0
K16306	0	0	0	0	0	0	0	0	0	0	0	0	0	0	0	0	0	0	0	0	0	0	0	0	0	0	0	0	0	0	0	0	0	0	0	0	0	0	0	0	0	0	0	0	0	0	0	0	0
K01803	5	5	10	5	5	5	5	5	5	5	5	5	5	5	5	5	5	5	5	15	5	5	5	5	0	5	5	5	5	5	5	0	10	5	5	5	10	5	5	10	5	10	0	5	5	0	0	5	10
K00863	0	0	0	0	0	4	0	0	4	0	0	0	0	0	0	0	0	0	0	0	0	0	0	0	0	0	0	0	4	0	0	0	0	0	0	0	0	0	0	0	0	0	0	0	0	0	4	0	0
K03332	0	0	0	0	0	0	0	0	0	0	0	0	0	0	0	0	0	0	0	0	0	0	0	0	0	0	0	0	0	0	0	0	0	0	0	0	0	0	0	0	0	0	0	0	0	0	0	0	0
K15856	0	0	0	2	0	0	0	0	0	0	0	2	0	0	0	0	0	0	0	0	0	0	0	0	2	0	0	0	0	0	0	0	0	0	0	0	0	0	0	0	0	0	0	0	0	0	0	0	0
K01808	0	0	3	0	3	3	3	0	3	0	3	3	0	3	3	3	3	3	3	3	0	0	0	0	0	0	0	0	0	3	0	0	6	0	3	0	0	0	3	0	3	0	3	3	0	0	0	0	0
K02768	0	0	0	0	0	0	0	0	0	0	0	0	0	0	0	0	0	0	0	0	0	0	0	0	0	0	0	0	0	3	0	0	0	0	0	0	0	0	0	0	3	0	0	0	0	0	0	0	0
K02770	0	0	0	0	0	0	0	0	3	0	3	0	0	0	0	0	0	0	0	0	0	0	3	0	0	0	0	0	0	0	0	0	0	0	0	0	0	0	0	0	0	0	0	0	0	0	0	0	0
K02793	4	0	0	0	4	4	0	0	0	0	0	4	0	4	0	0	4	0	4	4	0	0	0	4	4	0	8	0	4	0	0	4	0	0	4	0	4	0	0	4	0	4	4	0	8	0	8	4	4
K02796	0	0	0	0	0	0	0	0	0	0	0	0	0	0	0	0	0	0	0	0	0	0	0	0	0	0	0	0	0	0	0	0	0	0	0	0	0	0	0	0	0	0	0	0	0	0	0	0	0
K02800	0	0	0	0	0	0	0	0	0	0	0	0	0	0	0	0	0	0	0	0	0	0	0	0	0	0	0	0	0	0	0	0	0	0	0	0	0	0	0	0	0	0	0	3	0	0	0	0	0
ko00052	Galactose metabolism
K01785	2	0	2	6	4	0	2	0	4	0	2	0	2	0	2	8	0	2	2	4	0	2	0	0	0	2	2	0	2	2	2	2	2	2	6	0	4	2	0	2	2	0	2	0	2	0	2	2	4
K00849	0	0	0	0	0	0	3	0	3	0	3	3	3	0	0	0	0	0	0	0	0	3	0	0	3	0	0	0	0	0	3	0	3	0	0	0	0	0	0	0	0	0	0	3	0	0	0	0	0
K00965	0	0	0	0	0	0	3	0	3	0	0	0	0	0	0	0	0	6	0	0	0	0	0	0	0	0	0	0	0	0	0	0	3	0	0	0	0	0	0	0	0	0	0	0	0	0	0	0	0
K01784	2	0	2	0	2	0	2	0	2	2	2	2	6	0	2	2	2	2	2	2	0	2	2	2	4	4	2	4	2	4	0	0	2	2	2	4	0	2	0	2	2	2	2	2	0	0	2	2	2
K00963	4	4	0	0	4	0	0	4	4	4	4	0	4	4	0	0	0	0	0	4	0	0	4	0	4	4	0	4	0	0	4	4	4	0	0	4	4	0	4	0	0	4	0	0	4	4	0	4	4
K01835	7	0	7	0	0	0	0	7	7	0	0	0	0	0	0	0	0	0	0	7	0	0	0	0	0	7	0	0	7	0	0	0	0	0	0	0	0	7	0	7	0	0	0	0	0	7	0	7	0
K15778	8	8	0	0	0	0	0	0	0	8	0	8	0	0	0	0	8	0	0	0	8	0	8	0	8	0	0	8	0	0	0	0	0	0	0	8	0	0	0	0	0	0	0	0	0	0	0	0	0
K00844	0	0	0	0	0	0	0	0	0	0	0	0	0	0	0	0	0	0	0	0	0	0	0	0	0	0	0	0	0	0	0	0	0	0	0	0	0	0	0	0	0	0	0	0	0	0	0	0	0
K00845	24	0	0	0	6	6	0	0	0	0	0	0	0	6	0	0	6	0	6	6	6	0	0	0	0	6	6	0	6	0	0	6	0	0	6	0	6	6	0	6	0	6	6	0	6	0	6	6	6
K01190	0	0	0	3	0	0	0	0	0	0	0	0	0	0	0	0	0	0	0	0	0	0	0	0	0	9	0	0	3	0	0	0	0	0	0	0	0	0	0	0	0	0	0	0	0	0	0	0	0
K12111	0	0	0	0	0	0	0	0	0	0	0	0	0	0	0	0	0	0	0	0	0	0	0	0	0	0	0	0	0	0	0	0	0	0	0	0	0	0	0	0	0	0	0	0	0	0	0	0	0
K12112	0	0	0	0	0	0	0	0	0	0	0	0	0	0	0	0	0	0	0	0	0	0	0	0	0	0	0	0	0	0	0	0	0	0	0	0	0	0	0	0	0	0	0	0	0	0	0	0	0
K12308	0	0	0	0	0	0	0	0	0	0	0	0	0	0	0	0	0	0	0	1	0	0	0	0	0	0	0	0	0	0	0	0	0	0	0	0	0	0	0	0	0	0	0	0	0	0	0	0	0
K01854	2	0	2	0	0	4	0	0	2	0	2	0	0	0	0	0	0	0	2	0	0	0	0	0	0	0	0	0	2	0	0	0	0	0	0	0	2	0	0	0	0	0	0	2	0	0	0	0	0
K07406	0	0	0	4	0	0	0	0	0	0	0	0	0	0	0	0	0	0	0	0	0	0	0	0	0	0	4	0	0	0	0	0	0	0	0	0	0	0	0	0	0	0	0	0	4	0	0	0	0
K07407	0	0	0	4	4	0	0	0	0	0	0	4	0	0	0	4	0	0	4	4	0	0	0	0	0	0	0	0	4	0	0	0	0	4	4	0	4	0	0	0	0	4	4	0	0	0	0	0	0
K02773	0	0	0	0	0	0	0	0	0	0	0	0	0	0	0	0	0	0	0	0	0	0	0	0	0	0	0	0	0	0	0	0	0	0	0	0	0	0	0	0	0	0	0	0	0	0	0	0	0
K02774	0	0	0	0	0	0	0	0	0	0	0	0	0	0	0	0	0	0	0	0	0	0	0	0	0	0	0	0	0	0	0	0	0	0	0	0	0	0	0	0	0	0	0	0	0	0	0	0	0
K02775	0	0	0	0	0	0	0	0	0	0	0	0	0	0	0	0	0	0	0	0	0	0	0	0	0	0	0	0	0	0	0	0	0	0	0	0	0	0	0	0	0	0	0	0	0	0	0	0	0
K21620	0	0	0	0	0	0	0	0	0	0	0	0	0	0	0	0	0	0	0	1	0	0	0	0	0	0	0	0	1	0	0	0	0	0	0	0	1	0	0	1	0	1	0	0	0	0	1	1	1
K00917	0	0	0	0	0	0	0	0	0	0	0	0	0	0	0	0	0	0	0	0	0	0	0	0	0	0	0	0	0	0	0	0	0	0	0	0	0	0	0	0	0	0	0	0	0	0	0	0	0
K00850	0	0	12	0	0	0	0	0	0	0	0	0	0	0	0	0	0	0	0	0	0	0	0	0	0	0	0	0	0	0	0	0	0	0	0	0	0	0	0	0	0	0	0	0	0	0	0	0	0
K16370	0	0	0	0	0	5	0	0	0	0	0	0	0	0	0	0	0	0	5	5	0	0	0	0	0	0	0	0	0	0	0	0	0	0	0	0	5	0	0	5	0	5	0	0	0	0	0	0	0
K21071	10	0	0	0	0	0	0	0	5	0	0	0	0	0	5	0	0	0	0	0	0	0	0	0	0	0	0	0	0	10	0	0	0	0	0	0	0	0	0	0	0	0	0	0	0	0	0	0	0
K01635	0	0	0	2	0	0	0	0	0	0	0	0	0	0	0	0	0	0	0	2	0	0	0	0	0	0	0	0	0	0	0	0	0	0	0	0	2	0	0	0	0	2	0	0	0	0	0	0	0
K22215	0	0	0	0	0	0	0	0	0	0	0	0	0	0	0	0	0	0	1	1	0	0	0	0	0	0	0	0	0	0	0	0	0	1	1	0	0	0	0	0	0	0	1	0	0	0	0	0	0
K04618	0	0	0	0	0	0	0	0	0	0	0	0	0	0	0	0	0	0	0	0	0	0	0	0	0	0	0	0	0	0	0	0	0	0	0	0	0	0	0	0	0	0	0	0	0	0	0	0	0
K01684	0	0	0	2	0	1	0	0	0	0	0	0	0	0	0	2	0	0	1	0	0	0	0	1	0	0	0	0	1	0	0	0	0	1	1	0	1	0	0	0	0	0	1	0	0	0	1	1	0
K05308	0	0	0	0	0	0	0	0	0	0	0	0	0	0	0	0	0	0	0	0	0	0	0	0	0	0	0	0	0	0	0	0	0	0	0	0	0	0	0	0	0	0	0	0	0	0	0	0	0
K00883	1	0	0	0	1	0	0	0	0	0	0	0	0	1	0	0	0	0	1	2	0	0	0	0	0	0	1	0	2	0	0	1	0	2	2	0	2	0	0	2	0	2	2	0	1	0	2	1	1
K01631	1	0	0	0	0	0	0	0	0	0	0	0	0	0	0	0	0	0	1	1	0	0	0	0	0	0	1	0	1	0	0	1	0	1	1	0	0	0	0	1	0	1	1	0	0	0	1	1	1
K01819	0	0	0	0	0	0	0	0	0	0	0	0	0	0	0	0	0	0	0	0	0	0	0	0	0	0	0	0	0	0	0	0	0	0	0	0	0	0	0	0	0	0	0	0	0	0	0	0	0
K01193	0	0	0	2	0	0	0	0	0	0	0	0	0	0	0	0	0	0	0	0	0	0	0	0	0	0	0	0	0	0	0	0	0	0	0	0	0	0	0	0	0	0	0	0	0	0	0	0	0
K01187	0	0	0	0	0	2	0	2	2	0	2	0	0	0	0	0	0	0	2	2	0	0	0	0	0	0	0	0	2	0	0	2	2	0	2	0	6	0	0	0	0	4	2	2	0	0	0	2	0
ko00053	Ascorbate and aldarate metabolism
K00012	3	3	0	0	3	3	0	3	3	3	3	3	3	0	3	3	3	3	3	3	0	0	3	3	3	3	3	3	3	3	0	3	3	3	0	3	3	3	6	3	3	3	0	3	3	3	3	0	0
K16190	0	0	0	0	0	0	0	0	0	0	0	0	0	0	0	3	0	0	0	0	0	0	0	0	0	0	0	0	0	0	3	0	0	0	0	0	0	0	0	0	0	0	0	0	0	0	0	0	0
K00469	0	0	0	0	0	0	0	0	0	0	0	0	0	0	0	0	0	0	0	0	0	2	0	0	0	0	0	0	0	0	2	0	0	0	0	0	0	0	0	0	0	0	0	0	0	0	0	0	0
K01053	16	0	8	16	4	0	0	0	0	0	0	0	0	0	0	16	0	24	0	8	0	8	0	0	0	0	0	0	0	0	4	8	0	0	0	0	0	0	0	0	0	0	0	0	4	0	0	0	0
K10046	0	0	0	0	0	0	0	0	0	0	2	2	0	0	0	0	2	0	0	0	0	2	0	0	0	0	0	0	0	0	0	0	0	0	0	0	0	0	0	0	0	0	0	0	0	0	0	0	0
K18649	0	0	0	0	0	0	0	0	0	0	0	0	0	0	0	0	0	0	0	0	0	0	0	0	0	0	0	0	0	0	0	0	0	0	0	0	0	0	0	0	0	0	0	0	0	0	0	0	0
K00064	0	0	0	0	0	0	0	0	0	0	0	0	0	0	0	0	0	0	0	4	0	2	0	0	0	0	0	0	0	0	0	0	2	0	2	0	0	0	0	0	0	0	2	0	0	0	0	0	0
K23005	0	0	0	0	0	0	0	0	0	0	0	0	0	0	0	0	0	0	0	0	0	0	0	0	0	0	0	0	0	0	0	0	0	0	0	0	0	0	0	0	0	0	0	0	0	0	0	0	0
K23007	0	0	0	1	0	0	0	0	0	0	0	0	0	0	0	0	0	0	0	0	0	0	0	0	0	0	0	0	0	0	0	0	0	0	0	0	0	0	0	0	0	0	0	0	0	0	0	0	0
K02821	0	0	0	0	0	0	0	0	0	0	0	0	0	0	0	0	0	0	0	0	0	0	0	0	0	0	0	0	0	0	0	0	0	0	0	0	0	0	0	0	0	0	0	0	0	0	0	0	0
K02822	0	0	0	0	0	0	0	0	0	0	0	0	0	0	0	0	0	0	0	0	0	0	0	0	0	0	0	0	0	0	0	0	0	0	0	0	0	0	0	0	0	0	0	0	0	0	0	0	0
K03475	0	0	0	0	0	0	0	0	0	0	0	0	0	0	0	0	0	0	0	0	0	0	0	0	0	0	0	0	0	0	0	0	0	0	0	0	0	0	0	0	0	0	0	0	0	0	0	0	0
K03078	0	0	0	0	0	0	0	0	0	0	0	0	0	0	0	0	0	0	0	0	0	0	0	0	0	0	0	0	0	0	0	0	0	0	0	0	0	0	0	0	0	0	0	0	0	0	0	0	0
K03079	0	0	0	2	0	0	2	0	0	0	0	0	0	0	2	6	0	4	0	0	0	8	0	0	0	0	0	0	0	0	8	0	0	0	0	0	0	0	0	0	0	0	0	0	0	0	0	0	0
K03077	0	0	2	0	0	0	0	0	2	0	2	0	0	0	0	0	0	0	0	2	0	0	0	0	0	2	0	0	0	0	0	0	0	0	0	0	0	0	0	0	0	0	0	0	0	0	0	0	0
K08092	0	0	0	0	0	0	0	0	0	0	0	0	0	0	0	0	0	0	0	0	0	0	0	0	0	0	0	0	0	0	0	0	0	0	0	0	0	0	0	0	0	0	0	0	0	0	0	0	0
K00880	0	0	0	0	0	0	0	0	0	0	0	0	0	0	0	0	0	0	0	0	0	0	0	0	0	0	0	0	0	0	0	0	0	0	2	0	2	0	0	0	0	2	2	0	0	0	0	0	0
K00128	0	0	0	0	0	14	0	0	14	0	0	14	0	14	0	14	0	14	14	14	0	14	0	0	0	0	0	0	14	14	14	0	0	14	14	0	14	0	0	14	0	14	0	14	0	0	14	14	14
K00149	0	0	0	0	0	0	0	0	0	0	0	0	0	0	0	0	0	0	0	0	0	0	0	0	0	0	0	0	0	0	0	0	0	0	0	0	0	0	0	0	0	0	0	0	0	0	0	0	0
K01706	1	0	0	0	0	0	0	0	2	0	0	0	0	0	0	0	0	0	0	0	0	0	0	0	0	0	0	0	0	0	0	0	0	0	0	0	0	0	0	0	0	0	0	0	0	0	0	0	0
K01630	0	0	0	0	0	0	0	0	0	0	0	0	0	0	0	0	0	0	0	0	0	0	0	0	0	0	0	0	0	0	0	0	0	0	0	0	0	0	0	0	0	0	0	0	0	0	0	0	0
K13874	0	0	0	0	0	0	0	0	0	0	0	0	0	0	0	0	0	0	0	0	0	0	0	0	0	0	0	0	0	0	0	0	0	0	0	0	0	0	0	0	0	0	0	0	0	0	0	0	0
K13875	1	0	1	0	0	0	0	0	0	0	0	0	0	0	0	0	0	0	0	1	0	0	0	0	0	0	0	0	1	0	0	0	0	0	0	0	0	0	0	1	0	0	0	0	0	0	0	1	1
K13876	0	0	0	0	0	0	0	0	0	0	0	0	0	0	0	0	0	0	0	2	0	0	0	0	0	0	0	0	0	0	0	0	0	0	0	0	0	0	0	1	0	0	0	0	0	0	0	0	0
K13877	0	0	2	0	0	0	0	0	0	0	0	0	0	4	2	0	0	0	2	8	0	2	2	0	0	0	0	2	4	0	2	0	0	2	2	2	0	0	2	2	0	2	2	0	0	0	2	4	4
K18981	1	0	0	0	0	0	0	0	0	0	0	0	0	0	0	0	0	0	0	0	0	0	0	0	0	0	0	0	1	0	0	0	0	0	0	0	0	0	0	0	0	0	0	0	0	0	0	0	0
K18982	0	0	0	0	0	0	0	0	0	0	0	0	0	0	0	0	0	0	0	0	0	0	0	0	0	0	0	0	1	0	0	0	0	0	0	0	0	0	0	0	0	0	0	0	0	0	0	0	0
K18983	0	0	0	0	0	0	0	0	0	0	0	0	0	0	0	1	0	0	0	1	0	0	0	0	0	0	0	0	1	0	0	0	0	0	0	0	0	0	0	0	0	0	0	0	0	0	0	0	0
ko00500	Amino sugar and nucleotide sugar metabolism
K01193	0	0	0	2	0	0	0	0	0	0	0	0	0	0	0	0	0	0	0	0	0	0	0	0	0	0	0	0	0	0	0	0	0	0	0	0	0	0	0	0	0	0	0	0	0	0	0	0	0
K00696	0	0	0	0	0	0	0	0	0	0	0	0	0	0	0	0	0	0	0	0	0	0	0	0	0	0	0	0	0	0	0	0	0	0	0	0	0	1	0	0	0	0	0	0	0	0	0	0	0
K07024	0	0	0	0	0	0	0	0	0	0	0	0	0	0	0	0	0	0	0	0	0	0	0	0	0	0	0	0	0	0	0	0	0	0	0	0	0	0	0	0	0	0	0	0	0	0	0	0	0
K00695	0	0	0	0	0	0	0	0	0	0	0	0	0	0	0	0	0	0	0	0	0	0	0	0	0	0	0	0	0	0	0	0	0	0	0	0	0	0	0	0	0	0	0	0	0	0	0	0	0
K01187	0	0	0	0	0	2	0	2	2	0	2	0	0	0	0	0	0	0	2	2	0	0	0	0	0	0	0	0	2	0	0	2	2	0	2	0	6	0	0	0	0	4	2	2	0	0	0	2	0
K05341	0	0	1	0	0	0	0	0	1	0	0	0	0	0	0	0	0	0	0	0	0	0	0	0	0	1	0	0	0	0	0	1	0	0	0	0	0	0	0	0	0	0	0	1	0	0	0	0	0
K00690	0	0	0	0	0	0	0	1	0	0	0	0	0	0	0	0	0	0	0	0	1	0	0	0	0	1	0	0	1	0	0	0	0	1	0	0	0	0	0	1	0	0	0	0	0	0	0	0	1
K00963	4	4	0	0	4	0	0	4	4	4	4	0	4	4	0	0	0	0	0	4	0	0	4	0	4	4	0	4	0	0	4	4	4	0	0	4	4	0	4	0	0	4	0	0	4	4	0	4	4
K05349	0	0	6	0	3	0	0	3	0	0	0	9	0	0	0	0	3	0	0	0	0	3	0	0	0	3	0	0	3	0	3	12	0	0	0	0	0	0	3	0	0	0	0	0	18	0	0	0	0
K05350	3	0	0	0	0	0	0	0	0	0	0	3	0	0	0	0	0	0	3	0	0	0	0	0	0	3	3	0	3	0	0	0	0	0	3	0	0	0	3	0	0	3	3	0	0	0	0	3	0
K00694	3	0	0	0	0	3	0	3	0	0	0	0	0	0	0	0	0	0	0	0	0	0	0	0	0	0	0	0	0	0	0	0	0	0	0	0	0	0	0	0	0	0	3	0	0	3	0	0	0
K01179	0	0	0	0	0	0	0	0	0	0	0	0	0	0	0	0	0	0	0	0	0	0	0	0	0	4	0	0	0	0	0	4	0	0	0	0	0	0	2	0	0	0	0	0	2	2	0	0	0
K19668	0	0	0	0	0	0	0	0	0	0	0	0	0	0	0	0	0	0	0	0	0	0	0	0	0	0	0	0	0	0	0	0	0	0	0	0	0	0	0	0	0	0	0	0	0	0	0	0	0
K00702	0	0	0	0	0	0	0	0	0	0	0	0	0	0	0	0	0	0	0	0	0	0	0	0	0	0	0	0	0	0	0	0	0	0	0	0	0	0	0	0	0	0	0	0	0	0	0	0	0
K02759	0	0	0	0	0	0	0	0	0	0	0	0	0	0	0	0	0	0	0	0	0	0	0	0	0	0	0	0	0	0	0	0	0	0	0	0	0	0	0	0	0	0	0	0	0	0	0	0	0
K02760	0	0	0	0	0	0	0	0	0	0	0	0	0	0	0	0	0	0	0	0	0	0	0	0	0	0	0	0	0	0	0	0	0	0	0	0	0	0	0	0	0	0	0	0	0	0	0	0	0
K02761	0	0	0	0	0	0	0	0	0	0	0	0	0	0	0	0	0	0	0	0	0	0	0	0	0	0	0	0	0	0	0	0	0	0	0	0	0	0	0	0	0	0	0	0	0	0	0	0	0
K01222	0	0	0	0	0	0	0	0	0	0	0	0	0	0	0	0	0	0	0	0	0	0	0	0	0	0	0	0	0	0	0	0	0	0	0	0	0	0	0	0	0	0	0	0	0	0	0	0	0
K00978	0	0	0	0	0	0	2	2	0	0	0	0	2	0	0	0	0	2	0	0	0	0	0	0	0	0	2	0	0	0	0	0	0	0	2	0	0	0	0	0	0	0	2	0	2	2	2	0	0
K00975	3	0	0	0	3	0	3	0	3	0	0	0	0	0	0	0	0	3	0	3	0	0	0	0	0	3	0	0	3	0	0	0	0	0	0	0	3	0	0	0	0	3	0	3	0	0	0	3	0
K18447	0	0	0	0	0	0	0	0	0	0	0	0	0	0	0	0	0	0	0	0	0	0	0	0	0	0	0	0	0	0	0	0	0	0	0	0	0	0	0	0	0	0	0	0	0	0	0	0	0
K00703	3	0	3	0	0	3	3	0	0	0	0	0	0	0	0	0	0	3	0	3	0	0	0	0	0	6	0	0	3	0	0	0	0	0	0	0	3	0	0	0	0	3	0	0	0	0	0	3	0
K00693	0	0	0	0	0	0	0	0	0	0	0	0	0	0	0	0	0	0	0	0	0	0	0	0	0	0	0	0	0	0	0	0	0	0	0	0	0	0	0	0	0	0	0	0	0	0	0	0	0
K16150	0	0	0	0	0	0	0	0	2	0	0	0	0	0	0	0	0	0	0	0	0	0	0	0	0	0	0	0	0	2	0	0	2	0	0	0	0	0	0	0	0	0	0	0	0	0	0	0	0
K16153	0	0	0	0	0	0	0	0	0	0	0	0	0	0	0	0	0	0	0	0	0	0	0	0	0	0	0	0	0	0	0	0	0	0	0	0	0	0	0	0	0	0	0	0	0	0	0	0	0
K00700	2	0	2	0	2	2	2	0	2	0	2	0	0	0	0	0	0	4	0	2	0	0	0	0	0	2	0	0	2	4	0	0	0	0	0	0	4	0	0	0	2	2	0	2	0	0	0	2	0
K16149	0	0	0	0	0	0	0	0	1	0	0	0	0	0	0	0	0	0	0	0	0	0	0	0	0	0	0	0	0	0	0	0	0	0	0	0	0	1	0	0	0	0	0	0	0	0	0	0	0
K00688	6	0	12	0	6	6	6	0	6	0	0	0	0	0	0	0	0	6	0	6	0	0	0	0	0	6	0	0	0	0	0	0	0	0	0	0	6	6	0	0	6	6	0	12	0	0	0	6	0
K02438	0	0	0	0	0	0	0	0	0	0	1	0	0	0	0	0	0	0	0	0	0	0	0	0	0	0	0	0	0	0	0	0	0	0	0	0	1	0	0	0	0	0	0	0	0	0	0	0	0
K01200	1	0	0	0	0	0	0	0	0	0	0	0	0	0	0	0	0	0	0	0	0	0	0	0	0	0	0	0	0	0	0	0	0	0	0	0	0	0	0	0	0	0	0	0	0	0	0	0	0
K01176	0	0	3	0	0	0	0	0	0	0	0	0	0	0	0	0	0	0	0	0	0	0	0	0	0	3	0	0	0	0	0	3	0	0	0	0	0	0	0	0	0	0	0	0	0	0	0	0	0
K07405	0	0	0	0	0	0	0	0	0	0	0	0	0	0	0	0	0	0	0	0	0	0	0	0	0	0	0	0	0	0	0	0	0	0	0	0	0	0	0	0	1	0	0	0	0	0	0	0	0
K05343	0	0	0	0	1	0	0	0	0	0	1	0	0	0	0	0	0	0	0	0	0	0	0	0	0	0	0	0	0	0	0	0	0	0	0	0	1	1	0	0	0	0	0	1	0	0	0	0	0
K01208	0	0	0	0	0	0	0	0	0	0	0	0	0	0	0	0	0	0	0	0	0	0	0	0	0	0	0	0	0	0	0	0	0	0	0	0	0	0	0	0	0	0	0	0	0	0	0	0	0
K01178	0	0	0	0	0	0	0	0	0	0	0	0	0	0	0	0	0	0	0	0	0	0	0	0	0	0	0	0	0	1	0	1	0	0	0	0	0	0	0	0	0	0	0	0	0	0	0	0	0
K21574	0	0	0	0	0	0	0	0	0	0	0	0	0	0	0	0	0	0	0	0	0	0	0	0	0	0	0	0	0	0	0	0	0	0	0	0	0	0	0	0	0	0	0	0	0	0	0	0	0
K05988	0	0	0	0	0	0	0	0	0	0	0	0	0	0	0	0	0	0	0	0	0	0	0	0	0	0	0	0	0	0	0	0	0	0	0	0	0	0	0	0	0	0	0	0	0	0	0	0	0
K00705	1	0	0	0	0	2	0	0	1	0	1	0	0	0	0	0	0	0	0	1	0	0	0	0	0	1	0	0	0	0	0	0	0	0	0	0	0	1	0	0	1	0	0	0	0	0	0	1	0
K22451	0	0	0	0	0	0	1	0	0	0	0	0	0	0	0	1	0	1	0	0	0	0	0	0	0	0	0	0	0	0	0	0	0	0	0	0	0	0	0	0	0	0	0	0	0	0	0	0	0
K16147	0	0	0	0	0	0	0	0	1	0	2	0	0	0	0	0	0	0	0	0	0	0	0	0	0	0	0	0	0	0	0	0	0	0	0	0	0	0	0	0	0	0	0	1	0	0	0	0	0
K16148	0	0	0	0	0	0	0	0	2	0	0	0	0	0	0	0	0	0	0	0	0	0	0	0	0	0	0	0	0	0	0	0	0	0	0	0	0	0	0	0	0	0	0	2	0	0	0	0	0
K00691	0	0	1	0	0	0	0	0	0	0	0	0	0	0	0	0	0	0	0	0	0	0	0	0	0	0	0	0	0	0	0	0	0	0	0	0	0	0	0	0	0	0	0	0	0	0	0	0	0
K01838	0	0	1	0	0	0	0	0	0	0	0	0	0	0	0	0	0	0	0	0	0	0	0	0	0	0	0	0	0	0	0	0	0	0	0	0	0	0	0	0	0	0	0	0	0	0	0	0	0
K02777	0	0	0	0	0	0	0	0	0	0	0	0	0	0	0	0	0	0	0	0	0	0	0	0	0	0	0	0	0	0	0	0	0	0	0	0	0	0	0	0	0	0	0	0	0	0	0	0	0
K02791	0	0	0	0	0	0	0	0	0	0	0	0	0	0	0	0	0	0	0	0	0	0	0	0	0	0	0	0	0	0	0	0	0	0	0	0	0	0	0	0	0	0	0	0	0	0	0	0	0
K06896	0	0	0	0	0	0	0	0	0	0	0	0	0	0	0	0	0	0	0	0	0	0	0	0	0	0	0	0	0	0	0	0	0	0	0	0	0	0	0	0	0	0	0	0	0	0	0	0	0
K01214	1	0	0	0	0	0	1	0	3	0	2	0	0	0	0	0	0	0	0	1	0	0	0	0	0	1	0	0	1	0	0	0	0	0	0	0	1	1	0	0	0	0	0	1	0	0	0	1	0
K06044	0	0	0	0	0	0	0	0	1	0	1	0	0	0	0	0	0	0	0	0	0	0	0	0	0	0	0	0	0	0	0	0	0	0	0	0	0	0	0	0	0	0	0	0	0	0	0	0	0
K01236	0	0	0	0	0	0	0	0	1	0	1	0	0	0	0	0	0	0	0	0	0	0	0	0	0	0	0	0	0	0	0	0	0	0	0	0	0	0	0	0	0	0	0	1	0	0	0	0	0
K13057	0	0	1	0	0	0	0	0	0	0	0	0	0	0	0	0	0	0	0	0	0	0	0	0	0	0	0	0	0	0	0	0	0	0	0	0	0	0	0	0	0	0	0	0	0	0	0	0	0
K00697	0	0	2	0	2	0	0	2	2	0	2	0	0	2	0	0	0	0	0	0	0	0	2	0	0	0	0	2	0	0	0	2	2	0	0	0	2	0	2	0	0	2	0	2	2	0	0	0	0
K01087	0	0	0	0	0	1	0	0	1	0	1	0	0	1	0	0	1	0	0	0	0	0	1	0	0	0	0	0	0	0	0	1	1	0	0	0	0	0	1	0	0	1	0	0	0	0	0	0	0
K16055	0	0	2	0	0	0	0	0	0	0	0	0	0	0	0	0	0	0	0	0	0	0	0	0	0	0	0	0	0	0	0	0	0	0	0	0	0	0	2	0	0	0	0	0	0	0	0	0	0
K01194	0	0	0	0	2	0	0	0	0	0	0	0	0	0	0	0	0	0	0	0	0	0	0	0	0	2	0	0	0	0	0	0	0	0	0	0	0	0	0	0	0	0	0	0	0	0	0	0	0
K22934	0	0	1	0	0	0	0	0	3	0	1	1	1	1	0	0	1	0	0	0	1	0	0	0	1	0	0	0	0	0	0	1	1	0	0	0	0	0	1	0	0	0	0	1	0	0	0	0	0
K01835	7	0	7	0	0	0	0	7	7	0	0	0	0	0	0	0	0	0	0	7	0	0	0	0	0	7	0	0	7	0	0	0	0	0	0	0	0	7	0	7	0	0	0	0	0	7	0	7	0
K15778	8	8	0	0	0	0	0	0	0	8	0	8	0	0	0	0	8	0	0	0	8	0	8	0	8	0	0	8	0	0	0	0	0	0	0	8	0	0	0	0	0	0	0	0	0	0	0	0	0
K00844	0	0	0	0	0	0	0	0	0	0	0	0	0	0	0	0	0	0	0	0	0	0	0	0	0	0	0	0	0	0	0	0	0	0	0	0	0	0	0	0	0	0	0	0	0	0	0	0	0
K00845	24	0	0	0	6	6	0	0	0	0	0	0	0	6	0	0	6	0	6	6	6	0	0	0	0	6	6	0	6	0	0	6	0	0	6	0	6	6	0	6	0	6	6	0	6	0	6	6	6
K01810	5	0	5	0	5	10	5	5	5	5	0	5	5	5	5	0	5	0	5	5	5	0	5	0	0	5	5	5	5	0	0	5	0	5	5	5	5	5	5	5	5	5	5	5	5	5	10	5	5
K06859	0	0	0	0	0	0	0	0	0	0	0	0	0	0	0	0	0	0	0	4	0	0	0	0	0	0	0	0	0	0	0	0	0	0	0	0	0	0	0	0	0	0	0	0	0	0	0	0	0
K13810	0	0	0	0	0	0	0	0	0	0	0	0	0	0	0	0	0	0	0	0	0	0	0	0	0	0	0	0	0	0	0	0	0	0	0	0	0	0	0	0	0	0	0	0	0	0	0	0	0
K15916	0	0	0	0	0	0	0	0	0	0	0	0	0	0	0	0	0	0	0	0	0	0	0	0	0	0	0	0	0	0	0	0	0	0	0	0	0	0	0	0	0	0	0	0	0	0	0	0	0
K00847	3	0	3	0	0	3	0	0	3	0	3	0	0	6	0	0	0	0	3	3	0	0	0	0	0	0	3	0	3	0	0	0	0	0	3	0	0	3	0	3	0	3	6	0	0	0	3	3	3
ko00520	Amino sugar and nucleotide sugar metabolism
K01183	0	0	0	0	0	0	0	0	0	0	0	0	0	0	0	0	0	1	0	0	0	0	0	0	0	0	0	0	0	0	0	0	0	0	0	0	0	0	0	0	1	0	0	0	0	0	0	0	0
K20547	0	0	0	0	0	0	0	0	0	0	0	0	0	0	0	0	0	0	0	0	0	0	0	0	0	0	0	0	0	0	0	0	0	0	0	0	0	0	0	0	0	0	0	0	0	0	0	0	0
K01207	3	3	6	0	3	6	0	3	3	3	0	3	0	3	3	0	3	0	3	3	0	3	0	3	0	3	3	3	3	3	3	3	3	3	3	3	0	3	3	3	3	3	3	3	0	3	3	3	0
K12373	0	0	8	0	0	0	0	0	0	0	0	8	0	0	0	0	0	0	16	0	0	0	0	0	0	0	0	0	8	0	0	8	0	0	0	0	0	0	0	0	0	0	0	0	0	0	0	0	0
K01233	0	0	0	0	0	0	0	0	0	0	0	0	0	0	0	0	0	0	0	0	0	0	0	0	0	0	0	0	0	0	0	0	0	0	0	0	0	0	0	0	0	0	0	0	0	0	0	0	0
K15855	0	0	0	0	0	0	0	0	0	0	0	0	0	0	0	0	0	0	0	0	0	0	0	0	0	0	0	0	0	0	0	0	0	0	0	0	0	0	1	0	0	0	0	0	0	0	0	0	0
K18675	0	0	0	0	0	0	0	0	0	0	0	0	0	0	0	0	0	0	0	0	0	0	0	0	0	0	0	0	0	0	0	0	0	0	0	0	0	0	0	0	0	0	0	0	0	0	0	0	0
K02777	0	0	0	0	0	0	0	0	0	0	0	0	0	0	0	0	0	0	0	0	0	0	0	0	0	0	0	0	0	0	0	0	0	0	0	0	0	0	0	0	0	0	0	0	0	0	0	0	0
K22292	1	1	0	0	0	0	0	0	0	1	0	0	0	0	0	0	0	0	0	0	1	0	1	0	0	0	0	1	0	0	0	0	0	0	0	1	0	0	0	0	0	0	0	0	0	1	0	0	0
K07102	1	1	0	0	0	0	0	1	0	1	0	1	0	1	0	0	1	0	1	1	1	1	1	1	1	0	0	1	0	0	0	1	0	1	1	1	1	0	0	1	0	1	1	0	1	1	2	1	1
K00992	1	1	0	0	0	0	0	1	0	1	0	0	0	1	0	0	1	0	1	1	1	0	0	1	0	0	0	1	1	0	0	1	0	1	1	1	1	0	0	1	0	1	1	0	1	1	1	1	1
K07106	0	0	2	0	0	1	0	0	0	0	0	1	0	0	1	1	0	0	0	0	0	0	0	0	1	0	0	0	0	1	0	0	1	0	1	0	0	2	0	0	1	0	1	0	0	0	0	1	0
K02804	0	0	0	0	0	0	0	0	0	0	0	0	0	0	0	0	0	0	0	0	0	0	0	0	0	0	0	0	0	0	0	0	0	0	0	0	0	0	0	0	0	0	0	0	0	0	0	0	0
K00884	0	0	0	1	0	0	0	0	0	0	0	0	0	0	0	1	0	0	0	0	0	0	0	0	0	0	0	0	0	0	0	0	0	0	0	0	0	0	0	0	0	0	0	0	0	0	0	0	0
K00972	0	0	0	0	0	0	1	0	0	0	0	1	0	0	1	0	0	0	0	0	0	0	0	0	0	0	0	0	0	1	0	0	0	0	0	0	0	0	0	0	0	0	0	0	0	0	0	0	0
K04042	1	1	0	0	1	1	0	1	1	1	1	1	1	1	0	0	1	0	1	1	1	0	0	0	1	1	1	1	0	0	0	1	1	1	1	1	1	0	0	1	0	1	1	1	1	1	1	1	1
K08068	0	0	0	0	0	0	0	0	0	0	0	0	0	0	0	0	0	0	1	0	0	0	0	0	0	0	0	0	0	0	0	0	0	0	0	0	0	0	0	0	0	0	0	0	0	0	0	0	0
K01787	0	0	1	0	0	0	0	0	0	0	0	0	0	0	1	0	0	1	0	0	0	1	0	0	0	0	0	0	0	0	1	0	0	0	0	0	0	0	0	0	1	0	0	0	0	0	0	0	0
K01788	0	0	0	0	0	0	0	0	0	0	0	0	0	0	0	0	0	0	0	0	0	0	0	0	0	0	0	0	0	0	0	0	0	0	0	0	0	1	0	0	0	0	0	0	0	0	0	0	0
K05304	0	0	0	0	0	0	0	0	0	0	0	0	0	0	0	0	0	0	0	0	0	0	0	0	0	0	0	0	0	0	0	0	0	0	0	0	0	0	0	0	0	0	0	0	0	0	0	0	0
K01654	0	0	0	0	0	0	0	0	0	0	1	0	0	0	0	0	0	0	0	0	0	0	0	0	0	0	0	0	0	0	0	0	1	0	0	0	0	0	0	0	0	0	0	0	0	0	0	0	0
K01639	0	0	0	1	0	0	0	0	0	0	0	0	0	0	0	0	0	0	0	0	0	1	0	0	0	0	0	0	0	0	1	0	0	0	0	0	0	0	0	0	0	0	0	0	0	0	0	0	0
K21749	0	0	0	0	0	0	0	0	0	0	1	0	0	0	0	0	0	0	0	0	0	0	0	0	0	0	0	0	0	0	0	0	1	0	0	0	0	0	0	0	0	0	0	0	0	0	0	1	0
K00326	0	0	0	0	0	0	0	0	0	0	0	0	0	0	0	0	0	0	0	0	0	0	0	0	0	0	0	0	0	0	0	0	0	0	0	0	0	0	0	0	0	0	0	0	0	0	0	0	0
K01791	0	0	0	0	0	0	0	0	0	0	0	4	0	0	0	0	0	4	0	0	0	0	4	0	8	0	0	0	0	0	0	0	4	0	0	0	0	8	0	0	0	0	0	0	0	0	0	0	0
K02472	0	0	0	0	0	0	0	0	0	0	0	0	0	0	0	0	3	0	0	0	0	0	0	0	0	0	0	0	0	0	0	0	3	0	0	0	0	0	0	0	0	0	0	0	0	0	0	0	0
K13015	0	0	0	0	0	0	2	0	0	0	0	2	0	0	2	0	0	2	0	0	0	2	0	0	0	0	0	0	0	0	2	0	0	0	0	0	0	0	0	0	0	0	0	0	0	0	0	0	0
K13016	0	0	0	0	0	0	0	0	0	0	0	0	0	0	0	0	0	0	0	0	0	0	0	0	0	0	0	0	0	0	0	0	0	0	0	0	0	0	0	0	0	0	0	0	0	0	0	0	0
K13020	0	0	0	4	0	2	2	0	0	0	0	0	0	0	0	2	0	0	0	2	0	2	0	0	0	0	0	0	0	0	0	0	0	0	0	0	0	0	0	0	2	0	0	0	0	0	0	0	0
K13017	3	0	3	0	0	0	0	0	0	0	0	0	0	0	0	3	0	0	0	0	0	0	0	0	0	0	0	0	0	0	0	3	0	0	0	0	0	0	0	0	0	0	0	0	0	0	0	0	0
K13018	2	0	0	0	0	0	0	0	0	2	0	0	0	0	0	2	0	0	0	0	0	0	0	0	2	0	0	2	0	0	0	0	2	0	0	2	0	0	0	0	2	0	0	0	0	0	0	0	0
K13019	0	0	0	0	0	0	2	0	0	0	0	0	0	0	0	0	0	2	0	0	0	2	0	0	0	0	0	0	0	0	2	0	0	0	0	0	0	0	0	0	0	0	0	0	0	0	0	0	0
K02473	0	0	0	0	0	0	1	0	0	0	0	0	0	0	0	0	0	1	0	0	0	0	0	0	0	0	0	0	0	1	0	0	0	0	0	0	0	0	0	0	0	0	0	0	0	0	0	0	0
K02474	0	0	0	0	0	0	0	0	0	0	0	0	0	0	0	0	0	0	2	0	0	0	2	0	0	0	0	0	0	0	0	0	0	0	2	0	0	0	0	0	0	0	2	0	0	0	0	0	0
K00790	3	3	3	3	6	3	0	3	3	3	3	3	0	3	3	0	3	0	3	3	0	3	3	3	3	0	0	3	3	3	0	3	3	3	3	3	3	3	3	3	3	3	3	3	6	3	3	3	3
K00075	3	6	3	0	0	3	3	3	3	3	3	3	3	3	3	3	3	0	3	3	3	3	3	3	3	3	6	3	0	3	3	3	3	3	3	3	3	6	3	6	3	3	3	3	3	6	3	3	3
K15894	1	0	0	0	0	0	0	0	0	0	0	0	0	0	1	0	1	0	0	0	0	0	0	1	0	1	1	0	0	0	0	0	0	0	0	0	1	0	0	0	0	0	0	0	0	0	0	1	0
K15896	0	0	0	0	0	0	0	0	0	0	0	0	0	0	0	0	0	0	0	0	0	0	0	0	0	0	0	0	0	0	0	0	0	0	0	0	0	0	0	0	0	0	0	0	0	0	0	0	0
K15897	1	0	0	1	0	0	0	0	0	0	0	0	0	0	0	0	1	0	0	0	0	0	0	0	0	1	1	0	0	0	0	0	0	0	0	0	0	0	0	0	0	0	0	0	0	0	0	1	0
K15898	1	0	0	0	0	0	0	0	0	0	0	0	0	0	0	0	1	0	0	0	0	0	0	0	0	1	1	0	0	0	0	0	0	0	0	0	0	0	0	0	0	0	0	0	0	0	0	1	0
K15899	1	0	0	0	0	0	0	0	0	0	0	0	0	0	0	0	1	0	0	0	0	0	0	0	0	1	0	0	0	0	0	0	0	0	0	0	0	0	0	0	0	0	0	0	0	0	0	1	0
K18429	0	0	0	0	0	0	0	0	0	0	0	0	0	0	0	0	0	0	0	0	0	0	0	0	0	0	0	0	0	0	0	0	0	0	0	0	0	0	0	0	0	0	0	0	0	0	1	0	0
K18430	0	0	0	0	0	0	0	0	0	0	0	0	0	0	0	0	0	0	0	0	0	0	0	0	0	0	0	0	0	0	0	0	0	0	0	0	0	0	0	0	0	0	0	0	0	0	1	0	0
K18431	0	0	0	0	0	0	0	0	0	0	0	0	0	0	0	0	0	0	0	0	0	0	0	0	0	0	0	0	0	0	0	0	0	0	0	0	0	0	0	0	0	0	0	0	0	0	1	0	0
K00844	0	0	0	0	0	0	0	0	0	0	0	0	0	0	0	0	0	0	0	0	0	0	0	0	0	0	0	0	0	0	0	0	0	0	0	0	0	0	0	0	0	0	0	0	0	0	0	0	0
K18676	0	0	0	1	0	0	0	0	0	0	0	0	0	0	0	0	0	0	0	0	0	0	0	0	0	2	0	0	0	0	0	0	0	1	1	0	0	0	0	0	0	1	1	0	0	0	0	1	0
K03431	1	1	0	0	1	1	0	1	1	1	1	1	1	0	0	0	1	0	1	1	1	0	1	1	1	1	0	1	1	0	0	1	1	1	1	1	1	0	1	1	0	1	1	0	0	0	0	1	1
K01443	0	0	0	2	0	1	0	0	1	0	0	0	0	1	0	1	0	0	1	1	0	1	0	0	1	1	0	0	1	0	1	1	2	1	1	0	0	1	0	0	0	1	1	0	0	0	0	1	0
K00621	0	0	0	0	0	0	0	0	0	0	0	0	0	0	0	0	0	0	0	0	0	0	0	0	0	0	0	0	0	0	0	0	0	0	0	0	0	0	0	0	0	0	0	0	0	0	0	0	0
K00847	3	0	3	0	0	3	0	0	3	0	3	0	0	6	0	0	0	0	3	3	0	0	0	0	0	0	3	0	3	0	0	0	0	0	3	0	0	3	0	3	0	3	6	0	0	0	3	3	3
K02564	0	0	3	0	0	0	1	0	1	0	0	0	0	0	1	1	0	0	0	1	0	2	0	0	0	0	0	0	0	0	2	0	1	0	0	0	0	1	0	0	1	0	0	0	0	0	0	0	0
K00820	4	8	4	0	4	4	0	4	4	0	4	4	4	8	0	12	4	8	4	4	0	0	4	4	4	4	8	4	4	0	0	8	4	4	8	4	4	8	12	4	4	8	8	8	0	4	4	12	4
K01209	0	0	3	1	1	0	0	0	0	0	0	0	0	0	0	0	0	0	0	1	0	0	0	0	0	0	0	0	0	0	0	0	0	0	0	0	0	0	0	0	0	0	0	0	0	0	0	0	0
K15921	0	0	0	0	0	0	0	0	0	0	0	0	0	0	0	0	0	0	0	0	0	0	0	0	0	0	0	0	0	0	0	0	0	0	0	0	0	0	0	0	0	0	0	0	0	0	0	0	0
K01198	0	0	1	0	3	0	0	0	1	0	0	0	0	0	0	0	0	0	1	3	0	0	0	0	0	1	1	0	1	0	0	2	0	0	0	0	2	0	0	0	0	0	0	0	1	0	0	0	0
K16190	0	0	0	0	0	0	0	0	0	0	0	0	0	0	0	3	0	0	0	0	0	0	0	0	0	0	0	0	0	0	3	0	0	0	0	0	0	0	0	0	0	0	0	0	0	0	0	0	0
K10011	0	0	0	0	0	0	0	0	0	0	0	0	0	0	0	0	0	0	0	0	0	0	0	0	0	0	0	0	0	0	0	0	0	0	0	0	0	0	0	0	0	0	0	0	0	0	0	0	0
K07806	0	0	0	0	0	0	0	0	0	0	0	0	0	0	0	0	0	0	0	0	0	0	0	0	0	0	0	0	0	0	0	0	0	0	0	0	0	0	0	0	0	0	0	0	0	0	0	0	0
K10012	0	0	0	0	0	0	0	0	0	0	0	0	0	0	0	0	0	0	0	0	0	0	0	0	0	0	0	0	0	0	0	0	0	0	0	0	0	0	0	0	0	0	0	0	0	0	0	0	0
K13014	0	0	0	0	0	0	0	0	0	0	0	0	0	0	0	0	0	0	0	0	0	0	0	0	0	0	0	0	0	0	0	0	0	0	0	0	0	0	0	0	0	0	0	0	0	0	0	0	0
K08678	0	0	0	0	0	0	1	0	0	0	0	1	0	0	1	1	0	0	0	0	0	0	0	0	1	0	0	0	0	1	0	0	0	0	0	0	0	0	0	0	1	0	0	0	1	0	0	0	0
K02791	0	0	0	0	0	0	0	0	0	0	0	0	0	0	0	0	0	0	0	0	0	0	0	0	0	0	0	0	0	0	0	0	0	0	0	0	0	0	0	0	0	0	0	0	0	0	0	0	0
K00845	24	0	0	0	6	6	0	0	0	0	0	0	0	6	0	0	6	0	6	6	6	0	0	0	0	6	6	0	6	0	0	6	0	0	6	0	6	6	0	6	0	6	6	0	6	0	6	6	6
K00886	0	0	2	0	0	0	2	0	2	0	0	0	0	0	0	0	0	0	0	0	0	0	0	0	0	0	0	0	0	0	0	0	2	0	0	0	0	0	0	0	0	0	0	2	0	0	0	0	0
K01810	5	0	5	0	5	10	5	5	5	5	0	5	5	5	5	0	5	0	5	5	5	0	5	0	0	5	5	5	5	0	0	5	0	5	5	5	5	5	5	5	5	5	5	5	5	5	10	5	5
K06859	0	0	0	0	0	0	0	0	0	0	0	0	0	0	0	0	0	0	0	4	0	0	0	0	0	0	0	0	0	0	0	0	0	0	0	0	0	0	0	0	0	0	0	0	0	0	0	0	0
K13810	0	0	0	0	0	0	0	0	0	0	0	0	0	0	0	0	0	0	0	0	0	0	0	0	0	0	0	0	0	0	0	0	0	0	0	0	0	0	0	0	0	0	0	0	0	0	0	0	0
K15916	0	0	0	0	0	0	0	0	0	0	0	0	0	0	0	0	0	0	0	0	0	0	0	0	0	0	0	0	0	0	0	0	0	0	0	0	0	0	0	0	0	0	0	0	0	0	0	0	0
K01835	7	0	7	0	0	0	0	7	7	0	0	0	0	0	0	0	0	0	0	7	0	0	0	0	0	7	0	0	7	0	0	0	0	0	0	0	0	7	0	7	0	0	0	0	0	7	0	7	0
K15778	8	8	0	0	0	0	0	0	0	8	0	8	0	0	0	0	8	0	0	0	8	0	8	0	8	0	0	8	0	0	0	0	0	0	0	8	0	0	0	0	0	0	0	0	0	0	0	0	0
K00963	4	4	0	0	4	0	0	4	4	4	4	0	4	4	0	0	0	0	0	4	0	0	4	0	4	4	0	4	0	0	4	4	4	0	0	4	4	0	4	0	0	4	0	0	4	4	0	4	4
K00012	3	3	0	0	3	3	0	3	3	3	3	3	3	0	3	3	3	3	3	3	0	0	3	3	3	3	3	3	3	3	0	3	3	3	0	3	3	3	6	3	3	3	0	3	3	3	3	0	0
K06118	0	0	0	0	0	0	0	0	0	0	0	0	2	0	0	0	0	0	4	2	0	0	0	0	2	0	0	0	0	0	0	2	0	0	0	0	2	2	0	2	0	2	0	0	0	0	0	2	0
K00849	0	0	0	0	0	0	3	0	3	0	3	3	3	0	0	0	0	0	0	0	0	3	0	0	3	0	0	0	0	0	3	0	3	0	0	0	0	0	0	0	0	0	0	3	0	0	0	0	0
K00965	0	0	0	0	0	0	3	0	3	0	0	0	0	0	0	0	0	6	0	0	0	0	0	0	0	0	0	0	0	0	0	0	3	0	0	0	0	0	0	0	0	0	0	0	0	0	0	0	0
K01784	2	0	2	0	2	0	2	0	2	2	2	2	6	0	2	2	2	2	2	2	0	2	2	2	4	4	2	4	2	4	0	0	2	2	2	4	0	2	0	2	2	2	2	2	0	0	2	2	2
K01854	2	0	2	0	0	4	0	0	2	0	2	0	0	0	0	0	0	0	2	0	0	0	0	0	0	0	0	0	2	0	0	0	0	0	0	0	2	0	0	0	0	0	0	2	0	0	0	0	0
K08679	1	0	0	0	1	0	0	0	0	0	0	1	1	1	0	2	1	1	1	1	0	0	0	1	0	1	1	1	1	1	0	1	0	0	0	1	1	0	0	1	1	1	0	0	1	0	0	0	0
K18677	0	0	0	0	0	0	0	0	0	0	0	0	0	0	0	0	0	0	0	0	0	0	0	0	0	0	0	0	0	0	0	0	0	0	0	0	0	0	0	0	0	0	0	0	0	0	0	0	0
K02793	4	0	0	0	4	4	0	0	0	0	0	4	0	4	0	0	4	0	4	4	0	0	0	4	4	0	8	0	4	0	0	4	0	0	4	0	4	0	0	4	0	4	4	0	8	0	8	4	4
K02796	0	0	0	0	0	0	0	0	0	0	0	0	0	0	0	0	0	0	0	0	0	0	0	0	0	0	0	0	0	0	0	0	0	0	0	0	0	0	0	0	0	0	0	0	0	0	0	0	0
K17497	0	0	0	0	2	0	0	0	0	0	0	0	0	0	0	0	0	0	0	0	0	0	0	0	0	0	0	0	0	0	0	0	0	0	0	0	0	0	0	0	0	0	0	0	0	0	0	0	0
K01840	0	0	0	0	0	0	0	2	4	0	4	0	0	0	0	0	0	0	0	0	2	0	2	0	0	0	0	0	0	0	0	0	0	0	0	0	0	0	0	0	0	0	0	4	0	2	0	0	0
K16881	0	0	0	0	0	0	0	0	0	0	0	0	0	0	0	0	0	0	0	0	0	0	0	0	0	0	0	0	0	0	0	0	0	0	0	0	0	0	0	0	0	0	0	0	0	0	0	0	0
K00966	0	0	0	0	0	0	0	0	0	0	0	0	0	0	0	0	0	0	0	0	0	0	0	0	0	0	0	0	0	0	0	0	0	0	0	0	0	0	0	0	0	0	0	0	0	0	0	0	0
K00971	2	0	2	0	4	0	2	2	0	0	2	2	2	0	0	2	2	2	4	2	0	2	0	2	2	2	6	0	4	2	2	2	2	2	0	0	2	0	2	4	2	2	0	0	4	2	0	2	0
K16011	3	0	0	0	0	0	0	3	0	0	0	0	0	0	0	0	0	0	6	0	0	0	0	3	0	3	3	0	3	0	0	0	0	0	0	0	0	0	0	3	0	3	0	0	6	0	0	0	0
K01711	2	0	0	0	0	0	0	0	2	0	2	2	2	2	0	0	0	4	2	2	0	2	0	2	2	0	2	0	0	2	2	0	0	2	0	0	0	0	4	0	2	0	0	4	0	0	0	0	0
K15856	0	0	0	2	0	0	0	0	0	0	0	2	0	0	0	0	0	0	0	0	0	0	0	0	2	0	0	0	0	0	0	0	0	0	0	0	0	0	0	0	0	0	0	0	0	0	0	0	0
K13010	0	0	0	0	0	0	0	0	0	0	0	0	0	0	0	3	0	0	0	0	0	0	0	3	0	0	3	0	0	0	0	0	0	0	0	0	0	0	0	0	0	0	0	0	0	0	3	0	0
K01809	0	0	4	0	4	0	0	0	2	0	6	2	2	0	2	4	2	2	0	0	0	0	0	0	2	0	0	0	0	2	2	0	6	0	0	0	2	0	2	0	2	0	0	2	0	0	0	0	0
K10046	0	0	0	0	0	0	0	0	0	0	2	2	0	0	0	0	2	0	0	0	0	2	0	0	0	0	0	0	0	0	0	0	0	0	0	0	0	0	0	0	0	0	0	0	0	0	0	0	0
K00066	0	0	0	0	0	0	3	3	0	0	0	0	0	0	0	0	0	0	3	3	0	0	0	0	0	0	3	0	0	0	0	0	0	0	0	0	0	0	0	0	0	0	0	0	0	3	0	0	0
K02377	2	0	0	0	0	0	2	0	2	0	2	0	0	2	0	0	2	0	2	0	0	0	0	2	0	0	2	0	0	2	2	0	0	2	0	0	2	0	2	0	2	2	0	2	0	0	0	0	0
K00978	0	0	0	0	0	0	2	2	0	0	0	0	2	0	0	0	0	2	0	0	0	0	0	0	0	0	2	0	0	0	0	0	0	0	2	0	0	0	0	0	0	0	2	0	2	2	2	0	0
K01709	0	0	0	0	0	0	1	0	0	0	0	0	1	0	0	0	0	1	0	0	0	0	0	0	0	0	1	0	0	0	0	0	0	0	1	0	0	0	0	0	0	0	1	0	0	0	1	0	0
K12452	0	0	0	0	0	0	1	0	0	0	0	0	0	0	0	0	0	0	0	0	0	0	0	0	0	0	1	0	0	0	0	0	0	0	0	0	0	0	0	0	0	0	0	0	0	0	0	0	0
K00523	1	0	0	0	0	0	0	1	0	1	0	0	0	0	0	0	0	0	0	0	0	0	0	0	0	0	0	0	0	0	0	0	0	0	0	0	0	0	0	0	0	0	0	0	1	1	0	0	0
K12453	0	0	0	0	0	0	0	0	0	0	0	0	0	0	0	0	0	0	0	0	0	0	0	0	0	0	0	0	0	0	0	0	0	0	0	0	0	0	0	0	0	0	0	0	0	0	0	0	0
K12454	0	0	0	0	0	0	1	0	0	0	0	0	0	0	0	1	0	0	0	0	0	0	0	0	1	0	0	0	0	0	0	0	0	0	0	0	0	0	0	0	0	0	0	0	0	0	0	0	0
K00975	3	0	0	0	3	0	3	0	3	0	0	0	0	0	0	0	0	3	0	3	0	0	0	0	0	3	0	0	3	0	0	0	0	0	0	0	3	0	0	0	0	3	0	3	0	0	0	3	0
ko00620	Pyruvate metabolism
K01895	7	7	7	0	0	7	7	7	7	7	7	0	7	0	7	7	14	7	0	0	14	7	7	0	7	7	7	7	7	7	7	7	7	7	7	7	7	0	7	7	0	7	7	0	7	0	0	0	7
K00169	0	0	0	0	0	0	8	0	0	0	0	0	0	0	0	0	0	0	0	0	0	0	0	0	0	0	0	0	0	0	0	0	0	0	0	0	0	0	0	0	0	0	0	0	0	0	0	0	0
K00170	0	0	0	0	0	0	8	0	0	0	0	0	0	0	0	0	0	8	0	0	0	0	0	0	0	0	0	0	0	0	0	0	0	0	0	0	0	0	0	0	0	0	0	0	0	0	0	0	0
K00172	0	0	0	0	0	0	0	0	0	0	0	0	0	0	0	0	0	0	0	0	0	0	0	0	0	0	0	0	0	0	0	0	0	0	0	0	0	0	0	0	0	0	0	0	0	0	0	0	0
K00171	0	0	0	0	0	0	0	0	0	0	0	0	0	0	0	0	0	0	0	0	0	0	0	0	0	0	0	0	0	0	0	0	0	0	0	0	0	0	0	0	0	0	0	0	0	0	0	0	0
K03737	0	0	0	0	0	0	5	0	0	0	0	0	0	0	0	5	0	5	0	0	0	0	0	0	0	0	0	0	0	0	0	0	0	0	0	0	0	0	0	0	0	0	0	0	0	0	0	0	5
K00174	5	0	0	5	0	0	0	0	0	0	0	10	10	0	5	0	5	5	0	0	5	10	0	0	10	0	0	0	0	0	5	0	0	0	0	0	0	0	5	0	0	0	0	5	0	0	0	0	0
K00175	5	0	0	5	0	0	5	0	0	0	0	10	10	0	5	5	5	0	0	0	5	5	0	0	10	0	0	0	0	0	5	0	0	0	0	0	0	0	0	0	0	0	0	5	0	0	0	0	0
K00163	9	3	0	0	0	3	3	3	6	3	6	3	3	3	3	0	0	0	6	3	3	0	0	0	6	0	3	3	0	0	0	0	9	0	6	3	0	0	0	0	0	0	3	3	6	3	3	3	0
K00161	0	0	0	0	0	6	0	0	0	0	0	0	0	0	0	0	6	0	6	6	0	0	0	0	0	0	6	0	6	6	0	6	0	6	6	0	6	0	0	6	6	0	6	0	6	0	6	6	6
K00162	0	0	6	0	6	0	0	0	0	0	0	0	0	0	0	0	6	0	6	6	0	0	0	0	0	0	6	0	6	6	0	6	0	6	6	0	6	6	6	6	0	6	6	0	12	0	0	6	6
K00627	0	3	3	0	3	0	0	3	3	3	0	0	0	0	0	0	3	0	3	3	0	0	0	0	3	0	6	0	3	3	3	3	3	0	3	0	3	0	3	3	0	3	3	3	3	3	3	6	3
K00382	20	10	20	0	20	20	10	20	20	10	10	20	10	30	10	0	20	10	40	40	10	0	10	10	10	0	30	20	20	10	0	40	10	10	40	20	30	10	20	0	0	20	10	20	20	0	20	30	20
K00656	0	0	0	0	0	0	0	0	0	0	0	0	0	0	0	0	0	0	0	0	0	0	0	0	0	0	0	0	0	0	0	0	0	0	0	0	0	0	0	0	0	0	0	0	0	0	0	0	0
K00132	0	0	0	0	0	0	0	0	0	0	0	0	0	0	0	0	0	0	0	0	0	0	0	0	0	0	0	0	0	0	0	0	0	0	0	0	0	0	0	0	0	0	0	0	0	0	0	0	0
K04072	0	0	0	0	0	0	0	0	0	0	0	0	0	0	0	0	0	0	0	0	0	0	0	0	0	0	0	0	0	0	0	0	0	0	0	0	0	0	0	0	0	0	0	0	0	0	0	0	0
K04073	0	0	0	0	0	0	0	0	0	6	0	0	0	0	0	0	0	0	0	0	0	0	0	0	0	0	0	0	0	0	0	0	0	0	0	0	6	0	0	6	0	0	0	6	0	0	0	0	0
K18366	0	0	0	0	0	0	0	0	0	0	0	0	0	0	0	0	0	0	0	0	0	0	0	0	0	0	0	0	0	0	0	0	0	0	0	0	0	0	0	0	0	0	0	0	0	0	0	0	0
K04021	0	0	0	0	0	0	0	0	0	0	0	0	0	0	0	0	0	0	0	0	0	0	0	0	0	0	0	0	0	0	0	0	0	0	0	0	0	0	0	0	0	0	0	0	0	0	0	0	0
K00925	0	5	10	10	0	5	5	0	5	5	0	5	5	5	0	10	0	5	5	0	0	5	0	0	5	5	0	5	0	0	5	0	0	0	5	5	0	0	5	5	0	0	5	0	10	0	5	5	5
K00625	0	0	0	0	0	0	0	0	0	0	0	0	0	0	0	0	0	0	0	0	0	0	0	0	0	0	0	0	0	0	0	0	0	0	0	0	0	0	0	0	0	0	0	0	0	0	0	0	0
K13788	0	5	0	0	0	0	0	0	5	5	0	0	0	0	0	0	0	0	0	0	0	0	0	0	0	0	0	5	0	0	0	0	0	0	0	5	0	0	0	0	0	0	0	0	0	0	0	0	0
K15024	0	0	0	0	0	0	4	0	0	0	0	0	0	0	0	0	0	4	0	0	0	0	0	0	0	0	0	0	0	0	4	0	0	0	0	0	0	0	4	0	0	0	0	0	0	0	0	0	0
K04020	0	0	0	0	0	0	0	0	0	0	0	0	0	0	0	0	0	0	0	0	0	0	0	0	0	0	0	0	0	0	0	0	0	0	0	0	0	0	0	0	0	0	0	0	0	0	0	0	0
K00873	10	20	10	0	10	10	0	10	10	10	10	20	0	10	10	0	20	10	10	10	10	10	0	20	10	10	10	0	10	10	10	10	10	10	10	0	10	0	10	10	10	10	20	10	10	10	10	10	10
K01962	4	0	0	4	4	4	4	4	0	4	0	0	0	4	4	4	4	0	4	4	4	4	4	0	0	0	4	4	4	0	4	4	0	4	0	4	4	4	4	4	4	4	4	0	4	4	0	4	4
K02160	4	8	4	4	4	4	4	4	0	4	0	0	0	0	4	0	4	0	4	4	4	4	4	8	0	4	0	4	4	4	4	0	0	4	4	4	4	4	0	4	0	0	4	0	4	4	8	4	8
K01961	4	4	8	4	0	4	4	4	0	4	0	4	0	0	4	0	4	0	4	4	4	4	4	0	0	0	0	4	4	0	4	0	0	4	4	4	4	4	0	4	4	0	4	0	4	4	4	4	0
K01963	4	4	4	0	4	0	4	4	0	4	0	0	0	4	4	0	4	4	4	4	8	4	4	4	0	4	4	4	4	4	4	4	0	4	4	4	4	0	4	4	0	4	4	0	0	0	4	4	4
K01512	0	2	0	2	0	0	0	2	2	2	2	2	0	0	0	0	2	0	0	2	2	0	0	0	2	0	0	2	0	2	0	0	0	0	0	2	0	0	2	0	0	0	0	0	0	2	0	0	2
K00128	0	0	0	0	0	14	0	0	14	0	0	14	0	14	0	14	0	14	14	14	0	14	0	0	0	0	0	0	14	14	14	0	0	14	14	0	14	0	0	14	0	14	0	14	0	0	14	14	14
K00149	0	0	0	0	0	0	0	0	0	0	0	0	0	0	0	0	0	0	0	0	0	0	0	0	0	0	0	0	0	0	0	0	0	0	0	0	0	0	0	0	0	0	0	0	0	0	0	0	0
K00138	0	2	0	0	2	0	0	0	4	2	2	0	0	0	0	0	2	0	2	0	0	0	0	2	0	2	0	2	0	0	0	2	2	0	0	2	2	0	0	0	0	2	0	0	0	0	0	0	0
K18118	0	0	0	0	0	0	0	0	0	0	0	0	0	0	0	0	0	0	0	0	0	0	3	0	0	0	0	6	0	0	0	3	0	0	0	6	0	0	0	0	0	0	0	0	0	0	0	0	3
K01026	3	0	0	0	0	0	0	0	0	0	0	0	0	0	0	0	0	0	0	6	0	0	0	0	0	0	3	0	0	0	0	0	0	0	0	0	0	0	0	0	0	0	0	0	0	0	0	0	0
K22224	0	0	0	0	0	0	0	0	0	0	0	0	0	0	0	0	0	0	0	0	0	0	0	0	0	0	0	0	0	0	0	0	0	0	0	0	0	0	0	0	0	0	0	0	0	0	0	0	0
K00158	0	0	0	0	0	0	0	0	0	0	0	0	0	0	0	0	0	0	0	0	0	0	0	0	0	0	0	0	0	0	0	0	0	0	0	0	0	0	0	0	0	0	0	0	0	0	0	0	0
K00101	1	0	0	0	0	0	0	0	1	0	0	0	0	1	0	0	0	0	0	1	0	0	0	0	0	1	0	1	0	0	0	0	1	0	1	1	0	0	0	1	0	0	1	0	0	0	0	1	0
K00016	0	0	0	0	0	0	0	0	0	0	0	0	0	0	0	0	0	8	8	0	0	0	0	0	0	0	0	0	0	0	0	0	0	0	0	0	0	0	0	8	0	0	0	0	0	0	0	0	0
K00467	0	0	0	0	0	0	0	1	1	0	0	0	0	0	0	0	0	0	0	0	0	0	0	0	0	0	0	0	0	0	0	0	0	0	0	0	0	0	0	0	0	0	0	1	0	1	0	0	0
K03778	0	0	3	0	0	0	0	0	0	0	0	0	0	0	0	0	0	0	0	0	0	0	0	0	0	1	0	0	0	0	0	0	0	0	0	0	0	0	0	0	0	0	0	0	0	0	0	0	0
K03777	0	1	0	0	0	0	0	0	0	1	0	0	0	0	0	0	0	0	1	0	0	0	0	0	0	0	0	1	0	0	0	0	0	0	1	1	0	0	0	0	0	0	0	0	0	0	0	0	0
K00102	1	0	0	0	0	1	0	0	0	0	0	0	0	1	0	0	0	0	1	2	0	0	0	2	0	0	1	0	0	0	0	0	0	1	1	0	1	0	0	2	0	0	1	0	0	0	1	1	1
K07248	0	0	0	0	0	0	0	0	0	0	0	0	0	0	0	0	0	0	0	4	0	0	0	0	0	0	0	0	0	0	0	0	0	0	0	0	0	0	0	0	0	0	0	0	0	0	0	0	0
K01759	1	2	0	0	1	1	0	1	0	2	0	1	1	2	0	1	1	0	1	3	1	1	0	1	2	1	0	1	1	0	1	1	0	0	1	1	2	1	1	1	0	2	1	0	1	1	2	2	1
K01069	1	2	1	0	0	1	0	2	5	3	1	1	1	1	0	0	5	0	1	1	2	0	2	1	2	3	0	2	1	1	0	2	0	1	1	2	1	1	4	2	1	1	1	2	2	1	4	1	1
K05523	0	0	0	0	0	0	0	0	0	0	0	0	0	0	0	0	0	0	0	0	0	0	2	0	0	0	0	2	0	0	0	0	0	0	0	2	0	0	0	0	0	0	0	0	0	0	0	0	0
K22373	0	0	0	2	0	0	0	0	0	0	0	0	0	0	0	1	0	0	0	0	0	0	0	0	0	0	0	0	0	0	0	0	0	0	0	0	0	0	0	0	0	0	0	0	0	0	0	0	0
K00049	0	0	0	0	0	0	0	0	0	0	0	0	0	0	0	0	0	0	0	0	0	0	0	0	0	0	0	0	0	0	0	0	0	0	0	0	0	0	0	0	0	0	0	0	0	0	0	0	0
K12972	3	0	0	0	0	3	0	0	0	0	0	0	0	3	0	0	0	0	3	6	0	0	0	3	0	3	0	0	3	0	0	0	0	3	3	0	3	0	0	3	0	3	3	0	0	0	6	6	6
K00027	0	0	0	0	2	0	0	0	2	0	4	2	0	2	0	2	0	0	2	2	2	0	2	2	0	2	2	2	2	0	0	0	0	0	2	2	0	0	0	2	0	0	2	2	2	0	2	2	2
K00029	3	0	3	0	3	0	3	3	0	0	0	3	0	6	0	3	0	0	6	6	6	0	6	6	0	6	6	6	6	0	0	0	0	3	6	6	6	0	3	6	0	6	3	0	3	0	3	6	6
K01571	0	2	0	0	0	0	0	0	0	2	0	0	0	0	0	0	0	0	0	0	0	0	0	0	0	0	0	0	0	0	0	0	0	0	0	0	0	0	0	0	0	0	0	0	0	0	0	0	0
K20509	0	4	0	4	0	0	0	0	0	4	0	0	0	0	0	4	0	0	0	0	0	0	0	0	0	4	0	0	0	0	0	0	0	0	0	0	0	0	0	0	0	0	0	0	0	0	0	0	0
K01573	0	2	0	0	0	0	0	0	0	2	0	0	0	0	0	0	0	0	0	0	0	0	0	0	0	2	0	0	0	0	0	0	0	0	0	0	0	0	0	0	0	0	0	0	0	0	0	0	0
K01003	0	0	0	0	0	0	0	0	0	0	0	0	0	0	0	0	0	0	0	0	0	0	0	0	0	0	0	0	0	0	0	0	0	0	0	0	0	0	0	0	0	0	0	0	0	0	0	0	0
K01958	0	0	0	0	0	3	0	0	3	0	0	0	0	6	0	0	0	0	3	3	0	0	0	3	0	0	3	0	3	0	0	0	6	3	3	0	3	0	3	3	0	3	3	3	0	0	6	3	3
K01959	0	0	0	0	0	0	0	0	0	3	0	0	0	0	0	0	0	0	0	0	3	0	0	0	0	0	0	0	0	0	0	0	0	0	0	0	0	0	0	0	0	0	0	0	0	0	0	0	0
K01960	0	3	0	0	0	0	0	0	0	3	0	0	0	0	0	0	0	0	0	0	3	0	0	0	0	0	0	0	0	0	0	0	0	0	0	0	0	0	0	0	0	0	0	0	0	0	0	0	0
K00024	7	0	0	0	7	7	7	7	0	0	7	7	7	7	7	0	7	7	7	7	7	7	7	7	7	0	7	7	7	7	7	7	0	7	7	7	7	0	7	7	0	7	7	7	7	0	0	7	7
K00116	0	2	0	0	0	0	0	0	4	2	2	0	0	0	0	0	0	0	0	0	0	0	2	0	0	0	0	2	0	0	0	0	0	0	0	2	0	2	0	0	0	0	0	0	0	0	0	0	0
K01676	3	3	0	0	0	0	0	3	0	3	3	3	3	0	0	0	3	3	0	0	0	0	0	0	3	3	0	3	0	0	0	0	0	0	0	3	0	0	0	0	0	0	0	0	0	3	0	3	0
K01677	0	0	0	0	0	0	0	0	0	0	0	0	0	0	0	0	0	0	0	0	0	0	0	0	0	0	0	0	0	0	0	0	0	0	0	0	0	0	0	0	0	0	0	0	0	0	0	0	0
K01678	0	0	0	0	0	0	0	0	0	0	0	0	0	0	0	0	0	0	0	0	0	0	0	0	0	0	0	0	0	0	0	0	0	0	0	0	0	0	0	0	0	0	0	0	0	0	0	0	0
K01679	0	6	6	6	6	6	0	6	6	6	0	6	0	0	0	6	6	6	6	6	0	6	6	6	0	0	0	6	6	0	6	6	0	6	6	6	6	0	6	6	6	6	6	0	6	0	6	6	6
K00244	0	0	0	0	0	0	0	0	0	0	0	6	6	0	0	0	0	6	0	0	0	0	0	0	6	0	0	0	0	0	0	0	0	0	0	0	0	0	0	0	0	0	0	0	0	0	0	0	0
K00245	0	0	0	0	0	0	0	0	0	0	0	0	6	0	0	0	0	6	0	0	0	0	0	0	6	0	0	0	0	0	0	0	0	0	0	0	0	0	0	0	0	0	0	0	0	0	0	0	0
K00246	0	0	0	0	0	0	0	0	0	0	0	6	6	0	0	0	0	6	0	0	0	0	0	6	6	0	0	0	0	0	0	0	0	0	0	0	0	0	0	0	0	6	0	0	0	0	0	0	0
K00247	0	0	0	0	0	0	0	0	0	0	0	6	6	0	0	0	0	6	0	0	0	0	0	6	6	0	0	0	0	0	0	0	0	0	0	0	0	0	0	0	0	6	0	0	0	0	0	0	0
K01595	4	4	4	0	8	0	0	4	4	4	4	0	0	0	0	0	4	0	0	0	0	0	4	0	0	4	0	4	0	4	0	4	0	0	0	4	4	4	0	0	0	0	0	8	4	4	0	8	0
K01596	12	0	0	0	0	0	0	0	12	0	12	12	12	0	0	0	0	12	0	0	0	0	12	0	12	0	0	12	0	0	0	0	12	0	0	12	0	0	0	0	12	0	0	24	0	0	0	0	0
K20370	0	0	0	0	0	0	0	0	0	0	0	0	0	0	0	0	0	0	0	0	0	0	0	0	0	0	0	0	0	0	0	0	0	0	0	0	0	0	0	0	0	0	0	0	0	0	0	0	0
K01610	0	4	4	8	4	4	0	4	0	4	0	0	0	4	4	0	8	0	4	0	4	0	0	4	0	4	4	0	4	4	0	0	0	0	4	0	4	0	4	4	0	4	4	0	0	4	8	4	4
K01006	0	0	3	3	3	3	3	0	0	0	0	0	3	3	0	3	3	3	3	3	0	3	0	3	3	0	3	0	3	3	3	3	0	3	3	0	3	0	0	3	3	3	3	0	3	0	3	3	6
K01007	6	3	0	0	0	0	0	3	0	3	0	0	0	0	0	0	0	0	0	0	0	0	3	0	0	3	0	3	0	0	0	0	0	0	0	3	0	0	0	0	0	0	0	3	0	3	0	0	0
K01638	2	2	0	0	0	2	0	4	2	2	0	0	0	2	0	0	2	0	2	2	2	0	4	0	0	2	2	2	2	0	0	2	2	2	2	2	2	0	2	2	0	2	2	0	2	6	2	2	2
K00626	42	28	14	14	0	70	0	14	14	28	14	0	0	42	14	0	14	0	28	42	0	0	14	0	0	0	0	28	56	14	0	28	14	14	42	28	28	0	42	56	14	42	42	0	0	0	42	42	42
K01649	4	6	2	2	2	2	4	2	4	6	4	2	2	2	0	2	2	0	2	4	4	4	2	2	2	2	4	2	4	0	2	0	0	2	4	2	2	2	2	4	0	2	2	2	0	2	4	4	4
K02594	0	0	0	0	0	0	0	0	0	0	0	0	0	0	0	0	0	0	0	0	0	0	0	0	0	0	0	0	0	0	0	0	0	0	0	0	0	0	0	0	0	0	0	0	0	0	0	0	0
ko00630	Glyoxylate and dicarboxylate metabolism
K01637	1	1	0	1	0	0	0	1	1	1	0	0	0	0	0	0	1	0	0	0	1	0	1	0	0	1	0	1	0	0	0	0	1	0	0	1	0	0	1	0	0	0	0	0	1	1	0	0	0
K01895	7	7	7	0	0	7	7	7	7	7	7	0	7	0	7	7	14	7	0	0	14	7	7	0	7	7	7	7	7	7	7	7	7	7	7	7	7	0	7	7	0	7	7	0	7	0	0	0	7
K01638	2	2	0	0	0	2	0	4	2	2	0	0	0	2	0	0	2	0	2	2	2	0	4	0	0	2	2	2	2	0	0	2	2	2	2	2	2	0	2	2	0	2	2	0	2	6	2	2	2
K00024	7	0	0	0	7	7	7	7	0	0	7	7	7	7	7	0	7	7	7	7	7	7	7	7	7	0	7	7	7	7	7	7	0	7	7	7	7	0	7	7	0	7	7	7	7	0	0	7	7
K01647	0	2	2	0	2	2	0	2	2	2	2	0	0	0	2	2	0	0	2	2	0	0	2	0	2	2	2	2	2	0	0	2	2	2	2	2	0	0	2	2	0	2	2	2	2	2	2	2	2
K01681	0	0	0	0	0	0	0	0	0	0	0	0	0	0	0	0	0	0	0	0	0	0	0	0	0	0	0	0	0	0	0	0	0	0	0	0	0	0	0	0	0	0	0	0	0	0	0	0	0
K01682	4	4	0	0	0	0	0	4	0	4	0	0	0	0	0	0	0	0	4	0	4	0	4	0	0	4	4	4	0	0	0	0	0	0	4	4	0	4	0	4	0	0	4	0	0	0	0	0	0
K08692	0	0	0	0	0	0	0	0	0	0	0	0	0	0	0	0	0	0	0	0	0	0	0	2	0	0	0	0	0	0	0	0	0	0	0	0	0	0	0	0	0	0	0	0	0	0	0	0	0
K14067	0	0	0	0	0	0	0	0	0	0	0	0	0	0	0	0	0	0	0	0	0	0	0	2	0	0	0	0	0	0	0	0	0	0	0	0	0	0	0	0	0	0	0	0	0	0	0	0	0
K00626	42	28	14	14	0	70	0	14	14	28	14	0	0	42	14	0	14	0	28	42	0	0	14	0	0	0	0	28	56	14	0	28	14	14	42	28	28	0	42	56	14	42	42	0	0	0	42	42	42
K00023	2	0	0	0	0	2	0	2	0	0	0	0	0	4	0	0	2	0	0	2	0	0	0	2	0	2	2	0	2	0	0	0	0	2	2	0	2	0	0	2	0	2	2	0	2	2	0	2	2
K17865	0	2	0	0	0	2	0	0	0	2	0	0	0	2	0	0	0	0	2	2	0	0	0	0	0	0	2	0	2	0	0	0	0	2	2	0	2	0	0	2	0	0	2	0	2	0	2	2	2
K14446	0	0	0	0	0	1	0	0	0	0	0	0	0	0	0	0	0	0	1	1	0	0	0	1	0	0	0	0	1	0	0	0	0	0	1	0	0	0	0	1	0	1	1	0	1	0	1	1	1
K05606	0	0	0	0	0	4	0	0	4	0	4	0	0	4	4	0	0	0	4	4	4	0	0	4	0	0	4	0	4	0	0	4	0	4	4	0	4	0	0	4	0	4	4	4	4	0	4	4	4
K14447	0	0	0	0	0	1	0	0	0	0	1	0	1	1	0	0	0	0	1	1	0	0	0	0	1	0	0	0	1	0	0	0	0	1	1	0	0	0	0	1	0	1	1	1	1	0	0	1	0
K14448	0	0	0	0	0	0	0	0	0	0	0	0	0	0	0	0	0	0	1	1	0	0	0	1	1	0	0	0	1	0	0	0	0	0	1	0	1	0	0	1	0	1	1	0	1	0	0	1	1
K14449	0	0	0	0	0	3	0	0	0	0	3	0	0	3	0	0	0	0	3	3	0	0	0	3	3	0	3	0	3	0	0	0	0	3	3	0	0	0	0	3	0	3	3	0	3	0	3	3	3
K08691	0	0	0	0	0	4	0	0	0	0	4	0	4	0	0	0	0	0	4	4	0	0	0	4	4	0	4	0	4	0	0	4	0	0	4	0	0	0	0	4	0	4	4	0	4	0	0	4	0
K14451	0	0	0	0	0	0	0	0	0	0	0	0	0	1	0	0	0	0	1	1	0	0	0	1	0	0	0	0	1	0	0	0	0	0	1	0	1	0	0	1	0	1	1	0	0	0	1	1	1
K01965	0	0	0	0	3	3	0	0	0	0	0	0	0	3	0	0	3	0	3	3	0	0	0	0	0	0	3	0	3	0	0	3	0	3	3	0	3	0	0	0	0	3	0	0	0	0	0	3	3
K01966	3	0	0	0	0	3	0	0	0	0	0	0	0	3	0	0	0	0	3	3	0	0	0	3	0	0	3	0	3	0	0	0	0	3	3	0	3	0	0	3	0	3	0	0	0	0	6	3	0
K01847	4	0	4	4	0	4	0	0	4	0	4	4	0	4	0	0	4	0	4	4	4	0	0	0	4	0	0	0	4	0	0	4	0	4	4	0	4	0	4	4	0	4	4	4	0	0	0	4	4
K01849	0	0	0	0	0	0	0	0	0	0	0	4	0	0	4	0	0	0	0	0	0	0	0	0	4	0	0	0	0	0	0	0	0	0	0	0	0	0	0	0	0	0	0	0	0	0	0	0	0
K01848	0	0	0	0	0	0	0	0	0	0	0	0	0	0	0	0	0	0	0	0	0	0	0	0	0	0	0	0	0	0	0	0	0	0	0	0	0	0	0	0	0	0	0	0	0	0	0	0	0
K19268	0	0	0	0	0	0	0	0	0	0	0	0	0	0	0	0	0	0	0	0	0	0	0	0	0	0	0	0	0	0	0	0	0	0	0	0	0	0	0	0	0	0	0	0	0	0	0	0	0
K01846	0	0	0	0	0	0	0	0	0	0	0	0	0	0	0	0	0	0	0	0	0	0	0	0	0	0	0	0	0	0	0	0	0	0	0	0	0	0	0	0	0	0	0	0	0	0	0	0	0
K04835	0	0	0	0	0	0	0	0	0	0	0	0	0	0	0	0	0	0	0	0	0	0	0	0	0	0	0	0	0	0	0	0	0	0	0	0	0	0	0	0	0	0	0	0	0	0	0	0	0
K11517	0	0	0	0	0	0	0	0	0	0	0	0	0	0	0	0	0	0	0	0	0	0	0	0	0	0	0	0	0	0	0	0	0	0	0	0	0	0	0	0	0	0	0	0	0	0	0	0	0
K00104	1	0	0	0	0	1	0	1	3	0	1	1	1	0	1	1	0	0	1	1	0	1	0	1	1	0	1	0	1	0	1	0	0	1	1	0	0	1	0	1	0	0	1	0	0	0	1	1	1
K11472	1	0	0	1	0	1	0	0	0	0	0	0	0	0	0	0	0	0	1	1	0	1	0	1	0	0	1	0	1	0	0	0	0	1	1	0	1	1	0	1	0	1	1	0	0	0	1	1	1
K11473	1	0	0	1	0	1	1	0	0	0	0	0	1	0	1	1	0	0	1	1	0	0	0	1	1	0	0	0	1	0	0	0	0	1	1	0	0	0	0	1	0	1	1	0	0	1	1	1	1
K03781	10	0	0	0	10	10	0	0	20	0	10	0	0	10	0	0	20	0	0	0	0	0	20	30	0	10	0	10	0	10	0	10	20	10	0	0	0	0	0	0	0	10	0	10	10	0	10	10	0
K00015	1	0	0	0	0	1	0	0	0	0	0	0	0	1	0	0	1	0	1	1	0	0	0	0	0	0	0	0	1	0	0	1	0	1	1	0	0	0	0	1	0	1	1	0	0	0	0	1	1
K00049	0	0	0	0	0	0	0	0	0	0	0	0	0	0	0	0	0	0	0	0	0	0	0	0	0	0	0	0	0	0	0	0	0	0	0	0	0	0	0	0	0	0	0	0	0	0	0	0	0
K18121	0	0	0	0	0	0	0	0	0	0	0	0	0	0	0	0	0	0	0	0	0	0	0	0	0	0	0	0	0	0	0	0	0	0	0	0	0	0	0	0	0	0	0	0	0	0	0	0	0
K12972	3	0	0	0	0	3	0	0	0	0	0	0	0	3	0	0	0	0	3	6	0	0	0	3	0	3	0	0	3	0	0	0	0	3	3	0	3	0	0	3	0	3	3	0	0	0	6	6	6
K00018	0	3	0	0	0	0	0	0	0	3	0	0	0	0	0	0	0	0	0	0	0	3	0	0	0	0	0	3	0	0	3	0	0	0	0	0	0	0	0	0	0	0	0	0	0	0	0	0	0
K15893	0	0	0	0	0	0	0	0	0	0	0	0	0	0	0	0	0	0	0	0	0	0	0	0	0	0	0	0	0	0	0	0	0	0	0	0	0	0	0	0	0	0	0	0	0	0	0	0	0
K01091	3	3	0	0	2	3	1	2	2	3	1	0	0	2	1	0	2	1	4	5	2	3	3	3	0	1	3	5	3	0	3	1	0	2	4	4	3	0	1	4	0	3	3	2	1	3	2	5	3
K22223	0	0	0	0	0	0	0	0	0	0	0	0	0	0	0	0	0	0	0	0	0	0	0	0	0	0	0	0	0	0	0	0	0	0	0	0	0	0	0	0	0	0	0	0	0	0	0	0	0
K01601	0	0	0	0	0	0	0	0	0	0	0	0	0	0	0	0	0	0	0	0	0	0	0	0	0	0	0	0	0	0	0	0	0	0	0	0	0	2	0	2	0	0	0	0	0	0	0	0	2
K01602	0	0	0	0	0	0	0	0	0	0	0	0	0	0	0	0	0	0	0	0	0	0	0	0	0	0	0	0	0	0	0	0	0	0	0	0	0	2	0	2	0	0	0	0	0	0	0	0	2
K00830	0	0	0	0	0	0	0	0	0	0	6	0	6	0	0	0	0	6	0	0	6	6	0	0	6	0	0	0	0	0	6	0	0	0	0	0	0	6	6	0	0	0	0	0	6	0	0	0	0
K00284	0	0	0	0	0	0	0	0	0	0	0	0	0	0	0	0	0	0	0	0	0	0	0	0	0	0	0	0	0	0	0	0	0	0	0	0	0	0	0	0	0	0	0	0	0	0	0	0	0
K01915	36	45	18	27	9	72	27	9	45	45	27	9	18	81	18	27	9	18	36	45	18	9	18	72	18	9	27	18	45	9	9	9	27	45	63	18	27	0	45	54	9	27	54	27	9	9	63	36	45
K00600	6	6	6	6	6	6	6	6	12	6	6	6	6	6	0	6	6	6	12	12	6	6	6	12	6	6	0	6	6	6	6	6	6	6	12	6	6	24	6	6	6	6	12	12	6	12	12	6	6
K00281	4	2	2	4	0	2	0	0	2	2	2	0	0	2	2	0	0	0	2	2	2	2	0	2	0	2	2	0	2	4	2	0	2	4	4	0	2	2	2	2	2	2	4	4	0	0	2	2	4
K00282	0	0	0	0	2	0	0	2	0	0	0	2	2	0	0	2	2	2	0	0	0	0	0	0	2	0	0	0	0	0	0	2	0	0	0	0	0	0	0	0	0	0	0	0	0	2	0	0	0
K00283	0	0	0	0	2	0	0	2	0	0	0	2	2	0	0	2	2	2	0	0	0	0	0	0	2	0	0	2	0	0	0	2	0	0	0	2	0	0	0	0	0	0	0	0	2	2	0	0	0
K00605	3	3	3	3	3	6	0	3	3	3	3	3	3	0	0	3	0	3	3	6	3	3	0	6	3	3	3	0	3	3	3	3	3	3	6	0	3	3	3	3	0	3	6	0	0	3	3	3	3
K00382	20	10	20	0	20	20	10	20	20	10	10	20	10	30	10	0	20	10	40	40	10	0	10	10	10	0	30	20	20	10	0	40	10	10	40	20	30	10	20	0	0	20	10	20	20	0	20	30	20
K02437	2	2	2	2	2	2	2	2	4	2	2	4	2	2	2	4	2	0	4	2	2	2	2	0	2	2	2	2	2	2	2	4	6	4	4	2	2	2	6	2	2	2	4	0	0	2	2	2	2
K01608	1	0	0	0	0	0	0	0	0	0	0	0	0	0	0	0	0	0	0	0	0	0	0	0	0	0	0	0	0	0	0	0	0	0	0	0	0	0	0	0	0	0	0	0	0	0	0	0	0
K01816	1	1	1	1	0	1	0	0	0	1	1	0	0	1	2	3	0	2	1	2	0	2	1	1	0	1	1	1	1	1	2	0	2	1	1	1	1	0	0	1	1	1	2	0	0	0	1	1	1
K00042	2	1	0	0	0	1	0	0	0	1	0	0	0	0	0	0	0	0	1	1	0	0	0	1	0	0	0	0	1	0	0	0	0	1	1	0	0	0	0	0	0	1	1	0	0	0	1	0	1
K00865	0	3	3	3	0	0	0	0	3	3	3	0	0	0	0	0	0	0	0	0	0	3	0	0	0	0	0	3	0	0	3	0	6	0	0	3	0	0	0	0	3	0	0	3	0	0	0	0	0
K11529	5	0	0	0	0	5	5	0	0	0	0	5	0	5	0	5	0	0	5	5	0	0	0	5	5	0	5	0	5	5	0	0	0	5	5	0	5	0	5	5	0	5	5	0	0	0	0	5	5
K15918	0	0	0	0	3	0	0	3	0	0	0	0	3	0	0	0	0	0	0	0	3	0	0	0	0	0	0	0	0	0	0	0	0	0	0	0	0	3	0	0	0	0	0	0	0	3	0	0	0
K07248	0	0	0	0	0	0	0	0	0	0	0	0	0	0	0	0	0	0	0	4	0	0	0	0	0	0	0	0	0	0	0	0	0	0	0	0	0	0	0	0	0	0	0	0	0	0	0	0	0
K03779	0	0	0	0	0	0	0	0	0	0	0	0	0	0	0	0	0	0	0	0	0	0	1	1	0	0	0	0	0	0	0	0	0	0	0	0	1	0	0	0	0	1	0	0	0	0	0	0	0
K07246	4	0	0	0	0	0	0	0	0	0	0	0	0	0	0	0	0	0	0	0	0	0	0	0	0	2	0	2	2	0	0	0	2	0	0	2	2	0	0	0	0	4	0	0	0	0	0	2	0
K01625	2	2	4	2	0	2	0	2	2	2	0	0	0	2	2	0	2	2	2	4	2	0	0	0	0	4	0	0	2	0	2	2	0	2	2	0	2	0	2	2	0	2	2	0	2	2	2	2	2
K18123	0	0	0	0	0	0	0	0	0	0	0	0	0	0	0	0	0	0	0	0	0	0	0	0	0	0	0	0	0	0	0	0	0	0	0	0	0	0	0	0	0	0	0	0	0	0	0	0	0
K00126	0	0	0	0	0	2	0	0	0	0	0	0	0	0	0	0	0	0	0	0	0	0	0	0	0	0	0	0	0	0	0	0	0	0	0	0	2	0	0	4	0	2	0	0	0	0	0	0	4
K00123	2	0	0	0	0	0	0	0	0	0	0	0	0	4	0	0	0	0	2	2	0	0	0	0	0	0	2	0	0	0	0	0	0	4	4	0	0	0	0	2	0	2	2	0	0	0	0	4	2
K22515	2	0	0	0	0	0	0	0	0	0	0	0	0	0	0	0	0	0	2	2	0	0	0	2	0	0	2	0	0	0	0	0	0	2	2	0	0	0	0	0	0	0	0	0	0	0	2	2	0
K00124	2	0	0	0	0	0	0	0	0	0	0	0	0	2	0	0	0	0	2	2	0	0	0	0	0	0	0	0	0	0	0	0	0	2	2	0	0	0	0	0	0	2	0	0	0	0	2	2	0
K00127	2	0	0	0	0	0	0	0	2	0	0	0	0	2	0	0	0	0	2	2	0	0	0	2	0	0	0	0	0	0	0	0	0	2	2	0	0	0	0	0	0	2	2	0	0	0	2	2	0
K01432	2	0	0	2	0	4	0	0	2	0	0	0	0	2	0	0	0	0	2	2	0	0	0	2	0	0	2	0	0	0	0	0	0	2	2	0	0	0	0	0	0	0	2	0	0	0	4	4	2
K07130	2	0	2	4	0	0	2	0	2	0	0	2	0	0	0	0	2	0	0	2	0	2	0	0	2	0	0	0	0	0	2	0	0	0	0	0	0	2	0	0	2	2	0	0	0	0	2	2	0
K01433	2	2	2	0	0	0	0	2	4	2	2	2	0	0	0	0	2	2	0	4	2	2	0	0	2	0	0	2	0	0	2	2	2	2	0	2	2	2	0	2	2	4	0	0	2	2	4	0	2
K01455	0	3	0	0	0	0	0	0	3	3	0	0	0	0	0	0	0	0	0	3	0	0	0	0	0	0	0	0	0	0	0	0	0	0	0	0	0	0	0	3	0	0	0	0	0	0	0	0	0
K01458	2	0	0	0	0	2	0	2	0	0	0	0	0	2	0	0	0	0	0	2	0	0	0	0	0	0	2	0	0	0	0	2	0	2	2	0	0	0	0	0	0	0	2	0	6	2	2	2	0
K22133	1	0	0	0	0	0	0	0	0	0	0	0	0	0	0	0	0	0	0	1	0	0	0	0	0	0	0	0	0	0	0	0	0	0	0	0	0	0	0	0	0	0	0	0	0	0	0	1	0
K01577	0	0	0	0	0	0	0	0	0	0	0	0	0	0	0	0	0	0	0	0	0	0	0	0	0	0	0	0	0	0	0	0	0	0	0	0	0	0	0	0	0	0	0	0	0	0	0	0	0
ko00640	Propanoate metabolism
K01895	7	7	7	0	0	7	7	7	7	7	7	0	7	0	7	7	14	7	0	0	14	7	7	0	7	7	7	7	7	7	7	7	7	7	7	7	7	0	7	7	0	7	7	0	7	0	0	0	7
K01908	2	0	0	0	0	0	0	0	4	0	0	0	0	2	0	0	0	0	2	4	0	0	0	0	0	2	2	0	2	0	0	0	0	2	2	0	2	0	0	2	0	2	2	0	0	0	0	2	2
K01026	3	0	0	0	0	0	0	0	0	0	0	0	0	0	0	0	0	0	0	6	0	0	0	0	0	0	3	0	0	0	0	0	0	0	0	0	0	0	0	0	0	0	0	0	0	0	0	0	0
K22224	0	0	0	0	0	0	0	0	0	0	0	0	0	0	0	0	0	0	0	0	0	0	0	0	0	0	0	0	0	0	0	0	0	0	0	0	0	0	0	0	0	0	0	0	0	0	0	0	0
K00925	0	5	10	10	0	5	5	0	5	5	0	5	5	5	0	10	0	5	5	0	0	5	0	0	5	5	0	5	0	0	5	0	0	0	5	5	0	0	5	5	0	0	5	0	10	0	5	5	5
K00625	0	0	0	0	0	0	0	0	0	0	0	0	0	0	0	0	0	0	0	0	0	0	0	0	0	0	0	0	0	0	0	0	0	0	0	0	0	0	0	0	0	0	0	0	0	0	0	0	0
K13788	0	5	0	0	0	0	0	0	5	5	0	0	0	0	0	0	0	0	0	0	0	0	0	0	0	0	0	5	0	0	0	0	0	0	0	5	0	0	0	0	0	0	0	0	0	0	0	0	0
K15024	0	0	0	0	0	0	4	0	0	0	0	0	0	0	0	0	0	4	0	0	0	0	0	0	0	0	0	0	0	0	4	0	0	0	0	0	0	0	4	0	0	0	0	0	0	0	0	0	0
K00166	0	0	0	0	2	0	0	0	2	0	2	0	0	0	0	0	2	0	2	2	0	0	0	0	0	2	0	0	0	0	0	0	2	0	0	0	0	0	0	0	0	0	0	2	0	2	0	0	0
K00167	0	0	0	0	0	0	0	0	4	0	2	0	0	0	0	2	2	0	0	2	0	0	0	0	0	2	0	0	0	0	0	0	2	0	0	0	0	0	0	0	2	0	0	2	0	0	0	0	0
K11381	0	0	2	0	0	0	0	0	0	0	0	0	0	4	2	0	0	0	2	2	0	0	0	2	0	0	2	0	0	0	0	0	0	0	2	0	0	2	2	0	0	0	2	0	0	0	0	0	0
K09699	0	0	0	0	0	0	0	2	4	0	2	0	0	0	0	0	0	0	2	2	0	0	0	0	0	2	0	0	0	0	0	2	4	0	0	0	0	0	2	0	2	0	0	2	0	0	0	0	0
K00382	20	10	20	0	20	20	10	20	20	10	10	20	10	30	10	0	20	10	40	40	10	0	10	10	10	0	30	20	20	10	0	40	10	10	40	20	30	10	20	0	0	20	10	20	20	0	20	30	20
K00169	0	0	0	0	0	0	8	0	0	0	0	0	0	0	0	0	0	0	0	0	0	0	0	0	0	0	0	0	0	0	0	0	0	0	0	0	0	0	0	0	0	0	0	0	0	0	0	0	0
K00170	0	0	0	0	0	0	8	0	0	0	0	0	0	0	0	0	0	8	0	0	0	0	0	0	0	0	0	0	0	0	0	0	0	0	0	0	0	0	0	0	0	0	0	0	0	0	0	0	0
K00172	0	0	0	0	0	0	0	0	0	0	0	0	0	0	0	0	0	0	0	0	0	0	0	0	0	0	0	0	0	0	0	0	0	0	0	0	0	0	0	0	0	0	0	0	0	0	0	0	0
K00171	0	0	0	0	0	0	0	0	0	0	0	0	0	0	0	0	0	0	0	0	0	0	0	0	0	0	0	0	0	0	0	0	0	0	0	0	0	0	0	0	0	0	0	0	0	0	0	0	0
K00656	0	0	0	0	0	0	0	0	0	0	0	0	0	0	0	0	0	0	0	0	0	0	0	0	0	0	0	0	0	0	0	0	0	0	0	0	0	0	0	0	0	0	0	0	0	0	0	0	0
K00248	5	0	5	0	0	5	0	0	0	0	0	0	0	0	5	0	0	0	0	0	0	0	5	0	0	0	0	10	5	0	0	0	0	0	0	5	0	0	5	0	0	0	0	0	0	0	0	0	5
K00232	0	0	8	0	0	0	0	0	8	0	8	0	0	0	0	0	0	0	0	0	0	0	0	0	0	0	0	0	0	0	0	0	8	0	0	0	0	0	0	0	0	0	0	8	0	0	0	0	0
K19745	1	1	0	0	0	1	0	1	0	1	0	0	0	1	0	0	0	0	1	1	1	0	0	1	0	0	0	0	1	0	0	0	0	1	1	0	0	0	0	1	0	0	1	0	0	1	2	0	1
K01692	13	0	0	0	13	13	0	0	26	0	13	0	0	13	0	0	13	0	13	13	0	0	26	0	0	0	0	39	26	0	0	13	0	0	13	39	0	0	0	13	0	13	0	13	0	13	13	13	13
K01825	0	11	0	0	0	0	0	11	0	11	0	0	0	0	0	0	0	11	0	0	0	0	0	0	0	11	0	11	0	0	0	0	0	0	0	11	0	0	0	0	0	0	0	0	0	0	0	0	0
K01782	11	0	0	0	11	11	0	11	11	0	11	0	0	0	0	0	0	0	11	11	0	0	0	0	0	11	11	11	11	0	0	0	11	11	11	11	0	0	0	11	0	11	11	0	0	0	11	11	22
K07515	0	0	0	0	0	0	0	0	0	0	0	0	0	0	0	0	0	0	0	0	0	0	0	0	0	0	0	0	0	0	0	0	0	0	0	0	0	0	0	0	0	0	0	0	0	0	0	0	0
K07511	0	0	0	0	0	0	0	0	0	0	0	0	0	0	0	0	0	0	0	0	0	0	10	0	0	0	0	0	0	0	0	0	0	0	0	0	0	0	0	0	0	0	0	0	0	0	0	0	0
K05605	0	3	0	0	0	3	0	3	6	3	0	0	0	3	0	0	3	0	3	3	0	0	6	3	0	3	3	6	6	0	0	3	3	3	3	6	3	0	0	3	0	3	3	0	3	3	3	3	3
K01962	4	0	0	4	4	4	4	4	0	4	0	0	0	4	4	4	4	0	4	4	4	4	4	0	0	0	4	4	4	0	4	4	0	4	0	4	4	4	4	4	4	4	4	0	4	4	0	4	4
K02160	4	8	4	4	4	4	4	4	0	4	0	0	0	0	4	0	4	0	4	4	4	4	4	8	0	4	0	4	4	4	4	0	0	4	4	4	4	4	0	4	0	0	4	0	4	4	8	4	8
K01961	4	4	8	4	0	4	4	4	0	4	0	4	0	0	4	0	4	0	4	4	4	4	4	0	0	0	0	4	4	0	4	0	0	4	4	4	4	4	0	4	4	0	4	0	4	4	4	4	0
K01963	4	4	4	0	4	0	4	4	0	4	0	0	0	4	4	0	4	4	4	4	8	4	4	4	0	4	4	4	4	4	4	4	0	4	4	4	4	0	4	4	0	4	4	0	0	0	4	4	4
K01578	4	0	0	0	0	4	0	0	0	0	0	0	0	0	0	0	0	0	0	8	0	0	0	4	0	0	0	0	0	0	0	0	0	0	0	0	0	0	0	0	0	4	0	0	0	0	0	4	0
K00823	0	0	0	0	0	0	0	0	5	0	0	0	0	0	0	0	0	0	0	0	0	0	0	0	0	0	0	0	5	0	0	0	0	0	0	0	0	0	0	0	0	5	0	0	0	0	0	5	0
K07250	0	0	0	0	0	0	0	0	14	0	7	0	0	0	0	0	7	0	0	7	0	0	0	0	0	0	0	0	0	0	0	0	7	0	0	0	0	0	0	0	0	7	0	0	0	0	0	7	0
K00822	4	4	0	4	0	4	0	0	0	4	0	0	0	0	0	0	0	0	0	0	0	0	4	4	0	0	0	4	0	0	0	0	0	0	0	4	0	0	0	4	0	4	0	0	0	0	0	0	0
K01965	0	0	0	0	3	3	0	0	0	0	0	0	0	3	0	0	3	0	3	3	0	0	0	0	0	0	3	0	3	0	0	3	0	3	3	0	3	0	0	0	0	3	0	0	0	0	0	3	3
K01966	3	0	0	0	0	3	0	0	0	0	0	0	0	3	0	0	0	0	3	3	0	0	0	3	0	0	3	0	3	0	0	0	0	3	3	0	3	0	0	3	0	3	0	0	0	0	6	3	0
K11264	0	0	0	0	0	0	0	0	0	0	0	0	0	0	0	0	0	0	0	0	0	0	1	0	0	0	0	0	0	0	0	0	0	0	0	0	0	0	0	0	0	0	0	0	0	0	0	0	0
K05606	0	0	0	0	0	4	0	0	4	0	4	0	0	4	4	0	0	0	4	4	4	0	0	4	0	0	4	0	4	0	0	4	0	4	4	0	4	0	0	4	0	4	4	4	4	0	4	4	4
K01847	4	0	4	4	0	4	0	0	4	0	4	4	0	4	0	0	4	0	4	4	4	0	0	0	4	0	0	0	4	0	0	4	0	4	4	0	4	0	4	4	0	4	4	4	0	0	0	4	4
K01849	0	0	0	0	0	0	0	0	0	0	0	4	0	0	4	0	0	0	0	0	0	0	0	0	4	0	0	0	0	0	0	0	0	0	0	0	0	0	0	0	0	0	0	0	0	0	0	0	0
K01848	0	0	0	0	0	0	0	0	0	0	0	0	0	0	0	0	0	0	0	0	0	0	0	0	0	0	0	0	0	0	0	0	0	0	0	0	0	0	0	0	0	0	0	0	0	0	0	0	0
K22214	0	0	0	0	0	0	0	0	0	0	0	0	0	0	0	0	0	0	0	0	0	0	0	0	0	0	0	0	0	0	0	0	0	0	0	0	0	0	0	0	0	0	0	0	0	0	0	0	0
K01899	0	0	0	0	0	0	0	0	0	0	0	0	0	0	0	0	0	0	0	0	0	0	0	0	0	0	0	0	0	0	0	0	0	0	0	0	0	0	0	0	0	0	0	0	0	0	0	0	0
K01900	0	0	0	0	0	0	0	0	0	0	0	0	0	0	0	0	0	0	0	0	0	0	0	0	0	0	0	0	0	0	0	0	0	0	0	0	0	0	0	0	0	0	0	0	0	0	0	0	0
K01903	0	0	4	4	4	0	0	4	4	4	4	4	4	0	4	0	4	0	4	4	0	0	4	8	4	4	0	4	4	4	4	0	4	4	4	4	0	0	4	4	4	4	0	4	0	0	0	4	0
K01902	0	0	4	4	4	0	4	0	4	4	4	8	4	0	4	0	4	0	4	4	0	4	0	8	4	4	0	4	4	4	4	4	0	4	4	4	4	0	4	4	8	4	4	4	0	0	4	4	4
K00140	4	4	0	4	0	4	4	4	8	4	4	0	0	0	0	0	4	0	4	4	4	0	4	4	0	4	4	16	4	0	0	4	4	4	4	16	4	0	8	4	4	4	4	0	0	4	4	4	4
K01659	0	1	0	0	0	0	1	1	0	1	0	0	0	0	0	0	0	0	1	1	0	1	1	0	0	1	0	1	0	0	0	0	0	0	1	1	0	1	0	0	1	0	1	0	0	1	0	0	0
K01720	0	0	0	0	0	1	0	1	0	0	0	0	0	0	0	0	0	0	0	0	0	0	0	0	0	0	0	0	0	1	0	0	1	0	0	0	0	0	0	0	2	0	0	0	0	0	0	0	0
K20455	0	1	0	0	0	0	0	0	0	1	0	0	0	0	0	0	0	0	0	0	1	0	1	0	0	1	0	1	0	0	0	0	0	0	0	1	0	0	0	0	0	0	0	0	0	1	0	0	0
K09788	0	0	0	0	0	0	0	1	0	1	0	0	0	0	0	0	0	0	0	0	0	0	0	0	0	1	0	1	0	0	0	0	0	0	0	1	0	0	0	0	0	0	0	0	0	0	0	0	0
K01682	4	4	0	0	0	0	0	4	0	4	0	0	0	0	0	0	0	0	4	0	4	0	4	0	0	4	4	4	0	0	0	0	0	0	4	4	0	4	0	4	0	0	4	0	0	0	0	0	0
K03417	0	1	0	0	0	0	1	1	0	1	0	0	0	0	0	0	0	0	0	0	0	0	1	0	0	1	0	1	0	0	0	0	1	1	0	1	0	0	0	0	1	0	0	0	0	1	0	0	0
K00016	0	0	0	0	0	0	0	0	0	0	0	0	0	0	0	0	0	8	8	0	0	0	0	0	0	0	0	0	0	0	0	0	0	0	0	0	0	0	0	8	0	0	0	0	0	0	0	0	0
K00626	42	28	14	14	0	70	0	14	14	28	14	0	0	42	14	0	14	0	28	42	0	0	14	0	0	0	0	28	56	14	0	28	14	14	42	28	28	0	42	56	14	42	42	0	0	0	42	42	42
K01034	0	0	0	0	0	0	0	0	0	0	0	0	0	0	0	0	0	0	0	0	0	0	0	0	0	0	0	0	0	0	0	0	0	0	0	0	0	0	0	0	0	0	0	0	0	0	0	0	0
K01035	0	0	0	0	0	0	0	0	0	0	0	0	0	0	0	0	0	0	0	0	0	0	0	0	0	0	0	0	0	0	0	0	0	0	0	0	0	0	0	0	0	0	0	0	0	0	0	0	0
K01574	0	0	0	0	0	0	0	0	0	0	0	0	0	0	0	0	0	0	0	0	0	0	0	0	0	0	0	0	0	0	0	0	0	0	0	0	2	0	0	0	0	2	0	0	0	0	2	0	0
K18382	0	0	0	0	0	0	0	0	1	0	0	0	0	0	0	0	0	0	0	1	0	0	0	0	0	0	0	0	0	0	0	0	0	0	0	0	0	0	0	0	0	0	0	0	0	0	0	0	0
K18369	0	0	0	0	0	0	0	0	0	0	0	0	0	0	0	0	0	0	0	0	0	0	0	0	0	0	0	0	0	0	0	0	0	0	0	0	0	0	0	0	0	0	0	0	0	0	0	0	0
K18372	0	0	0	0	0	0	0	0	0	0	0	0	0	0	0	0	0	0	0	0	0	0	0	0	0	0	0	0	0	0	0	0	0	0	0	0	0	0	0	1	0	0	0	1	0	0	0	0	0
K01734	0	0	0	0	0	0	0	0	0	0	0	0	0	0	0	0	0	0	0	0	0	0	0	0	0	0	0	0	0	0	0	0	0	0	1	0	0	0	0	0	0	0	1	0	0	0	0	0	0
K08325	0	0	0	0	0	0	0	0	0	0	0	0	0	0	0	0	0	0	0	0	0	0	0	0	0	0	0	0	0	0	0	0	0	0	0	0	0	0	0	0	0	0	0	0	0	0	0	0	0
K18471	0	0	0	0	0	0	0	0	0	0	0	0	0	0	0	0	0	0	0	0	0	0	0	0	0	0	0	0	0	1	0	0	0	0	1	0	0	0	0	0	0	0	1	0	0	0	0	0	0
K00005	0	0	0	0	0	0	2	0	0	0	0	0	0	0	0	0	0	0	0	0	0	0	0	0	0	0	0	0	0	0	0	0	2	0	0	0	0	0	0	0	0	0	0	0	0	0	0	0	0
K13920	0	0	0	0	0	0	0	0	0	0	0	0	0	0	0	0	0	0	0	0	0	0	0	0	0	0	0	0	0	0	0	0	0	0	0	0	0	0	0	0	0	0	0	0	0	0	0	0	0
K13922	0	0	0	0	0	0	0	0	0	0	0	0	0	0	0	0	0	0	0	0	0	0	0	0	0	0	0	0	0	0	0	0	0	0	0	0	0	0	0	0	0	0	0	0	0	0	0	0	0
ko00650	Butanoate metabolism
K00626	42	28	14	14	0	70	0	14	14	28	14	0	0	42	14	0	14	0	28	42	0	0	14	0	0	0	0	28	56	14	0	28	14	14	42	28	28	0	42	56	14	42	42	0	0	0	42	42	42
K00074	3	3	3	0	0	3	0	0	3	6	0	0	0	3	3	0	3	0	3	3	0	0	3	3	0	0	0	3	3	0	0	3	0	0	3	3	3	0	3	6	3	3	3	3	3	3	0	3	3
K00022	0	0	0	0	0	0	0	0	0	0	0	0	0	0	0	0	0	0	0	0	0	0	0	0	0	0	0	0	0	0	0	0	0	0	0	0	0	0	0	0	0	0	0	0	0	0	0	0	0
K07516	6	3	3	0	0	3	0	3	0	3	0	0	0	3	0	0	0	0	0	0	0	0	0	3	0	3	0	0	0	0	0	0	0	3	3	0	0	0	3	0	0	0	3	0	0	0	0	3	0
K01825	0	11	0	0	0	0	0	11	0	11	0	0	0	0	0	0	0	11	0	0	0	0	0	0	0	11	0	11	0	0	0	0	0	0	0	11	0	0	0	0	0	0	0	0	0	0	0	0	0
K01782	11	0	0	0	11	11	0	11	11	0	11	0	0	0	0	0	0	0	11	11	0	0	0	0	0	11	11	11	11	0	0	0	11	11	11	11	0	0	0	11	0	11	11	0	0	0	11	11	22
K01692	13	0	0	0	13	13	0	0	26	0	13	0	0	13	0	0	13	0	13	13	0	0	26	0	0	0	0	39	26	0	0	13	0	0	13	39	0	0	0	13	0	13	0	13	0	13	13	13	13
K01715	0	0	1	0	0	1	0	0	0	0	0	0	1	0	0	0	0	0	1	1	0	0	0	0	0	0	0	0	1	0	0	1	0	0	1	0	0	0	1	0	0	1	0	0	0	0	1	1	1
K07515	0	0	0	0	0	0	0	0	0	0	0	0	0	0	0	0	0	0	0	0	0	0	0	0	0	0	0	0	0	0	0	0	0	0	0	0	0	0	0	0	0	0	0	0	0	0	0	0	0
K07511	0	0	0	0	0	0	0	0	0	0	0	0	0	0	0	0	0	0	0	0	0	0	10	0	0	0	0	0	0	0	0	0	0	0	0	0	0	0	0	0	0	0	0	0	0	0	0	0	0
K00248	5	0	5	0	0	5	0	0	0	0	0	0	0	0	5	0	0	0	0	0	0	0	5	0	0	0	0	10	5	0	0	0	0	0	0	5	0	0	5	0	0	0	0	0	0	0	0	0	5
K00209	0	0	0	3	0	0	0	0	0	0	0	0	0	0	0	0	0	0	0	0	3	3	0	0	0	3	0	0	0	0	3	0	0	0	0	0	0	0	3	0	0	0	0	0	0	0	0	0	0
K17829	0	0	0	0	0	0	0	0	0	0	1	0	0	0	0	0	0	0	0	0	0	0	0	0	0	0	0	0	0	0	0	0	0	0	0	0	0	0	0	0	0	0	0	1	0	0	0	0	0
K01034	0	0	0	0	0	0	0	0	0	0	0	0	0	0	0	0	0	0	0	0	0	0	0	0	0	0	0	0	0	0	0	0	0	0	0	0	0	0	0	0	0	0	0	0	0	0	0	0	0
K01035	0	0	0	0	0	0	0	0	0	0	0	0	0	0	0	0	0	0	0	0	0	0	0	0	0	0	0	0	0	0	0	0	0	0	0	0	0	0	0	0	0	0	0	0	0	0	0	0	0
K00929	0	0	0	0	0	0	0	0	0	0	0	0	0	0	0	0	0	0	0	0	0	0	0	0	0	0	0	0	0	0	0	0	0	0	0	0	0	0	0	0	0	0	0	0	0	0	0	0	0
K00634	0	0	0	0	0	0	0	0	0	0	0	0	0	0	0	0	0	0	0	0	0	0	0	0	0	0	0	0	0	0	0	0	0	0	0	0	0	0	0	0	0	0	0	0	0	0	0	0	0
K00132	0	0	0	0	0	0	0	0	0	0	0	0	0	0	0	0	0	0	0	0	0	0	0	0	0	0	0	0	0	0	0	0	0	0	0	0	0	0	0	0	0	0	0	0	0	0	0	0	0
K04072	0	0	0	0	0	0	0	0	0	0	0	0	0	0	0	0	0	0	0	0	0	0	0	0	0	0	0	0	0	0	0	0	0	0	0	0	0	0	0	0	0	0	0	0	0	0	0	0	0
K04073	0	0	0	0	0	0	0	0	0	6	0	0	0	0	0	0	0	0	0	0	0	0	0	0	0	0	0	0	0	0	0	0	0	0	0	0	6	0	0	6	0	0	0	6	0	0	0	0	0
K18366	0	0	0	0	0	0	0	0	0	0	0	0	0	0	0	0	0	0	0	0	0	0	0	0	0	0	0	0	0	0	0	0	0	0	0	0	0	0	0	0	0	0	0	0	0	0	0	0	0
K17865	0	2	0	0	0	2	0	0	0	2	0	0	0	2	0	0	0	0	2	2	0	0	0	0	0	0	2	0	2	0	0	0	0	2	2	0	2	0	0	2	0	0	2	0	2	0	2	2	2
K03821	2	2	0	0	0	1	0	2	0	2	1	0	0	0	0	0	1	0	1	1	0	0	1	1	0	2	1	1	1	0	0	1	0	2	1	1	1	0	0	1	0	1	1	1	5	2	1	1	1
K22881	0	0	0	0	0	0	0	0	0	0	0	0	0	0	0	0	0	0	0	0	0	0	0	0	0	0	0	0	0	0	0	0	0	0	0	0	0	0	0	0	0	0	0	0	0	0	0	0	0
K05973	1	0	0	0	1	2	0	0	0	0	0	0	0	1	0	0	1	0	1	1	0	0	0	1	0	1	1	0	1	0	0	1	0	1	1	0	1	0	0	1	0	1	1	0	1	0	1	1	1
K00023	2	0	0	0	0	2	0	2	0	0	0	0	0	4	0	0	2	0	0	2	0	0	0	2	0	2	2	0	2	0	0	0	0	2	2	0	2	0	0	2	0	2	2	0	2	2	0	2	2
K01615	0	0	0	0	0	0	0	0	0	0	0	0	0	0	0	0	0	0	0	0	0	0	0	0	0	0	0	0	0	0	0	0	0	0	0	0	0	0	0	0	0	0	0	0	0	0	0	0	0
K20509	0	4	0	4	0	0	0	0	0	4	0	0	0	0	0	4	0	0	0	0	0	0	0	0	0	4	0	0	0	0	0	0	0	0	0	0	0	0	0	0	0	0	0	0	0	0	0	0	0
K23351	0	0	0	0	0	0	0	0	0	0	0	0	0	0	0	0	0	0	0	0	0	0	0	0	0	0	0	0	0	0	0	0	0	0	0	0	0	0	0	0	0	0	0	0	0	0	0	0	0
K23352	0	0	0	0	0	0	0	0	0	0	0	0	0	0	0	0	0	0	0	0	0	0	0	0	0	0	0	0	0	0	0	0	0	0	0	0	0	0	0	0	0	0	0	0	0	0	0	0	0
K01039	0	0	0	0	0	0	0	0	0	0	0	0	0	0	0	2	2	0	0	0	2	0	0	0	2	0	0	0	0	0	0	0	0	0	0	0	0	0	0	0	0	0	0	0	0	0	2	0	0
K01040	0	0	0	0	0	0	0	0	0	0	0	0	2	0	0	2	2	0	0	0	2	0	0	0	2	0	0	0	0	0	0	0	0	0	0	0	0	0	0	0	0	0	0	0	0	0	2	0	0
K00109	1	0	0	0	0	0	0	0	0	0	0	0	0	0	0	0	0	0	0	0	0	0	0	0	0	0	0	0	0	0	0	0	0	0	0	0	0	0	0	0	0	0	0	0	1	0	0	0	0
K07246	4	0	0	0	0	0	0	0	0	0	0	0	0	0	0	0	0	0	0	0	0	0	0	0	0	2	0	2	2	0	0	0	2	0	0	2	2	0	0	0	0	4	0	0	0	0	0	2	0
K01799	2	0	0	0	0	0	0	0	0	0	0	0	0	2	2	0	0	0	2	2	0	0	0	2	0	0	2	0	0	0	0	0	0	0	2	0	2	0	0	2	0	2	2	0	2	0	4	2	2
K00239	0	0	5	0	5	5	0	5	5	5	5	5	5	5	0	10	5	0	5	5	0	5	0	5	5	0	0	5	5	0	5	0	5	5	5	5	0	0	10	0	0	5	0	0	0	5	5	5	5
K00240	0	4	4	0	4	4	0	4	4	4	4	8	4	4	0	8	4	4	4	4	4	4	4	8	8	0	4	4	4	4	4	4	0	4	4	4	4	4	8	4	0	8	4	4	0	0	4	8	4
K00241	4	8	4	0	4	0	4	4	4	4	4	0	0	4	0	4	4	0	0	0	0	0	0	4	4	0	4	4	4	4	4	0	4	4	0	4	4	4	4	0	0	4	0	0	0	4	4	4	4
K00242	0	4	0	0	4	0	0	4	4	4	0	0	0	4	0	0	4	0	0	0	0	0	0	4	0	4	0	4	4	0	0	0	4	4	0	4	4	0	0	4	0	4	0	0	0	4	4	4	4
K00244	0	0	0	0	0	0	0	0	0	0	0	6	6	0	0	0	0	6	0	0	0	0	0	0	6	0	0	0	0	0	0	0	0	0	0	0	0	0	0	0	0	0	0	0	0	0	0	0	0
K00245	0	0	0	0	0	0	0	0	0	0	0	0	6	0	0	0	0	6	0	0	0	0	0	0	6	0	0	0	0	0	0	0	0	0	0	0	0	0	0	0	0	0	0	0	0	0	0	0	0
K00246	0	0	0	0	0	0	0	0	0	0	0	6	6	0	0	0	0	6	0	0	0	0	0	6	6	0	0	0	0	0	0	0	0	0	0	0	0	0	0	0	0	6	0	0	0	0	0	0	0
K00247	0	0	0	0	0	0	0	0	0	0	0	6	6	0	0	0	0	6	0	0	0	0	0	6	6	0	0	0	0	0	0	0	0	0	0	0	0	0	0	0	0	6	0	0	0	0	0	0	0
K01580	0	0	0	0	0	0	0	0	7	0	0	0	0	0	0	0	0	0	0	0	0	0	0	0	0	0	0	0	0	0	0	0	0	0	0	0	0	0	7	0	0	0	0	0	0	0	0	0	0
K00823	0	0	0	0	0	0	0	0	5	0	0	0	0	0	0	0	0	0	0	0	0	0	0	0	0	0	0	0	5	0	0	0	0	0	0	0	0	0	0	0	0	5	0	0	0	0	0	5	0
K07250	0	0	0	0	0	0	0	0	14	0	7	0	0	0	0	0	7	0	0	7	0	0	0	0	0	0	0	0	0	0	0	0	7	0	0	0	0	0	0	0	0	7	0	0	0	0	0	7	0
K16871	0	2	0	0	0	0	0	0	0	2	0	0	0	0	0	0	0	0	0	0	0	0	0	0	0	0	0	0	0	0	0	0	0	0	2	0	0	0	0	0	0	0	2	0	2	0	2	0	2
K00135	5	15	0	0	0	5	0	0	20	15	15	0	0	10	0	0	5	0	15	15	0	0	0	10	0	5	5	30	5	5	0	5	10	5	5	25	5	0	0	10	0	10	5	10	10	0	5	15	10
K00139	0	0	0	0	0	0	0	0	0	0	0	0	0	0	0	0	0	0	0	0	0	0	0	0	0	0	0	0	0	0	0	0	0	0	0	0	0	0	0	0	0	0	0	0	0	0	0	0	0
K18118	0	0	0	0	0	0	0	0	0	0	0	0	0	0	0	0	0	0	0	0	0	0	3	0	0	0	0	6	0	0	0	3	0	0	0	6	0	0	0	0	0	0	0	0	0	0	0	0	3
K00043	1	0	0	0	0	0	0	0	0	0	0	0	0	0	0	0	0	0	0	0	0	0	0	0	0	0	0	0	1	0	0	0	0	0	0	0	0	0	0	0	0	0	0	0	1	0	0	0	0
K08318	0	0	0	0	0	0	0	0	0	0	0	0	0	1	0	0	0	0	0	0	0	0	0	0	0	0	0	0	0	0	0	0	0	0	0	0	0	0	0	0	0	0	0	0	0	0	0	0	0
K18121	0	0	0	0	0	0	0	0	0	0	0	0	0	0	0	0	0	0	0	0	0	0	0	0	0	0	0	0	0	0	0	0	0	0	0	0	0	0	0	0	0	0	0	0	0	0	0	0	0
K18122	0	0	1	0	0	0	0	0	0	0	0	0	0	0	0	0	0	0	0	0	0	0	0	0	0	0	0	0	0	0	0	0	0	0	0	0	0	0	0	0	0	0	0	0	0	0	0	0	0
K14534	0	0	0	0	0	0	0	0	0	0	0	0	0	0	0	0	0	0	0	0	0	0	0	0	0	0	0	0	0	0	0	0	0	0	0	0	0	0	0	0	0	0	0	0	0	0	0	0	0
K00656	0	0	0	0	0	0	0	0	0	0	0	0	0	0	0	0	0	0	0	0	0	0	0	0	0	0	0	0	0	0	0	0	0	0	0	0	0	0	0	0	0	0	0	0	0	0	0	0	0
K00169	0	0	0	0	0	0	8	0	0	0	0	0	0	0	0	0	0	0	0	0	0	0	0	0	0	0	0	0	0	0	0	0	0	0	0	0	0	0	0	0	0	0	0	0	0	0	0	0	0
K00170	0	0	0	0	0	0	8	0	0	0	0	0	0	0	0	0	0	8	0	0	0	0	0	0	0	0	0	0	0	0	0	0	0	0	0	0	0	0	0	0	0	0	0	0	0	0	0	0	0
K00172	0	0	0	0	0	0	0	0	0	0	0	0	0	0	0	0	0	0	0	0	0	0	0	0	0	0	0	0	0	0	0	0	0	0	0	0	0	0	0	0	0	0	0	0	0	0	0	0	0
K00171	0	0	0	0	0	0	0	0	0	0	0	0	0	0	0	0	0	0	0	0	0	0	0	0	0	0	0	0	0	0	0	0	0	0	0	0	0	0	0	0	0	0	0	0	0	0	0	0	0
K03737	0	0	0	0	0	0	5	0	0	0	0	0	0	0	0	5	0	5	0	0	0	0	0	0	0	0	0	0	0	0	0	0	0	0	0	0	0	0	0	0	0	0	0	0	0	0	0	0	5
K00174	5	0	0	5	0	0	0	0	0	0	0	10	10	0	5	0	5	5	0	0	5	10	0	0	10	0	0	0	0	0	5	0	0	0	0	0	0	0	5	0	0	0	0	5	0	0	0	0	0
K00175	5	0	0	5	0	0	5	0	0	0	0	10	10	0	5	5	5	0	0	0	5	5	0	0	10	0	0	0	0	0	5	0	0	0	0	0	0	0	0	0	0	0	0	5	0	0	0	0	0
K01641	0	0	0	0	0	0	0	0	0	0	0	0	0	0	0	0	0	0	5	0	0	0	0	0	0	0	0	0	0	0	0	0	0	0	0	0	0	0	0	0	0	0	0	0	0	0	0	0	0
K01640	15	5	5	0	0	5	0	5	5	5	5	0	0	5	10	0	0	0	5	5	10	0	5	5	0	0	5	0	5	5	0	5	10	5	5	0	10	0	5	5	10	15	5	0	10	5	10	5	5
K01027	0	0	0	0	0	0	0	0	0	0	0	0	0	0	0	0	0	0	0	0	0	0	0	0	0	0	0	0	0	0	0	0	0	0	0	0	0	0	0	0	0	0	0	0	0	0	0	0	0
K01028	3	0	3	0	0	3	0	0	3	0	0	0	0	3	0	0	3	0	3	3	0	0	0	3	0	3	0	9	3	0	0	3	0	3	3	9	6	0	0	3	3	3	3	0	0	0	3	3	3
K01029	3	0	3	0	3	3	0	0	6	0	0	0	0	3	0	0	3	0	0	3	0	0	0	3	0	0	0	9	3	0	0	3	3	3	0	9	6	0	3	3	3	0	3	0	3	0	3	3	3
K01907	0	3	0	0	0	0	0	6	3	3	3	0	3	0	0	0	0	0	0	0	6	0	0	0	0	0	0	0	0	0	0	0	0	0	0	0	0	0	0	0	0	0	0	3	0	0	3	0	3
K00019	2	0	0	0	2	2	0	2	0	0	0	0	2	0	0	0	2	0	0	2	0	0	2	0	2	2	2	2	2	0	0	2	0	2	2	2	6	0	0	2	0	4	2	2	4	2	4	2	2
K07518	1	0	0	0	0	0	0	0	0	0	0	0	0	0	0	0	0	0	0	0	0	0	0	0	0	0	0	0	0	0	0	0	0	0	0	0	0	0	0	0	0	0	0	0	0	0	0	0	0
K01652	8	4	4	4	4	4	0	8	4	4	4	0	4	4	0	0	4	0	8	8	4	4	0	4	4	0	4	4	4	0	0	4	4	4	4	4	8	0	8	4	0	4	4	0	4	4	4	4	8
K01653	4	4	4	8	4	4	4	4	4	4	4	4	4	0	0	4	0	4	4	4	4	4	0	4	4	0	4	4	4	0	0	0	0	4	4	4	4	4	0	4	0	4	4	0	4	4	4	0	4
K11258	0	0	0	0	0	0	0	0	0	0	0	0	0	0	0	0	0	0	0	0	0	0	0	0	0	0	0	0	0	0	0	0	0	0	0	0	0	0	0	0	0	0	0	0	0	0	0	0	0
K01575	0	0	0	0	0	0	0	0	0	0	0	0	0	0	0	0	0	0	0	0	0	0	0	0	0	0	0	0	0	0	0	0	0	0	0	0	0	0	0	0	0	0	0	0	0	0	0	0	0
K00004	0	0	0	0	0	0	0	0	1	0	0	0	0	0	0	0	0	0	0	0	0	0	1	0	0	0	0	1	0	0	0	0	0	0	0	1	0	0	0	0	0	0	0	0	0	0	0	1	0
K03366	0	0	0	0	0	0	0	0	0	0	0	0	0	0	0	0	0	0	0	1	0	0	1	0	0	0	0	1	0	0	0	0	0	0	0	1	0	0	0	0	0	0	0	0	0	0	0	2	0
K18009	0	0	0	3	0	1	0	0	0	1	1	1	1	0	0	0	1	0	0	0	2	0	0	0	1	0	1	0	0	0	0	1	0	0	0	0	0	0	0	2	0	1	0	0	1	0	0	1	2
ko00660	C5-Branched dibasic acid metabolism
K01652	8	4	4	4	4	4	0	8	4	4	4	0	4	4	0	0	4	0	8	8	4	4	0	4	4	0	4	4	4	0	0	4	4	4	4	4	8	0	8	4	0	4	4	0	4	4	4	4	8
K01653	4	4	4	8	4	4	4	4	4	4	4	4	4	0	0	4	0	4	4	4	4	4	0	4	4	0	4	4	4	0	0	0	0	4	4	4	4	4	0	4	0	4	4	0	4	4	4	0	4
K11258	0	0	0	0	0	0	0	0	0	0	0	0	0	0	0	0	0	0	0	0	0	0	0	0	0	0	0	0	0	0	0	0	0	0	0	0	0	0	0	0	0	0	0	0	0	0	0	0	0
K01575	0	0	0	0	0	0	0	0	0	0	0	0	0	0	0	0	0	0	0	0	0	0	0	0	0	0	0	0	0	0	0	0	0	0	0	0	0	0	0	0	0	0	0	0	0	0	0	0	0
K17724	0	0	0	0	0	0	0	0	0	0	0	0	0	0	0	0	0	0	0	0	0	0	0	0	0	0	0	0	0	0	0	0	0	0	0	0	0	0	0	0	0	0	0	0	0	0	0	0	0
K18288	0	0	0	0	0	0	0	0	0	0	0	0	0	0	0	0	0	0	0	0	0	0	0	0	0	0	0	0	0	0	0	1	0	0	0	0	0	0	0	0	0	0	0	0	0	0	0	0	0
K18289	2	0	0	0	0	0	0	0	1	0	0	0	0	0	0	0	0	0	0	0	0	0	0	0	0	0	0	0	0	0	0	0	0	0	0	0	0	0	0	0	0	0	0	1	0	0	1	1	0
K01903	0	0	4	4	4	0	0	4	4	4	4	4	4	0	4	0	4	0	4	4	0	0	4	8	4	4	0	4	4	4	4	0	4	4	4	4	0	0	4	4	4	4	0	4	0	0	0	4	0
K01902	0	0	4	4	4	0	4	0	4	4	4	8	4	0	4	0	4	0	4	4	0	4	0	8	4	4	0	4	4	4	4	4	0	4	4	4	4	0	4	4	8	4	4	4	0	0	4	4	4
K18290	0	0	0	0	0	0	0	0	1	0	0	0	0	0	0	0	1	0	0	0	0	0	0	0	0	0	0	0	0	0	0	0	0	0	0	0	0	0	0	0	0	0	0	0	0	0	0	0	0
K18292	0	0	0	0	0	0	0	0	0	0	0	0	0	0	0	0	0	0	0	0	0	0	0	0	0	0	0	0	0	0	0	0	0	0	0	0	0	0	0	0	0	0	0	0	0	0	0	0	0
K04835	0	0	0	0	0	0	0	0	0	0	0	0	0	0	0	0	0	0	0	0	0	0	0	0	0	0	0	0	0	0	0	0	0	0	0	0	0	0	0	0	0	0	0	0	0	0	0	0	0
K19268	0	0	0	0	0	0	0	0	0	0	0	0	0	0	0	0	0	0	0	0	0	0	0	0	0	0	0	0	0	0	0	0	0	0	0	0	0	0	0	0	0	0	0	0	0	0	0	0	0
K01846	0	0	0	0	0	0	0	0	0	0	0	0	0	0	0	0	0	0	0	0	0	0	0	0	0	0	0	0	0	0	0	0	0	0	0	0	0	0	0	0	0	0	0	0	0	0	0	0	0
K08691	0	0	0	0	0	4	0	0	0	0	4	0	4	0	0	0	0	0	4	4	0	0	0	4	4	0	4	0	4	0	0	4	0	0	4	0	0	0	0	4	0	4	4	0	4	0	0	4	0
K14449	0	0	0	0	0	3	0	0	0	0	3	0	0	3	0	0	0	0	3	3	0	0	0	3	3	0	3	0	3	0	0	0	0	3	3	0	0	0	0	3	0	3	3	0	3	0	3	3	3
K10218	6	0	0	2	2	2	0	0	0	0	0	0	0	0	0	2	2	0	0	4	0	0	0	2	0	2	2	0	0	0	0	0	2	0	0	0	2	0	0	2	0	2	0	0	0	0	2	4	0
K09011	0	0	2	0	0	0	0	0	0	0	0	0	0	0	0	0	0	0	0	0	0	0	0	0	0	0	0	0	0	0	0	0	0	0	0	0	0	0	0	0	0	0	0	0	0	0	0	0	0
K01703	6	0	3	0	0	3	3	3	3	3	0	0	3	0	0	0	3	3	3	3	3	3	3	0	3	3	3	3	0	0	3	3	0	6	3	0	3	3	3	0	0	3	3	3	3	0	3	3	6
K01704	2	2	2	0	0	2	2	2	2	2	2	0	2	0	0	2	2	2	4	2	2	2	2	0	2	2	2	2	4	0	0	2	2	4	2	0	2	2	2	2	2	2	2	2	2	2	4	2	4
K00052	2	2	4	2	0	2	0	2	2	2	2	2	0	2	0	2	2	0	2	2	2	0	0	0	2	2	0	2	2	0	2	2	2	2	2	0	2	0	2	2	0	2	2	0	4	2	2	2	2
ko00562	Inositol phosphate metabolism
K21302	0	0	0	0	0	0	0	0	0	0	0	0	0	0	0	0	0	0	0	0	0	0	0	0	0	0	0	0	0	0	0	0	0	0	0	0	0	0	0	0	0	0	0	0	0	0	0	0	0
K01114	6	0	0	0	0	0	0	0	0	0	0	0	0	0	0	0	0	0	0	0	0	0	12	0	0	0	0	12	0	0	0	6	0	0	0	12	0	0	6	0	0	0	0	0	0	0	0	0	0
K01771	0	0	0	0	0	0	0	0	0	0	0	0	0	0	0	0	0	0	0	0	0	0	0	0	0	0	0	0	0	0	0	0	0	0	0	0	0	0	0	0	0	0	0	0	0	0	0	0	0
K01092	3	6	0	3	3	0	3	6	3	6	3	3	0	6	3	6	3	0	3	6	3	3	3	6	3	3	3	3	3	0	3	0	0	3	12	3	3	3	0	3	0	3	6	3	3	6	6	3	3
K18649	0	0	0	0	0	0	0	0	0	0	0	0	0	0	0	0	0	0	0	0	0	0	0	0	0	0	0	0	0	0	0	0	0	0	0	0	0	0	0	0	0	0	0	0	0	0	0	0	0
K01858	0	0	0	0	2	0	0	0	2	0	2	2	0	0	2	0	0	0	2	0	0	0	0	0	0	0	0	0	0	0	0	0	2	0	0	0	2	0	0	0	0	0	0	2	0	0	0	0	0
K15422	0	0	0	0	0	0	0	0	0	0	0	0	0	0	0	0	0	0	0	0	0	0	0	0	0	0	0	0	0	0	0	0	0	0	0	0	0	0	0	0	0	0	0	0	0	0	0	0	0
K01083	0	1	1	0	1	0	0	0	0	1	0	0	0	0	0	0	0	0	0	0	0	0	0	0	0	1	0	0	0	0	0	0	0	0	0	0	0	0	0	0	0	0	0	0	0	0	0	0	0
K07281	0	0	0	0	0	0	0	0	0	0	0	0	0	0	0	0	0	0	0	0	0	0	0	0	0	0	0	0	0	0	0	0	0	0	0	0	0	0	0	0	0	0	0	0	0	0	0	0	0
K00469	0	0	0	0	0	0	0	0	0	0	0	0	0	0	0	0	0	0	0	0	0	2	0	0	0	0	0	0	0	0	2	0	0	0	0	0	0	0	0	0	0	0	0	0	0	0	0	0	0
K00010	0	0	0	2	0	2	0	0	0	0	4	0	0	0	0	0	0	0	2	4	0	0	0	0	0	0	2	0	2	0	0	0	2	0	4	0	0	0	0	4	0	4	4	0	0	0	0	0	0
K06606	0	0	0	1	0	0	0	0	0	0	0	0	0	0	0	0	0	3	0	1	0	0	0	0	0	0	0	0	0	0	1	0	0	0	0	0	0	0	0	1	1	1	0	0	0	0	0	0	0
K16043	0	0	0	0	0	0	0	0	0	0	0	0	0	0	0	0	0	0	0	0	0	0	0	0	0	0	0	0	0	0	0	0	0	0	0	0	0	0	0	0	0	0	0	0	0	0	0	0	0
K16044	0	0	0	0	0	0	0	0	0	0	0	0	0	0	0	0	0	0	0	0	0	0	0	0	0	0	0	0	0	0	0	0	0	0	0	0	0	0	0	0	0	0	0	0	0	0	0	0	0
K22230	0	0	0	0	0	0	0	0	0	0	0	0	0	0	0	0	0	0	0	0	0	0	0	0	0	0	0	0	0	0	0	0	0	0	0	0	0	0	0	0	0	0	0	0	0	0	0	0	0
K22231	0	0	0	0	0	0	0	0	0	0	0	0	0	0	0	0	0	0	0	0	0	0	0	0	0	0	0	0	0	0	0	0	0	0	0	0	0	0	0	0	0	0	0	0	0	0	0	0	0
K22233	0	0	0	0	0	0	1	0	0	0	0	0	0	0	0	1	0	0	0	0	0	1	0	0	0	0	0	0	0	0	1	0	0	0	0	0	0	0	0	0	0	0	0	0	0	0	0	0	0
K03335	0	0	0	1	0	0	0	0	0	0	1	0	0	0	0	0	0	0	1	1	0	0	0	0	0	0	1	0	2	0	0	0	1	0	2	0	0	0	0	2	0	1	3	0	0	0	0	1	0
K03336	0	0	0	1	0	0	0	0	0	0	2	0	0	0	0	0	0	0	1	1	0	0	0	0	0	0	1	0	1	0	0	0	1	0	2	0	1	0	0	0	0	1	2	0	0	0	0	1	0
K03337	0	0	0	1	0	0	0	0	0	0	1	0	0	0	0	0	0	0	1	1	0	0	0	0	0	1	0	0	2	0	0	0	1	0	2	0	0	0	0	0	0	1	2	0	0	0	0	1	0
K03338	0	0	0	0	0	0	0	0	0	0	1	0	0	1	0	0	0	0	1	1	0	0	0	0	0	0	0	0	2	0	0	0	1	0	2	0	0	0	0	0	0	0	2	0	0	0	0	1	0
K00140	4	4	0	4	0	4	4	4	8	4	4	0	0	0	0	0	4	0	4	4	4	0	4	4	0	4	4	16	4	0	0	4	4	4	4	16	4	0	8	4	4	4	4	0	0	4	4	4	4
K01803	5	5	10	5	5	5	5	5	5	5	5	5	5	5	5	5	5	5	5	15	5	5	5	5	0	5	5	5	5	5	5	0	10	5	5	5	10	5	5	10	5	10	0	5	5	0	0	5	10
ko00190	Oxidative phosphorylation
K00330	0	0	0	1	1	1	0	0	1	0	1	1	0	1	1	0	1	1	1	1	0	0	1	1	0	0	0	1	1	1	0	1	0	1	1	0	0	1	1	1	1	1	1	1	1	0	0	1	1
K00331	0	0	0	2	1	1	0	0	1	0	1	1	0	0	1	1	1	1	1	1	0	0	1	1	0	0	0	1	1	1	0	1	0	1	1	0	0	0	0	1	1	1	1	1	1	0	0	1	1
K00332	0	0	0	0	0	0	0	0	1	0	1	1	0	0	0	0	1	0	1	1	0	0	0	1	0	0	0	0	1	0	0	1	0	1	1	0	0	0	0	1	0	1	1	1	1	0	1	1	1
K00333	0	0	0	1	1	0	0	0	1	0	1	0	0	0	0	0	1	0	1	1	0	0	0	1	0	0	0	0	1	0	0	0	0	1	1	0	0	0	0	1	0	1	1	0	1	0	1	1	1
K13378	0	0	0	0	0	0	0	0	0	0	0	0	0	0	0	0	0	0	0	0	0	0	0	0	0	0	0	0	0	0	0	0	0	0	0	0	0	0	0	0	0	0	0	0	0	0	0	0	0
K13380	0	0	0	0	0	0	0	0	0	0	0	0	0	0	0	0	0	0	0	0	0	0	0	0	0	0	0	0	0	0	0	0	0	0	0	0	0	0	0	0	0	0	0	0	0	0	0	0	0
K00334	0	0	0	1	0	1	0	0	1	0	1	1	0	1	1	1	1	0	1	1	0	0	0	0	0	0	0	0	1	1	0	1	0	1	1	0	0	0	0	1	0	1	1	0	1	0	1	1	1
K00335	0	0	0	0	1	1	0	0	1	0	1	1	0	0	1	0	1	0	1	0	0	0	0	1	0	0	1	0	1	0	0	1	0	1	1	0	1	0	0	1	0	1	0	0	2	0	1	1	1
K00336	0	0	0	0	0	0	0	0	1	0	1	0	0	0	0	0	0	0	0	0	0	0	0	1	0	0	0	0	0	0	0	0	0	0	0	0	0	0	0	0	0	0	0	0	0	0	0	0	0
K00337	0	0	0	2	0	1	1	0	1	0	1	1	0	0	1	1	1	2	1	1	0	0	0	0	0	0	1	0	1	1	0	0	0	1	1	0	1	1	0	1	1	1	1	0	1	0	0	0	1
K00338	0	0	0	1	0	1	0	0	1	0	1	1	0	0	0	2	2	2	1	1	0	0	1	0	0	0	1	0	1	1	0	1	0	1	1	0	1	1	0	1	0	1	1	0	1	0	0	0	1
K00339	0	0	0	1	0	1	0	0	1	0	1	1	1	0	0	1	2	0	1	1	0	0	1	0	0	0	1	0	1	1	0	1	0	1	1	0	2	1	0	1	0	1	1	0	1	0	0	0	1
K00340	0	0	0	2	0	1	0	0	1	0	1	1	1	0	0	2	2	2	1	1	0	0	0	0	1	0	1	0	1	1	0	1	0	1	1	0	2	0	0	1	1	1	1	1	1	0	0	0	1
K00341	0	0	0	1	0	1	1	0	1	0	1	1	1	0	0	0	2	1	1	1	0	0	0	0	0	0	0	0	1	1	0	1	0	1	1	0	2	1	0	0	0	0	1	1	1	0	0	0	1
K00342	0	0	0	2	0	0	0	0	1	0	1	1	0	0	1	1	1	1	1	0	0	0	0	1	0	0	0	0	1	0	0	1	0	0	1	1	1	0	0	1	1	1	1	0	1	0	0	0	1
K00343	1	0	0	2	1	0	0	0	1	0	1	1	1	1	1	1	1	1	1	2	1	0	0	1	0	0	1	0	0	1	0	1	0	1	1	1	2	1	0	1	0	2	1	1	1	0	1	1	1
K05572	0	0	0	0	0	0	0	0	0	0	0	0	0	0	0	0	0	0	0	0	0	0	0	0	0	0	0	0	0	0	0	0	0	0	0	0	0	1	0	0	0	0	0	0	0	0	0	0	0
K05573	0	0	0	0	0	0	0	0	0	0	0	0	0	0	0	0	0	0	0	0	0	0	0	0	0	0	0	0	0	0	0	0	0	0	0	0	0	1	0	0	0	0	0	0	0	0	0	0	0
K05574	0	0	0	0	0	0	0	0	0	0	0	0	0	0	0	0	0	0	0	0	0	0	0	0	0	0	0	0	0	0	0	0	0	0	0	0	0	1	0	0	0	0	0	0	0	0	0	0	0
K05575	0	0	0	0	0	0	0	0	0	0	0	0	0	0	0	0	0	0	0	0	0	0	0	0	0	0	0	0	0	0	0	0	0	0	0	0	0	2	0	0	0	0	0	0	0	0	0	0	0
K05576	0	0	0	0	0	0	0	0	0	0	0	0	0	0	0	0	0	0	0	0	0	0	0	0	0	0	0	0	0	0	0	0	0	0	0	0	0	0	0	0	0	0	0	0	0	0	0	0	0
K05577	0	0	0	0	0	0	0	0	0	0	0	0	0	0	0	0	0	0	0	0	0	0	0	0	0	0	0	0	0	0	0	0	0	0	0	0	0	1	0	0	0	0	0	0	0	0	0	0	0
K05578	0	0	0	0	0	0	0	0	0	0	0	0	0	0	0	0	0	0	0	0	0	0	0	0	0	0	0	0	0	0	0	0	0	0	0	0	0	1	0	0	0	0	0	0	0	0	0	0	0
K05579	0	0	0	0	0	0	0	0	0	0	0	0	0	0	0	0	0	0	0	0	0	0	0	0	0	0	0	0	0	0	0	0	0	0	0	0	0	0	0	0	0	0	0	0	0	0	0	0	0
K05580	0	0	0	0	0	0	0	0	0	0	0	0	0	0	0	0	0	0	0	0	0	0	0	0	0	0	0	0	0	0	0	0	0	0	0	0	0	1	0	0	0	0	0	0	0	0	0	0	0
K05581	0	0	0	0	0	0	0	0	0	0	0	0	0	0	0	0	0	0	0	0	0	0	0	0	0	0	0	0	0	0	0	0	0	0	0	0	0	0	0	0	0	0	0	0	0	0	0	0	0
K05582	0	0	0	0	0	0	0	0	0	0	0	0	0	0	0	0	0	0	0	0	0	0	0	0	0	0	0	0	0	0	0	0	0	0	0	0	0	1	0	0	0	0	0	0	0	0	0	0	0
K05583	0	0	0	0	0	0	0	0	0	0	0	0	0	0	0	0	0	0	0	0	0	0	0	0	0	0	0	0	0	0	0	0	0	0	0	0	0	1	0	0	0	0	0	0	0	0	0	0	0
K05584	0	0	0	0	0	0	0	0	0	0	0	0	0	0	0	0	0	0	0	0	0	0	0	0	0	0	0	0	0	0	0	0	0	0	0	0	0	1	0	0	0	0	0	0	0	0	0	0	0
K05585	0	0	0	0	0	0	0	0	0	0	0	0	0	0	0	0	0	0	0	0	0	0	0	0	0	0	0	0	0	0	0	0	0	0	0	0	0	1	0	0	0	0	0	0	0	0	0	0	0
K05586	0	0	0	0	0	0	0	0	0	0	0	0	0	0	0	0	0	0	0	0	0	0	0	0	0	0	0	0	0	0	0	0	0	0	0	0	0	0	0	0	0	0	0	0	0	0	0	0	0
K05587	0	0	0	0	0	0	0	0	0	0	0	0	0	0	0	0	0	0	0	0	0	0	0	0	0	0	0	0	0	0	0	0	0	0	0	0	0	0	0	0	0	0	0	0	0	0	0	0	0
K05588	0	0	0	0	0	0	0	0	0	0	0	0	0	0	0	0	0	0	0	0	0	0	0	0	0	0	0	0	0	0	0	0	0	0	0	0	0	0	0	0	0	0	0	0	0	0	0	0	0
K03878	0	0	0	0	0	0	0	0	0	0	0	0	0	0	0	0	0	0	0	0	0	0	0	0	0	0	0	0	0	0	0	0	0	0	0	0	0	0	0	0	0	0	0	0	0	0	0	0	0
K03879	0	0	0	0	5	0	0	0	0	0	0	0	0	5	0	0	5	0	5	5	0	0	0	5	0	0	5	0	0	0	0	5	0	5	5	0	5	0	0	5	0	0	5	0	0	0	5	5	5
K03881	0	0	0	0	0	0	0	0	0	0	0	0	0	0	0	0	0	0	0	0	0	0	0	0	0	0	0	0	0	0	0	0	0	0	0	0	0	0	0	0	0	0	0	0	0	0	0	0	0
K03882	0	0	0	0	0	5	0	0	0	0	0	0	0	0	0	0	5	0	5	5	0	0	0	0	0	0	5	0	5	0	0	5	0	5	5	0	10	0	0	5	0	5	5	0	0	0	0	0	5
K03883	0	0	0	0	0	0	0	0	0	0	0	0	0	0	0	0	0	0	0	0	0	0	0	0	0	0	0	0	0	0	0	0	0	0	0	0	0	0	0	0	0	0	0	0	0	0	0	0	0
K03936	0	0	0	0	0	0	0	0	0	0	0	0	0	0	0	0	0	0	0	0	0	0	0	0	0	0	0	0	0	0	0	0	0	0	0	0	0	0	0	0	0	0	0	0	0	0	0	0	0
K03937	0	0	0	0	0	7	0	0	0	0	0	0	0	7	0	0	0	0	7	0	0	0	0	0	0	0	0	0	7	0	0	7	0	7	7	0	0	0	0	7	0	7	7	0	14	0	28	7	7
K03939	0	0	0	0	0	7	0	0	0	0	0	0	0	0	0	0	0	0	7	0	0	0	0	0	0	0	0	0	0	0	0	7	0	0	7	0	0	0	0	7	0	0	7	0	7	0	7	7	7
K03940	0	0	0	0	0	0	0	0	0	0	0	0	0	0	0	0	0	0	0	0	0	0	0	0	0	0	0	0	0	0	0	0	0	0	0	0	0	0	0	0	0	0	0	0	0	0	0	0	0
K03943	0	0	0	0	0	0	0	0	0	0	0	0	0	0	0	0	0	0	0	0	0	0	0	0	0	0	0	0	0	0	0	0	0	0	0	0	0	0	0	0	0	0	0	0	0	0	0	0	0
K03953	0	0	0	0	7	7	0	0	0	0	0	0	0	0	0	0	0	0	7	7	0	0	0	0	0	0	0	0	14	0	0	7	0	7	7	0	0	0	0	0	0	7	7	0	0	0	7	7	7
K11352	0	0	0	0	0	7	0	0	0	0	0	0	0	7	0	0	7	0	7	7	0	0	0	7	0	0	7	0	7	0	0	7	0	7	7	0	7	0	0	7	0	7	7	0	7	0	7	7	0
K03885	1	1	3	0	0	0	1	1	4	1	1	1	0	0	0	0	0	0	0	1	1	0	2	0	1	1	0	2	0	1	0	1	1	0	0	2	0	3	1	1	0	0	0	1	0	1	0	1	0
K00234	0	0	0	0	0	0	0	0	0	0	0	0	0	0	0	0	0	0	0	0	0	0	0	0	0	0	0	0	0	0	0	0	0	0	0	0	0	0	0	0	0	0	0	0	0	0	0	0	0
K00239	0	0	5	0	5	5	0	5	5	5	5	5	5	5	0	10	5	0	5	5	0	5	0	5	5	0	0	5	5	0	5	0	5	5	5	5	0	0	10	0	0	5	0	0	0	5	5	5	5
K00240	0	4	4	0	4	4	0	4	4	4	4	8	4	4	0	8	4	4	4	4	4	4	4	8	8	0	4	4	4	4	4	4	0	4	4	4	4	4	8	4	0	8	4	4	0	0	4	8	4
K00241	4	8	4	0	4	0	4	4	4	4	4	0	0	4	0	4	4	0	0	0	0	0	0	4	4	0	4	4	4	4	4	0	4	4	0	4	4	4	4	0	0	4	0	0	0	4	4	4	4
K00242	0	4	0	0	4	0	0	4	4	4	0	0	0	4	0	0	4	0	0	0	0	0	0	4	0	4	0	4	4	0	0	0	4	4	0	4	4	0	0	4	0	4	0	0	0	4	4	4	4
K00244	0	0	0	0	0	0	0	0	0	0	0	6	6	0	0	0	0	6	0	0	0	0	0	0	6	0	0	0	0	0	0	0	0	0	0	0	0	0	0	0	0	0	0	0	0	0	0	0	0
K00245	0	0	0	0	0	0	0	0	0	0	0	0	6	0	0	0	0	6	0	0	0	0	0	0	6	0	0	0	0	0	0	0	0	0	0	0	0	0	0	0	0	0	0	0	0	0	0	0	0
K00246	0	0	0	0	0	0	0	0	0	0	0	6	6	0	0	0	0	6	0	0	0	0	0	6	6	0	0	0	0	0	0	0	0	0	0	0	0	0	0	0	0	6	0	0	0	0	0	0	0
K00247	0	0	0	0	0	0	0	0	0	0	0	6	6	0	0	0	0	6	0	0	0	0	0	6	6	0	0	0	0	0	0	0	0	0	0	0	0	0	0	0	0	6	0	0	0	0	0	0	0
K00411	8	8	0	0	8	8	0	8	0	8	0	0	0	0	0	0	8	0	24	8	8	0	0	8	0	8	0	0	8	0	0	8	0	8	8	0	8	0	0	8	0	8	8	0	8	0	40	8	8
K00412	0	9	0	0	0	9	18	9	0	9	0	0	0	0	0	9	9	0	9	9	9	0	0	0	0	9	0	0	9	0	0	0	0	9	9	0	18	0	9	9	0	9	9	0	9	0	18	9	9
K00413	0	8	0	0	0	8	0	8	0	8	0	0	0	0	0	0	16	0	8	8	8	0	0	8	0	8	0	0	8	0	0	8	0	8	8	0	16	0	0	0	0	8	8	0	8	8	16	8	8
K03886	0	0	0	0	0	0	2	0	0	0	0	1	0	0	0	1	0	0	0	0	0	1	0	0	1	0	0	0	0	0	1	0	0	0	0	0	0	0	1	0	1	0	0	0	0	0	0	0	0
K03887	0	0	0	0	0	0	0	0	0	0	0	0	0	0	0	0	0	0	0	0	0	0	0	0	0	0	0	0	0	0	0	0	0	0	0	0	0	0	0	0	0	0	0	0	0	0	0	0	0
K03888	0	0	0	0	0	0	0	0	0	0	0	0	0	0	0	0	0	0	0	0	0	0	0	0	0	0	0	0	0	0	0	0	0	0	0	0	0	0	0	0	0	0	0	0	0	0	0	0	0
K02257	5	10	5	0	0	5	0	5	5	10	5	5	5	5	5	5	5	5	5	5	5	5	5	5	5	5	0	5	5	5	5	5	5	5	5	5	5	5	5	5	5	5	10	5	5	5	5	5	5
K02300	0	1	0	0	1	0	0	0	0	1	0	0	0	0	0	0	0	0	1	0	0	0	1	0	0	0	0	1	0	0	0	1	0	0	0	1	2	0	0	0	0	0	0	0	0	0	1	0	0
K02277	0	0	1	0	1	0	1	0	0	0	0	1	1	0	1	1	0	1	0	0	0	1	0	0	1	0	0	0	0	1	1	0	0	0	0	0	0	1	1	0	1	0	0	0	0	0	0	0	0
K02276	1	1	1	0	1	1	0	1	1	1	1	0	1	1	0	1	1	1	1	1	1	1	0	0	1	0	1	0	1	0	1	1	0	1	1	0	1	2	1	1	1	1	1	0	1	1	1	1	1
K02274	1	1	0	0	0	1	1	1	3	1	1	0	0	0	0	1	0	1	1	1	0	0	0	1	1	0	0	0	2	0	0	1	0	0	2	0	0	0	1	0	1	1	1	0	1	1	1	1	1
K02275	1	1	1	0	2	1	1	1	1	1	1	1	0	3	1	1	0	1	1	1	1	0	0	1	0	0	0	0	1	1	0	2	0	2	1	0	4	1	1	1	1	1	1	1	1	0	2	1	1
K02262	0	0	0	0	0	0	0	0	0	0	0	0	0	0	0	0	0	0	0	0	0	0	0	0	0	0	0	0	0	0	0	0	0	0	0	0	0	0	0	0	0	0	0	0	0	0	0	0	0
K02261	0	0	0	0	0	0	0	0	0	0	0	0	0	0	0	0	0	0	0	0	0	0	0	0	0	0	0	0	0	0	0	0	0	0	0	0	0	0	0	0	0	0	0	0	0	0	0	0	0
K02258	3	3	0	0	0	3	0	3	0	3	0	0	0	3	0	0	3	0	3	3	0	0	0	6	0	0	3	0	3	0	0	3	0	6	3	0	6	0	0	3	0	3	3	0	3	3	6	3	3
K02259	5	5	5	5	0	5	0	5	5	5	5	5	5	10	0	0	5	0	10	5	5	5	0	5	5	5	5	0	5	5	0	5	5	5	5	0	10	10	5	5	0	5	5	5	5	5	5	5	5
K00404	0	4	0	0	0	0	0	2	0	4	0	0	0	0	0	0	2	0	2	2	0	0	0	0	0	0	0	0	2	0	0	0	0	0	2	0	0	0	0	2	0	2	2	0	2	0	2	4	2
K00405	0	2	0	0	0	2	0	0	0	2	0	0	0	2	0	0	2	0	2	2	0	0	0	2	0	0	2	0	2	0	0	0	0	2	2	0	2	0	0	2	0	2	2	0	2	0	4	2	2
K15862	0	0	0	0	0	0	0	0	0	0	0	0	0	0	0	0	0	0	0	0	0	0	0	0	0	0	0	0	0	2	0	0	0	0	0	0	0	0	0	0	0	0	0	0	0	0	0	0	0
K00407	0	2	2	0	0	2	0	2	0	2	0	0	0	2	0	0	2	0	2	2	2	0	0	2	0	2	2	0	2	2	0	0	0	2	2	0	2	0	0	2	0	2	2	0	2	2	4	2	2
K00406	0	2	2	0	0	2	0	2	0	2	0	0	0	2	0	0	2	0	2	2	2	0	0	2	0	2	2	0	2	2	0	0	0	2	2	0	2	0	0	2	0	2	2	0	2	2	4	4	2
K02299	0	1	0	0	1	0	0	0	0	1	0	0	0	0	0	0	0	0	1	0	0	0	1	0	0	0	0	1	0	0	0	1	0	0	0	1	1	0	0	0	0	0	0	0	0	0	0	0	0
K02297	0	1	0	0	0	0	0	0	0	1	0	0	0	0	0	0	0	0	1	0	0	0	1	0	0	0	0	1	0	0	0	1	0	0	0	1	0	0	0	0	0	0	0	0	0	0	1	0	0
K00425	2	2	2	0	2	2	0	2	2	2	2	0	0	4	0	0	2	0	0	2	2	0	6	2	2	0	0	8	2	0	0	4	6	2	2	8	4	4	2	2	0	2	2	4	4	2	6	2	2
K00426	2	2	2	0	2	2	0	2	2	2	2	0	0	2	0	0	2	0	0	2	2	0	4	2	0	0	0	10	2	0	0	4	4	2	2	8	2	2	2	2	0	2	2	4	6	0	6	2	2
K00424	0	2	0	0	0	2	0	0	0	2	0	0	0	0	0	0	0	0	0	0	2	0	2	0	0	0	0	2	0	0	0	2	0	0	0	2	2	0	0	0	0	2	0	0	0	0	0	0	0
K02111	0	0	0	3	3	3	3	0	3	3	3	3	3	0	3	3	3	3	3	3	3	3	0	0	3	3	0	0	3	3	3	0	3	3	3	0	3	3	3	0	0	3	3	3	0	0	6	3	3
K02112	3	3	3	3	0	6	3	0	3	3	3	3	0	0	3	3	3	3	3	3	3	3	0	3	3	0	0	3	3	3	3	3	3	3	3	3	3	3	3	3	3	3	3	0	3	0	3	3	3
K02115	0	0	0	3	3	0	3	0	3	3	3	3	3	0	0	3	3	0	3	3	3	3	0	3	3	3	0	3	3	3	3	3	0	3	3	0	3	3	3	0	3	3	3	3	0	0	3	3	3
K02113	3	0	0	3	3	3	3	0	3	3	3	3	3	3	3	0	6	0	3	3	3	0	0	0	3	0	0	0	3	3	3	3	3	3	3	0	3	3	3	3	0	3	3	3	0	0	6	3	0
K02114	3	3	3	0	0	0	3	3	3	3	3	3	3	0	3	0	3	3	3	3	3	3	3	3	3	3	0	3	3	0	3	3	0	3	3	3	3	0	3	3	0	3	3	3	3	3	3	3	3
K02108	4	4	4	0	4	4	0	0	4	4	4	4	4	4	4	0	4	4	4	4	4	4	4	0	8	0	0	0	0	4	0	4	8	0	4	0	8	4	4	4	0	4	4	4	0	0	0	0	4
K02109	3	0	0	0	6	6	3	0	3	3	3	6	6	6	3	0	6	3	6	6	3	0	0	3	6	0	0	0	6	3	3	6	6	0	6	0	9	6	6	6	0	6	6	3	0	0	12	0	6
K02110	3	0	0	0	0	0	3	0	3	3	0	3	3	0	3	0	0	3	0	0	0	0	0	0	6	0	0	0	0	0	0	0	6	0	0	0	0	3	3	0	0	0	0	0	0	0	0	0	0
K02132	0	0	0	0	0	0	0	0	0	0	0	0	0	0	0	0	0	0	0	0	0	0	0	0	0	0	0	0	0	0	0	0	0	0	0	0	0	0	0	0	0	0	0	0	0	0	0	0	0
K02136	0	0	0	0	0	0	0	0	0	0	0	0	0	0	0	0	0	0	0	0	0	0	0	0	0	0	0	0	0	0	0	0	0	0	0	0	0	0	0	0	0	0	0	0	0	0	0	0	0
K02137	0	0	0	0	0	0	0	0	0	0	0	0	0	0	0	0	0	0	0	0	0	0	0	0	0	0	0	0	0	0	0	0	0	0	0	0	0	0	0	0	0	0	0	0	0	0	0	0	0
K02128	0	0	0	0	0	0	0	0	0	0	0	0	0	0	0	0	0	0	0	0	0	0	0	0	0	0	0	0	0	0	0	0	0	0	0	0	0	0	0	0	0	0	0	0	0	0	0	0	0
K02117	0	0	0	0	0	0	0	0	0	0	0	0	0	0	0	0	0	0	0	0	0	0	0	0	0	0	0	0	0	0	0	0	0	0	0	0	0	0	0	0	0	0	0	0	0	0	0	0	0
K02118	0	0	0	0	0	0	0	0	0	0	0	0	0	0	0	0	0	0	0	0	0	0	0	0	0	0	0	0	0	0	0	0	0	0	0	0	0	0	0	0	0	0	0	0	0	0	0	0	0
K02119	0	0	0	0	0	0	0	0	0	0	0	0	0	0	0	0	0	0	0	0	0	0	0	0	0	0	0	0	0	0	0	0	0	0	0	0	0	0	0	0	0	0	0	0	0	0	0	0	0
K02120	0	0	0	0	0	0	0	0	0	0	0	0	0	0	0	0	0	0	0	0	0	0	0	0	0	0	0	0	0	0	0	0	0	0	0	0	0	0	0	0	0	0	0	0	0	0	0	0	0
K02121	0	0	0	0	0	0	0	0	0	0	0	0	0	0	0	0	0	0	0	0	0	0	0	0	0	0	0	0	0	0	0	0	0	0	0	0	0	0	0	0	0	0	0	0	0	0	0	0	0
K02122	0	0	0	0	0	0	0	0	0	0	0	0	0	0	0	0	0	0	0	0	0	0	0	0	0	0	0	0	0	0	0	0	0	0	0	0	0	0	0	0	0	0	0	0	0	0	0	0	0
K02107	0	0	0	0	0	0	0	0	0	0	0	0	0	0	0	0	0	0	0	0	0	0	0	0	0	0	0	0	0	0	0	0	0	0	0	0	0	0	0	0	0	0	0	0	0	0	0	0	0
K02123	0	0	0	0	0	0	0	0	0	0	0	0	0	0	0	0	0	0	0	0	0	0	0	0	0	0	0	0	0	0	0	0	0	0	0	0	0	0	0	0	0	0	0	0	0	0	0	0	0
K02124	0	0	0	0	0	0	0	0	0	0	0	0	0	0	0	0	0	0	0	0	0	0	0	0	0	0	0	0	0	0	0	0	0	0	0	0	0	0	0	0	0	0	0	0	0	0	0	0	0
K01535	0	0	0	0	0	0	0	0	0	0	0	0	0	0	0	0	0	0	0	0	0	0	0	0	0	0	0	0	0	0	0	0	0	0	0	0	0	0	0	0	0	0	0	0	0	0	0	0	0
K01507	1	1	1	0	1	0	0	1	1	1	1	0	0	0	0	0	2	0	0	0	1	0	1	0	0	1	0	1	0	0	0	1	1	0	0	1	0	2	0	0	0	0	0	1	1	1	0	0	0
K15986	0	0	0	0	0	1	0	0	0	0	0	0	0	0	0	0	0	0	1	0	0	0	0	0	0	0	1	0	1	0	0	0	0	1	1	0	1	0	0	1	0	1	1	0	0	0	1	1	1
K06019	0	0	0	0	0	0	0	0	0	0	0	0	0	0	0	0	0	0	0	0	0	0	0	0	0	0	0	0	0	0	0	0	0	0	0	0	0	0	0	0	0	0	0	0	0	0	0	0	0
K11725	0	0	0	0	0	0	0	0	0	0	0	0	0	0	0	0	0	0	0	0	0	0	0	0	0	0	0	0	0	0	0	0	0	0	0	0	0	0	0	0	0	0	0	0	0	0	0	0	0
K00937	3	6	3	0	3	3	3	3	3	3	3	3	0	3	0	6	3	6	3	3	0	6	3	0	0	3	3	6	3	3	3	6	3	3	0	6	3	3	0	3	3	0	0	3	6	3	3	3	3
K22468	0	3	0	0	0	0	0	0	3	3	3	0	0	0	0	0	0	0	6	6	0	0	0	0	0	3	3	0	3	0	0	3	3	3	9	0	6	3	0	6	0	6	9	0	0	0	3	3	9
ko00195	Photosynthesis
K02703	0	0	0	0	0	0	0	0	0	0	0	0	0	0	0	0	0	0	0	0	0	0	0	0	0	0	0	0	0	0	0	0	0	0	0	0	0	0	0	0	0	0	0	0	0	0	0	0	0
K02704	0	0	0	0	0	0	0	0	0	0	0	0	0	0	0	0	0	0	0	0	0	0	0	0	0	0	0	0	0	0	0	0	0	0	0	0	0	2	0	0	0	0	0	0	0	0	0	0	0
K02705	0	0	0	0	0	0	0	0	0	0	0	0	0	0	0	0	0	0	0	0	0	0	0	0	0	0	0	0	0	0	0	0	0	0	0	0	0	2	0	0	0	0	0	0	0	0	0	0	0
K02706	0	0	0	0	0	0	0	0	0	0	0	0	0	0	0	0	0	0	0	0	0	0	0	0	0	0	0	0	0	0	0	0	0	0	0	0	0	0	0	0	0	0	0	0	0	0	0	0	0
K02707	0	0	0	0	0	0	0	0	0	0	0	0	0	0	0	0	0	0	0	0	0	0	0	0	0	0	0	0	0	0	0	0	0	0	0	0	0	0	0	0	0	0	0	0	0	0	0	0	0
K02708	0	0	0	0	0	0	0	0	0	0	0	0	0	0	0	0	0	0	0	0	0	0	0	0	0	0	0	0	0	0	0	0	0	0	0	0	0	0	0	0	0	0	0	0	0	0	0	0	0
K02709	0	0	0	0	0	0	0	0	0	0	0	0	0	0	0	0	0	0	0	0	0	0	0	0	0	0	0	0	0	0	0	0	0	0	0	0	0	2	0	0	0	0	0	0	0	0	0	0	0
K02710	0	0	0	0	0	0	0	0	0	0	0	0	0	0	0	0	0	0	0	0	0	0	0	0	0	0	0	0	0	0	0	0	0	0	0	0	0	0	0	0	0	0	0	0	0	0	0	0	0
K02711	0	0	0	0	0	0	0	0	0	0	0	0	0	0	0	0	0	0	0	0	0	0	0	0	0	0	0	0	0	0	0	0	0	0	0	0	0	0	0	0	0	0	0	0	0	0	0	0	0
K02712	0	0	0	0	0	0	0	0	0	0	0	0	0	0	0	0	0	0	0	0	0	0	0	0	0	0	0	0	0	0	0	0	0	0	0	0	0	2	0	0	0	0	0	0	0	0	0	0	0
K02713	0	0	0	0	0	0	0	0	0	0	0	0	0	0	0	0	0	0	0	0	0	0	0	0	0	0	0	0	0	0	0	0	0	0	0	0	0	0	0	0	0	0	0	0	0	0	0	0	0
K02714	0	0	0	0	0	0	0	0	0	0	0	0	0	0	0	0	0	0	0	0	0	0	0	0	0	0	0	0	0	0	0	0	0	0	0	0	0	2	0	0	0	0	0	0	0	0	0	0	0
K02716	0	0	0	0	0	0	0	0	0	0	0	0	0	0	0	0	0	0	0	0	0	0	0	0	0	0	0	0	0	0	0	0	0	0	0	0	0	0	0	0	0	0	0	0	0	0	0	0	0
K02717	0	0	0	0	0	0	0	0	0	0	0	0	0	0	0	0	0	0	0	0	0	0	0	0	0	0	0	0	0	0	0	0	0	0	0	0	0	2	0	0	0	0	0	0	0	0	0	0	0
K02718	0	0	0	0	0	0	0	0	0	0	0	0	0	0	0	0	0	0	0	0	0	0	0	0	0	0	0	0	0	0	0	0	0	0	0	0	0	0	0	0	0	0	0	0	0	0	0	0	0
K02719	0	0	0	0	0	0	0	0	0	0	0	0	0	0	0	0	0	0	0	0	0	0	0	0	0	0	0	0	0	0	0	0	0	0	0	0	0	0	0	0	0	0	0	0	0	0	0	0	0
K02720	0	0	0	0	0	0	0	0	0	0	0	0	0	0	0	0	0	0	0	0	0	0	0	0	0	0	0	0	0	0	0	0	0	0	0	0	0	2	0	0	0	0	0	0	0	0	0	0	0
K02722	0	0	0	0	0	0	0	0	0	0	0	0	0	0	0	0	0	0	0	0	0	0	0	0	0	0	0	0	0	0	0	0	0	0	0	0	0	2	0	0	0	0	0	0	0	0	0	0	0
K02724	0	0	0	0	0	0	0	0	0	0	0	0	0	0	0	0	0	0	0	0	0	0	0	0	0	0	0	0	0	0	0	0	0	0	0	0	0	2	0	0	0	0	0	0	0	0	0	0	0
K08902	0	0	0	0	0	0	0	0	0	0	0	0	0	0	0	0	0	0	0	0	0	0	0	0	0	0	0	0	0	0	0	0	0	0	0	0	0	2	0	0	0	0	0	0	0	0	0	0	0
K08903	0	0	0	0	0	0	0	0	0	0	0	0	0	0	0	0	0	0	0	0	0	0	0	0	0	0	0	0	0	0	0	0	0	0	0	0	0	2	0	0	0	0	0	0	0	0	0	0	0
K02689	0	0	0	0	0	0	0	0	0	0	0	0	0	0	0	0	0	0	0	0	0	0	0	0	0	0	0	0	0	0	0	0	0	0	0	0	0	0	0	0	0	0	0	0	0	0	0	0	0
K02690	0	0	0	0	0	0	0	0	0	0	0	0	0	0	0	0	0	0	0	0	0	0	0	0	0	0	0	0	0	0	0	0	0	0	0	0	0	2	0	0	0	0	0	0	0	0	0	0	0
K02691	0	0	0	0	0	0	0	0	0	0	0	0	0	0	0	0	0	0	0	0	0	0	0	0	0	0	0	0	0	0	0	0	0	0	0	0	0	2	0	0	0	0	0	0	0	0	0	0	0
K02692	0	0	0	0	0	0	0	0	0	0	0	0	0	0	0	0	0	0	0	0	0	0	0	0	0	0	0	0	0	0	0	0	0	0	0	0	0	2	0	0	0	0	0	0	0	0	0	0	0
K02693	0	0	0	0	0	0	0	0	0	0	0	0	0	0	0	0	0	0	0	0	0	0	0	0	0	0	0	0	0	0	0	0	0	0	0	0	0	2	0	0	0	0	0	0	0	0	0	0	0
K02694	0	0	0	0	0	0	0	0	0	0	0	0	0	0	0	0	0	0	0	0	0	0	0	0	0	0	0	0	0	0	0	0	0	0	0	0	0	2	0	0	0	0	0	0	0	0	0	0	0
K02697	0	0	0	0	0	0	0	0	0	0	0	0	0	0	0	0	0	0	0	0	0	0	0	0	0	0	0	0	0	0	0	0	0	0	0	0	0	2	0	0	0	0	0	0	0	0	0	0	0
K02698	0	0	0	0	0	0	0	0	0	0	0	0	0	0	0	0	0	0	0	0	0	0	0	0	0	0	0	0	0	0	0	0	0	0	0	0	0	2	0	0	0	0	0	0	0	0	0	0	0
K02699	0	0	0	0	0	0	0	0	0	0	0	0	0	0	0	0	0	0	0	0	0	0	0	0	0	0	0	0	0	0	0	0	0	0	0	0	0	0	0	0	0	0	0	0	0	0	0	0	0
K02700	0	0	0	0	0	0	0	0	0	0	0	0	0	0	0	0	0	0	0	0	0	0	0	0	0	0	0	0	0	0	0	0	0	0	0	0	0	2	0	0	0	0	0	0	0	0	0	0	0
K02634	0	0	0	0	0	0	0	0	0	0	0	0	0	0	0	0	0	0	0	0	0	0	0	0	0	0	0	0	0	0	0	0	0	0	0	0	0	2	0	0	0	0	0	0	0	0	0	0	0
K02635	0	0	0	0	0	0	0	0	0	0	0	0	0	0	0	0	0	0	0	0	0	0	0	0	0	0	0	0	0	0	0	0	0	0	0	0	0	2	0	0	0	0	0	0	0	0	0	0	0
K02636	0	0	0	0	0	0	0	0	0	0	0	0	0	0	0	2	0	0	0	0	0	0	0	0	0	0	0	0	0	0	0	0	0	0	0	0	0	2	0	0	0	0	0	0	0	0	0	0	0
K02637	0	0	0	0	0	0	0	0	0	0	0	0	0	0	0	0	0	0	0	0	0	0	0	0	0	0	0	0	0	0	0	0	0	0	0	0	0	2	0	0	0	0	0	0	0	0	0	0	0
K02640	0	0	0	0	0	0	0	0	0	0	0	0	0	0	0	0	0	0	0	0	0	0	0	0	0	0	0	0	0	0	0	0	0	0	0	0	0	0	0	0	0	0	0	0	0	0	0	0	0
K03689	0	0	0	0	0	0	0	0	0	0	0	0	0	0	0	0	0	0	0	0	0	0	0	0	0	0	0	0	0	0	0	0	0	0	0	0	0	0	0	0	0	0	0	0	0	0	0	0	0
K02638	0	0	0	0	0	2	0	0	0	0	0	0	0	0	0	0	0	0	2	0	0	0	0	0	0	0	0	0	0	0	0	0	0	0	0	0	0	2	0	0	0	0	0	0	0	0	0	0	0
K02639	0	0	0	0	0	0	0	0	0	0	0	0	0	0	0	0	0	0	0	0	0	0	0	0	0	0	0	0	0	0	0	0	0	0	0	0	0	6	0	0	0	0	0	0	0	0	0	0	0
K08906	0	0	0	0	0	0	0	0	0	0	0	0	0	0	0	0	0	0	0	0	0	0	0	0	0	0	0	0	0	0	0	0	0	0	0	0	0	2	0	0	0	0	0	0	0	0	0	0	0
K02114	3	3	3	0	0	0	3	3	3	3	3	3	3	0	3	0	3	3	3	3	3	3	3	3	3	3	0	3	3	0	3	3	0	3	3	3	3	0	3	3	0	3	3	3	3	3	3	3	3
K02112	3	3	3	3	0	6	3	0	3	3	3	3	0	0	3	3	3	3	3	3	3	3	0	3	3	0	0	3	3	3	3	3	3	3	3	3	3	3	3	3	3	3	3	0	3	0	3	3	3
K02115	0	0	0	3	3	0	3	0	3	3	3	3	3	0	0	3	3	0	3	3	3	3	0	3	3	3	0	3	3	3	3	3	0	3	3	0	3	3	3	0	3	3	3	3	0	0	3	3	3
K02111	0	0	0	3	3	3	3	0	3	3	3	3	3	0	3	3	3	3	3	3	3	3	0	0	3	3	0	0	3	3	3	0	3	3	3	0	3	3	3	0	0	3	3	3	0	0	6	3	3
K02113	3	0	0	3	3	3	3	0	3	3	3	3	3	3	3	0	6	0	3	3	3	0	0	0	3	0	0	0	3	3	3	3	3	3	3	0	3	3	3	3	0	3	3	3	0	0	6	3	0
K02109	3	0	0	0	6	6	3	0	3	3	3	6	6	6	3	0	6	3	6	6	3	0	0	3	6	0	0	0	6	3	3	6	6	0	6	0	9	6	6	6	0	6	6	3	0	0	12	0	6
K02110	3	0	0	0	0	0	3	0	3	3	0	3	3	0	3	0	0	3	0	0	0	0	0	0	6	0	0	0	0	0	0	0	6	0	0	0	0	3	3	0	0	0	0	0	0	0	0	0	0
K02108	4	4	4	0	4	4	0	0	4	4	4	4	4	4	4	0	4	4	4	4	4	4	4	0	8	0	0	0	0	4	0	4	8	0	4	0	8	4	4	4	0	4	4	4	0	0	0	0	4
ko00196	Photosynthesis-antenna proteins
K02092	0	0	0	0	0	0	0	0	0	0	0	0	0	0	0	0	0	0	0	0	0	0	0	0	0	0	0	0	0	0	0	0	0	0	0	0	0	0	0	0	0	0	0	0	0	0	0	0	0
K02093	0	0	0	0	0	0	0	0	0	0	0	0	0	0	0	0	0	0	0	0	0	0	0	0	0	0	0	0	0	0	0	0	0	0	0	0	0	0	0	0	0	0	0	0	0	0	0	0	0
K02094	0	0	0	0	0	0	0	0	0	0	0	0	0	0	0	0	0	0	0	0	0	0	0	0	0	0	0	0	0	0	0	0	0	0	0	0	0	0	0	0	0	0	0	0	0	0	0	0	0
K02095	0	0	0	0	0	0	0	0	0	0	0	0	0	0	0	0	0	0	0	0	0	0	0	0	0	0	0	0	0	0	0	0	0	0	0	0	0	0	0	0	0	0	0	0	0	0	0	0	0
K02096	0	0	0	0	0	0	0	0	0	0	0	0	0	0	0	0	0	0	0	0	0	0	0	0	0	0	0	0	0	0	0	0	0	0	0	0	0	0	0	0	0	0	0	0	0	0	0	0	0
K02097	0	0	0	0	0	0	0	0	0	0	0	0	0	0	0	0	0	0	0	0	0	0	0	0	0	0	0	0	0	0	0	0	0	0	0	0	0	2	0	0	0	0	0	0	0	0	0	0	0
K02284	0	0	0	0	0	0	0	0	0	0	0	0	0	0	0	0	0	0	0	0	0	0	0	0	0	0	0	0	0	0	0	0	0	0	0	0	0	2	0	0	0	0	0	0	0	0	0	0	0
K02285	0	0	0	0	0	0	0	0	0	0	0	0	0	0	0	0	0	0	0	0	0	0	0	0	0	0	0	0	0	0	0	0	0	0	0	0	0	2	0	0	0	0	0	0	0	0	0	0	0
K02288	0	0	0	0	0	0	0	0	0	0	0	0	0	0	0	0	0	0	0	0	0	0	0	0	0	0	0	0	0	0	0	0	0	0	0	0	0	0	0	0	0	0	0	0	0	0	0	0	0
K02289	0	0	0	0	0	0	0	0	0	0	0	0	0	0	0	0	0	0	0	0	0	0	0	0	0	0	0	0	0	0	0	0	0	0	0	0	0	2	0	0	0	0	0	0	0	0	0	0	0
K02290	0	0	0	0	0	0	0	0	0	0	0	0	0	0	0	0	0	0	0	0	0	0	0	0	0	0	0	0	0	0	0	0	0	0	0	0	0	4	0	0	0	0	0	0	0	0	0	0	0
K05376	0	0	0	0	0	0	0	0	0	0	0	0	0	0	0	0	0	0	0	0	0	0	0	0	0	0	0	0	0	0	0	0	0	0	0	0	0	0	0	0	0	0	0	0	0	0	0	0	0
K05377	0	0	0	0	0	0	0	0	0	0	0	0	0	0	0	0	0	0	0	0	0	0	0	0	0	0	0	0	0	0	0	0	0	0	0	0	0	0	0	0	0	0	0	0	0	0	0	0	0
K05378	0	0	0	0	0	0	0	0	0	0	0	0	0	0	0	0	0	0	0	0	0	0	0	0	0	0	0	0	0	0	0	0	0	0	0	0	0	0	0	0	0	0	0	0	0	0	0	0	0
K05379	0	0	0	0	0	0	0	0	0	0	0	0	0	0	0	0	0	0	0	0	0	0	0	0	0	0	0	0	0	0	0	0	0	0	0	0	0	0	0	0	0	0	0	0	0	0	0	0	0
K05382	0	0	0	0	0	0	0	0	0	0	0	0	0	0	0	0	0	0	0	0	0	0	0	0	0	0	0	0	0	0	0	0	0	0	0	0	0	0	0	0	0	0	0	0	0	0	0	0	0
K05383	0	0	0	0	0	0	0	0	0	0	0	0	0	0	0	0	0	0	0	0	0	0	0	0	0	0	0	0	0	0	0	0	0	0	0	0	0	0	0	0	0	0	0	0	0	0	0	0	0
K05384	0	0	0	0	0	0	0	0	0	0	0	0	0	0	0	0	0	0	0	0	0	0	0	0	0	0	0	0	0	0	0	0	0	0	0	0	0	0	0	0	0	0	0	0	0	0	0	0	0
K05385	0	0	0	0	0	0	0	0	0	0	0	0	0	0	0	0	0	0	0	0	0	0	0	0	0	0	0	0	0	0	0	0	0	0	0	0	0	0	0	0	0	0	0	0	0	0	0	0	0
K05386	0	0	0	0	0	0	0	0	0	0	0	0	0	0	0	0	0	0	0	0	0	0	0	0	0	0	0	0	0	0	0	0	0	0	0	0	0	0	0	0	0	0	0	0	0	0	0	0	0
ko00710	Carbon fixation in photosynthetic organisms
K01601	0	0	0	0	0	0	0	0	0	0	0	0	0	0	0	0	0	0	0	0	0	0	0	0	0	0	0	0	0	0	0	0	0	0	0	0	0	2	0	2	0	0	0	0	0	0	0	0	2
K01602	0	0	0	0	0	0	0	0	0	0	0	0	0	0	0	0	0	0	0	0	0	0	0	0	0	0	0	0	0	0	0	0	0	0	0	0	0	2	0	2	0	0	0	0	0	0	0	0	2
K00927	4	8	0	12	4	4	4	0	4	4	4	4	4	4	4	4	4	4	4	4	4	4	4	4	4	4	4	4	4	4	4	4	4	4	4	4	4	0	4	8	4	4	4	4	4	4	4	4	8
K00134	0	0	14	14	0	14	0	0	7	0	7	7	7	7	0	7	7	7	14	14	0	7	0	7	7	7	7	0	14	7	7	0	14	7	14	0	7	7	14	21	7	7	14	7	0	0	14	14	21
K00150	0	0	2	0	0	0	0	0	0	0	0	0	0	0	0	0	0	0	0	0	0	0	0	0	0	0	0	0	0	0	0	0	0	0	0	0	0	0	0	0	0	0	0	0	2	0	4	0	0
K01623	0	0	0	0	0	0	0	9	0	0	0	9	9	0	9	0	9	9	9	9	0	0	0	9	9	9	9	0	9	0	0	0	0	9	9	0	0	9	9	9	0	0	9	0	0	9	9	9	9
K11645	0	0	5	0	0	5	0	0	0	0	0	0	0	0	0	0	0	0	0	0	0	0	0	0	0	0	0	0	0	5	0	0	0	0	0	0	5	0	0	0	0	0	0	0	0	0	0	0	0
K01624	5	10	5	0	0	0	0	0	5	5	5	0	0	5	0	5	0	5	5	5	5	5	5	0	0	0	5	5	10	0	0	5	10	0	5	5	0	0	0	10	0	5	5	0	5	0	0	0	5
K03841	9	9	9	0	9	0	0	9	0	9	0	0	0	0	0	0	0	0	0	0	9	0	9	0	9	0	0	9	9	0	0	9	0	0	0	9	0	0	0	27	18	0	0	0	9	9	0	0	9
K02446	0	0	0	0	5	0	0	0	5	0	5	0	0	0	0	0	0	0	0	0	0	0	0	0	0	0	0	0	0	0	0	0	5	0	0	0	0	0	0	0	0	0	0	5	0	0	0	0	0
K11532	0	0	0	0	5	0	0	0	0	0	0	0	0	5	0	0	0	0	5	5	0	0	0	5	0	0	0	0	5	0	0	0	0	0	5	0	0	0	0	5	0	5	5	0	0	0	5	5	0
K04041	0	0	0	0	0	0	0	0	0	0	0	0	0	0	0	0	0	0	0	0	0	0	0	0	0	0	0	0	0	0	0	0	0	0	0	0	0	0	0	0	0	0	0	0	0	0	0	0	0
K00615	3	3	0	3	0	3	6	3	6	3	3	3	6	3	3	3	6	3	3	6	3	3	6	3	0	9	6	6	3	3	3	3	3	0	3	9	3	0	3	12	3	3	3	3	3	3	0	3	6
K01100	0	0	0	0	0	0	0	0	0	0	0	0	0	0	0	0	0	0	0	0	0	0	0	0	0	0	0	0	0	0	0	0	0	0	0	0	0	0	0	0	0	0	0	0	0	0	0	0	0
K01807	2	2	0	2	0	2	0	2	0	2	0	0	2	2	0	0	0	0	2	4	2	0	2	2	2	2	0	4	2	2	0	2	0	2	2	4	0	2	0	2	0	2	2	0	2	2	2	2	2
K01808	0	0	3	0	3	3	3	0	3	0	3	3	0	3	3	3	3	3	3	3	0	0	0	0	0	0	0	0	0	3	0	0	6	0	3	0	0	0	3	0	3	0	3	3	0	0	0	0	0
K00855	0	0	0	0	0	0	0	1	0	0	0	0	0	0	0	0	0	0	0	0	0	0	0	0	0	1	0	0	0	0	0	0	0	0	0	0	0	1	0	1	0	0	0	0	0	1	0	0	1
K01803	5	5	10	5	5	5	5	5	5	5	5	5	5	5	5	5	5	5	5	15	5	5	5	5	0	5	5	5	5	5	5	0	10	5	5	5	10	5	5	10	5	10	0	5	5	0	0	5	10
K01621	0	0	0	0	0	0	0	0	4	0	0	0	0	0	0	0	0	0	0	0	0	0	0	0	0	0	0	0	0	0	0	0	0	0	0	0	0	0	0	0	0	0	0	0	0	0	0	0	0
K01783	0	3	3	3	3	3	3	3	3	3	3	3	3	0	3	0	3	3	3	3	0	0	3	3	3	3	3	3	3	0	0	3	3	0	3	3	3	3	3	3	3	3	3	3	0	3	3	3	3
K11214	0	0	0	1	0	0	0	0	0	0	0	0	0	0	0	0	0	0	0	0	0	0	0	0	0	0	0	0	0	0	0	0	0	0	0	0	0	0	0	0	0	0	0	0	0	0	0	0	0
K01595	4	4	4	0	8	0	0	4	4	4	4	0	0	0	0	0	4	0	0	0	0	0	4	0	0	4	0	4	0	4	0	4	0	0	0	4	4	4	0	0	0	0	0	8	4	4	0	8	0
K01610	0	4	4	8	4	4	0	4	0	4	0	0	0	4	4	0	8	0	4	0	4	0	0	4	0	4	4	0	4	4	0	0	0	0	4	0	4	0	4	4	0	4	4	0	0	4	8	4	4
K00814	0	0	0	0	0	0	0	0	0	0	0	0	0	0	0	0	0	0	0	0	0	0	0	0	0	0	0	0	0	0	0	0	0	0	0	0	0	0	0	0	0	0	0	0	0	0	0	0	0
K01006	0	0	3	3	3	3	3	0	0	0	0	0	3	3	0	3	3	3	3	3	0	3	0	3	3	0	3	0	3	3	3	3	0	3	3	0	3	0	0	3	3	3	3	0	3	0	3	3	6
K00029	3	0	3	0	3	0	3	3	0	0	0	3	0	6	0	3	0	0	6	6	6	0	6	6	0	6	6	6	6	0	0	0	0	3	6	6	6	0	3	6	0	6	3	0	3	0	3	6	6
K00024	7	0	0	0	7	7	7	7	0	0	7	7	7	7	7	0	7	7	7	7	7	7	7	7	7	0	7	7	7	7	7	7	0	7	7	7	7	0	7	7	0	7	7	7	7	0	0	7	7
ko00720	Carbon fixation pathways in prokaryotes
K00169	0	0	0	0	0	0	8	0	0	0	0	0	0	0	0	0	0	0	0	0	0	0	0	0	0	0	0	0	0	0	0	0	0	0	0	0	0	0	0	0	0	0	0	0	0	0	0	0	0
K00170	0	0	0	0	0	0	8	0	0	0	0	0	0	0	0	0	0	8	0	0	0	0	0	0	0	0	0	0	0	0	0	0	0	0	0	0	0	0	0	0	0	0	0	0	0	0	0	0	0
K00172	0	0	0	0	0	0	0	0	0	0	0	0	0	0	0	0	0	0	0	0	0	0	0	0	0	0	0	0	0	0	0	0	0	0	0	0	0	0	0	0	0	0	0	0	0	0	0	0	0
K00171	0	0	0	0	0	0	0	0	0	0	0	0	0	0	0	0	0	0	0	0	0	0	0	0	0	0	0	0	0	0	0	0	0	0	0	0	0	0	0	0	0	0	0	0	0	0	0	0	0
K03737	0	0	0	0	0	0	5	0	0	0	0	0	0	0	0	5	0	5	0	0	0	0	0	0	0	0	0	0	0	0	0	0	0	0	0	0	0	0	0	0	0	0	0	0	0	0	0	0	5
K01007	6	3	0	0	0	0	0	3	0	3	0	0	0	0	0	0	0	0	0	0	0	0	3	0	0	3	0	3	0	0	0	0	0	0	0	3	0	0	0	0	0	0	0	3	0	3	0	0	0
K01006	0	0	3	3	3	3	3	0	0	0	0	0	3	3	0	3	3	3	3	3	0	3	0	3	3	0	3	0	3	3	3	3	0	3	3	0	3	0	0	3	3	3	3	0	3	0	3	3	6
K01595	4	4	4	0	8	0	0	4	4	4	4	0	0	0	0	0	4	0	0	0	0	0	4	0	0	4	0	4	0	4	0	4	0	0	0	4	4	4	0	0	0	0	0	8	4	4	0	8	0
K01958	0	0	0	0	0	3	0	0	3	0	0	0	0	6	0	0	0	0	3	3	0	0	0	3	0	0	3	0	3	0	0	0	6	3	3	0	3	0	3	3	0	3	3	3	0	0	6	3	3
K01959	0	0	0	0	0	0	0	0	0	3	0	0	0	0	0	0	0	0	0	0	3	0	0	0	0	0	0	0	0	0	0	0	0	0	0	0	0	0	0	0	0	0	0	0	0	0	0	0	0
K01960	0	3	0	0	0	0	0	0	0	3	0	0	0	0	0	0	0	0	0	0	3	0	0	0	0	0	0	0	0	0	0	0	0	0	0	0	0	0	0	0	0	0	0	0	0	0	0	0	0
K00024	7	0	0	0	7	7	7	7	0	0	7	7	7	7	7	0	7	7	7	7	7	7	7	7	7	0	7	7	7	7	7	7	0	7	7	7	7	0	7	7	0	7	7	7	7	0	0	7	7
K01676	3	3	0	0	0	0	0	3	0	3	3	3	3	0	0	0	3	3	0	0	0	0	0	0	3	3	0	3	0	0	0	0	0	0	0	3	0	0	0	0	0	0	0	0	0	3	0	3	0
K01677	0	0	0	0	0	0	0	0	0	0	0	0	0	0	0	0	0	0	0	0	0	0	0	0	0	0	0	0	0	0	0	0	0	0	0	0	0	0	0	0	0	0	0	0	0	0	0	0	0
K01678	0	0	0	0	0	0	0	0	0	0	0	0	0	0	0	0	0	0	0	0	0	0	0	0	0	0	0	0	0	0	0	0	0	0	0	0	0	0	0	0	0	0	0	0	0	0	0	0	0
K01679	0	6	6	6	6	6	0	6	6	6	0	6	0	0	0	6	6	6	6	6	0	6	6	6	0	0	0	6	6	0	6	6	0	6	6	6	6	0	6	6	6	6	6	0	6	0	6	6	6
K00239	0	0	5	0	5	5	0	5	5	5	5	5	5	5	0	10	5	0	5	5	0	5	0	5	5	0	0	5	5	0	5	0	5	5	5	5	0	0	10	0	0	5	0	0	0	5	5	5	5
K00240	0	4	4	0	4	4	0	4	4	4	4	8	4	4	0	8	4	4	4	4	4	4	4	8	8	0	4	4	4	4	4	4	0	4	4	4	4	4	8	4	0	8	4	4	0	0	4	8	4
K00241	4	8	4	0	4	0	4	4	4	4	4	0	0	4	0	4	4	0	0	0	0	0	0	4	4	0	4	4	4	4	4	0	4	4	0	4	4	4	4	0	0	4	0	0	0	4	4	4	4
K00242	0	4	0	0	4	0	0	4	4	4	0	0	0	4	0	0	4	0	0	0	0	0	0	4	0	4	0	4	4	0	0	0	4	4	0	4	4	0	0	4	0	4	0	0	0	4	4	4	4
K00244	0	0	0	0	0	0	0	0	0	0	0	6	6	0	0	0	0	6	0	0	0	0	0	0	6	0	0	0	0	0	0	0	0	0	0	0	0	0	0	0	0	0	0	0	0	0	0	0	0
K00245	0	0	0	0	0	0	0	0	0	0	0	0	6	0	0	0	0	6	0	0	0	0	0	0	6	0	0	0	0	0	0	0	0	0	0	0	0	0	0	0	0	0	0	0	0	0	0	0	0
K00246	0	0	0	0	0	0	0	0	0	0	0	6	6	0	0	0	0	6	0	0	0	0	0	6	6	0	0	0	0	0	0	0	0	0	0	0	0	0	0	0	0	6	0	0	0	0	0	0	0
K00247	0	0	0	0	0	0	0	0	0	0	0	6	6	0	0	0	0	6	0	0	0	0	0	6	6	0	0	0	0	0	0	0	0	0	0	0	0	0	0	0	0	6	0	0	0	0	0	0	0
K01902	0	0	4	4	4	0	4	0	4	4	4	8	4	0	4	0	4	0	4	4	0	4	0	8	4	4	0	4	4	4	4	4	0	4	4	4	4	0	4	4	8	4	4	4	0	0	4	4	4
K01903	0	0	4	4	4	0	0	4	4	4	4	4	4	0	4	0	4	0	4	4	0	0	4	8	4	4	0	4	4	4	4	0	4	4	4	4	0	0	4	4	4	4	0	4	0	0	0	4	0
K18593	0	0	0	0	0	0	0	0	0	0	0	0	0	0	0	0	0	0	0	0	0	0	0	0	0	0	0	0	0	0	0	0	0	0	0	0	0	0	0	0	0	0	0	0	0	0	0	0	0
K14534	0	0	0	0	0	0	0	0	0	0	0	0	0	0	0	0	0	0	0	0	0	0	0	0	0	0	0	0	0	0	0	0	0	0	0	0	0	0	0	0	0	0	0	0	0	0	0	0	0
K15016	0	0	0	0	0	0	0	0	0	0	0	0	0	0	0	0	0	0	0	0	0	0	0	0	0	0	0	0	0	0	0	0	0	0	0	0	0	0	0	0	0	0	0	0	0	0	0	0	0
K00626	42	28	14	14	0	70	0	14	14	28	14	0	0	42	14	0	14	0	28	42	0	0	14	0	0	0	0	28	56	14	0	28	14	14	42	28	28	0	42	56	14	42	42	0	0	0	42	42	42
K00174	5	0	0	5	0	0	0	0	0	0	0	10	10	0	5	0	5	5	0	0	5	10	0	0	10	0	0	0	0	0	5	0	0	0	0	0	0	0	5	0	0	0	0	5	0	0	0	0	0
K00175	5	0	0	5	0	0	5	0	0	0	0	10	10	0	5	5	5	0	0	0	5	5	0	0	10	0	0	0	0	0	5	0	0	0	0	0	0	0	0	0	0	0	0	5	0	0	0	0	0
K00177	0	0	0	0	0	0	0	0	0	0	0	0	0	0	0	0	0	0	0	0	0	0	0	0	2	0	0	0	0	0	0	0	0	0	0	0	0	0	0	0	0	0	0	0	0	0	0	0	0
K00176	0	0	0	0	0	0	0	0	0	0	0	2	2	0	0	0	0	0	0	0	0	0	0	0	2	0	0	0	0	0	0	0	0	0	0	0	0	0	0	0	0	0	0	0	0	0	0	0	0
K00031	0	4	4	0	4	0	0	4	0	4	4	4	0	8	4	0	8	0	4	4	4	4	0	4	4	4	0	8	8	0	4	4	0	4	0	8	4	0	4	4	0	4	0	4	4	4	4	0	4
K01681	0	0	0	0	0	0	0	0	0	0	0	0	0	0	0	0	0	0	0	0	0	0	0	0	0	0	0	0	0	0	0	0	0	0	0	0	0	0	0	0	0	0	0	0	0	0	0	0	0
K01682	4	4	0	0	0	0	0	4	0	4	0	0	0	0	0	0	0	0	4	0	4	0	4	0	0	4	4	4	0	0	0	0	0	0	4	4	0	4	0	4	0	0	4	0	0	0	0	0	0
K01648	0	0	0	0	0	0	0	0	0	0	0	0	0	0	0	0	0	0	0	0	0	0	0	0	0	0	0	0	0	0	0	0	0	0	0	0	0	0	0	0	0	0	0	0	0	0	0	0	0
K15230	0	0	0	0	0	0	0	0	0	0	0	0	0	0	0	0	0	0	0	0	0	0	0	0	0	0	0	0	0	0	0	0	0	0	0	0	0	0	0	0	0	0	0	0	0	0	0	0	0
K15231	0	0	0	0	0	0	0	0	0	0	0	0	0	0	0	0	0	0	0	0	0	0	0	0	0	0	0	0	0	0	0	0	0	0	0	0	0	0	0	0	0	0	0	0	0	0	0	0	0
K01962	4	0	0	4	4	4	4	4	0	4	0	0	0	4	4	4	4	0	4	4	4	4	4	0	0	0	4	4	4	0	4	4	0	4	0	4	4	4	4	4	4	4	4	0	4	4	0	4	4
K02160	4	8	4	4	4	4	4	4	0	4	0	0	0	0	4	0	4	0	4	4	4	4	4	8	0	4	0	4	4	4	4	0	0	4	4	4	4	4	0	4	0	0	4	0	4	4	8	4	8
K01961	4	4	8	4	0	4	4	4	0	4	0	4	0	0	4	0	4	0	4	4	4	4	4	0	0	0	0	4	4	0	4	0	0	4	4	4	4	4	0	4	4	0	4	0	4	4	4	4	0
K01963	4	4	4	0	4	0	4	4	0	4	0	0	0	4	4	0	4	4	4	4	8	4	4	4	0	4	4	4	4	4	4	4	0	4	4	4	4	0	4	4	0	4	4	0	0	0	4	4	4
K18603	0	0	0	0	0	0	0	0	0	0	0	0	0	0	0	0	0	0	0	0	0	0	0	0	0	0	0	0	0	0	0	0	0	0	0	0	0	0	0	0	0	0	0	0	0	0	0	0	0
K18604	0	0	0	0	0	0	0	0	0	0	0	0	0	0	0	0	0	0	0	0	0	0	0	0	0	0	0	0	0	0	0	0	0	0	0	0	0	0	0	0	0	0	0	0	0	0	0	0	0
K18605	0	0	0	0	0	0	0	0	0	0	0	0	0	0	0	0	0	0	0	0	0	0	0	0	0	0	0	0	0	0	0	0	0	0	0	0	0	0	0	0	0	0	0	0	0	0	0	0	0
K18602	0	0	0	0	0	0	0	0	0	0	0	0	0	0	0	0	0	0	0	0	0	0	0	0	0	0	0	0	0	0	0	0	0	0	0	0	0	0	0	0	0	0	0	0	0	0	0	0	0
K14469	0	0	0	0	0	0	0	0	0	0	0	0	0	0	0	0	0	0	0	0	0	0	0	0	0	0	0	0	0	0	0	0	0	0	0	0	0	0	0	0	0	0	0	0	0	0	0	0	0
K18594	0	0	0	0	0	0	0	0	0	0	0	0	0	0	0	0	0	0	0	0	0	0	0	0	0	0	0	0	0	0	0	0	0	0	0	0	0	0	0	0	0	0	0	0	0	0	0	0	0
K15019	0	0	0	0	0	0	0	0	0	0	0	0	0	0	0	0	0	0	0	0	0	0	0	0	0	0	0	0	0	0	0	0	0	0	0	0	0	0	0	0	0	0	0	0	0	0	0	0	0
K15020	0	0	0	0	0	0	0	0	0	0	0	0	0	0	0	0	0	0	0	0	0	0	0	0	0	0	0	0	0	0	0	0	0	0	0	0	0	0	0	0	0	0	0	0	0	0	0	0	0
K08691	0	0	0	0	0	4	0	0	0	0	4	0	4	0	0	0	0	0	4	4	0	0	0	4	4	0	4	0	4	0	0	4	0	0	4	0	0	0	0	4	0	4	4	0	4	0	0	4	0
K14449	0	0	0	0	0	3	0	0	0	0	3	0	0	3	0	0	0	0	3	3	0	0	0	3	3	0	3	0	3	0	0	0	0	3	3	0	0	0	0	3	0	3	3	0	3	0	3	3	3
K14470	0	0	0	0	0	0	0	0	0	0	0	0	0	0	0	0	0	0	0	0	0	0	0	0	0	0	0	0	0	0	0	0	0	0	0	0	0	0	0	0	0	0	0	0	0	0	0	0	0
K09709	2	0	0	0	0	0	0	0	0	0	0	0	0	0	0	0	1	0	0	0	0	0	0	0	0	0	1	0	0	0	0	0	0	0	0	0	0	0	0	0	0	0	0	0	0	0	2	1	1
K05606	0	0	0	0	0	4	0	0	4	0	4	0	0	4	4	0	0	0	4	4	4	0	0	4	0	0	4	0	4	0	0	4	0	4	4	0	4	0	0	4	0	4	4	4	4	0	4	4	4
K01847	4	0	4	4	0	4	0	0	4	0	4	4	0	4	0	0	4	0	4	4	4	0	0	0	4	0	0	0	4	0	0	4	0	4	4	0	4	0	4	4	0	4	4	4	0	0	0	4	4
K01848	0	0	0	0	0	0	0	0	0	0	0	0	0	0	0	0	0	0	0	0	0	0	0	0	0	0	0	0	0	0	0	0	0	0	0	0	0	0	0	0	0	0	0	0	0	0	0	0	0
K01849	0	0	0	0	0	0	0	0	0	0	0	4	0	0	4	0	0	0	0	0	0	0	0	0	4	0	0	0	0	0	0	0	0	0	0	0	0	0	0	0	0	0	0	0	0	0	0	0	0
K05299	0	0	0	0	0	0	0	0	0	0	0	0	0	0	0	0	0	0	0	0	0	0	0	0	0	0	0	0	0	0	0	0	0	0	0	0	0	0	0	0	0	0	0	0	0	0	0	0	0
K15022	0	0	0	0	0	0	0	0	0	0	0	0	0	0	0	0	0	0	0	0	0	0	0	0	0	0	0	0	0	0	0	0	0	0	0	0	0	0	0	0	0	0	0	0	0	0	0	0	0
K01938	2	0	0	0	0	0	0	0	0	0	0	0	0	2	0	0	0	0	2	2	0	0	0	0	0	0	0	0	0	0	0	0	0	2	2	0	2	0	0	2	0	2	2	0	2	0	2	0	2
K01491	2	2	2	0	0	2	2	2	2	2	2	2	0	2	2	0	0	2	0	4	2	2	0	2	2	2	2	2	0	0	0	2	0	2	2	2	0	2	2	2	0	2	2	0	2	0	2	0	0
K00297	0	3	3	0	6	3	0	3	3	3	3	0	0	3	0	3	6	3	3	3	3	3	3	0	3	3	3	3	3	0	0	0	3	3	3	6	3	3	3	3	0	3	3	3	6	3	3	3	3
K15023	0	0	0	0	0	0	0	0	0	0	0	0	0	0	0	0	0	0	0	0	0	0	0	0	0	0	0	0	0	0	0	0	0	0	0	0	0	0	0	0	0	0	0	0	0	0	0	0	0
K00198	0	0	0	0	0	0	0	0	0	0	0	0	0	0	0	0	0	0	0	0	0	0	0	0	0	0	0	0	0	0	0	0	0	0	0	0	0	0	0	0	0	0	0	0	0	0	0	0	0
K00196	3	0	0	0	0	0	0	0	0	0	0	0	0	0	0	0	0	0	0	0	0	0	0	0	0	0	0	0	0	0	0	0	0	0	0	0	0	0	0	0	0	0	0	0	0	0	0	0	0
K14138	0	0	0	0	0	0	0	0	0	0	0	0	0	0	0	0	0	0	0	0	0	0	0	0	0	0	0	0	0	0	0	0	0	0	0	0	0	0	0	0	0	0	0	0	0	0	0	0	0
K00197	0	0	0	0	0	0	0	0	0	0	0	0	0	0	0	0	0	0	0	0	0	0	0	0	0	0	0	0	0	0	0	0	0	0	0	0	0	0	0	0	0	0	0	0	0	0	0	0	0
K00194	0	0	0	0	0	0	0	0	0	0	0	0	0	0	0	0	0	0	0	0	0	0	0	0	0	0	0	0	0	0	0	0	0	0	0	0	0	0	0	0	0	0	0	0	0	0	0	0	0
K00625	0	0	0	0	0	0	0	0	0	0	0	0	0	0	0	0	0	0	0	0	0	0	0	0	0	0	0	0	0	0	0	0	0	0	0	0	0	0	0	0	0	0	0	0	0	0	0	0	0
K13788	0	5	0	0	0	0	0	0	5	5	0	0	0	0	0	0	0	0	0	0	0	0	0	0	0	0	0	5	0	0	0	0	0	0	0	5	0	0	0	0	0	0	0	0	0	0	0	0	0
K15024	0	0	0	0	0	0	4	0	0	0	0	0	0	0	0	0	0	4	0	0	0	0	0	0	0	0	0	0	0	0	4	0	0	0	0	0	0	0	4	0	0	0	0	0	0	0	0	0	0
K00925	0	5	10	10	0	5	5	0	5	5	0	5	5	5	0	10	0	5	5	0	0	5	0	0	5	5	0	5	0	0	5	0	0	0	5	5	0	0	5	5	0	0	5	0	10	0	5	5	5
K01895	7	7	7	0	0	7	7	7	7	7	7	0	7	0	7	7	14	7	0	0	14	7	7	0	7	7	7	7	7	7	7	7	7	7	7	7	7	0	7	7	0	7	7	0	7	0	0	0	7
ko00680	Methane metabolism
K10944	2	0	0	0	0	0	0	0	0	0	0	0	0	0	0	0	0	0	0	0	0	0	0	0	0	0	0	0	0	0	0	0	0	0	0	0	0	0	0	0	0	0	0	0	0	0	0	0	0
K10945	0	0	0	0	0	0	0	0	0	0	0	0	0	0	0	0	0	0	0	0	0	0	0	0	0	0	0	0	0	0	0	0	0	0	0	0	0	0	0	0	0	0	0	0	0	0	0	0	0
K10946	0	0	0	0	0	0	0	0	0	0	0	0	0	0	0	0	0	0	0	0	0	0	0	0	0	0	0	0	0	0	0	0	0	0	0	0	0	0	0	0	0	0	0	0	0	0	0	0	0
K16254	0	0	0	0	0	0	0	0	0	0	0	0	0	0	0	0	0	0	0	0	0	0	0	0	0	0	0	0	0	0	0	0	0	0	0	0	1	0	0	0	0	1	0	0	0	0	1	0	0
K16258	0	0	0	0	0	0	0	0	0	0	0	0	0	0	0	0	0	0	0	0	0	0	0	0	0	0	0	0	0	0	0	0	0	0	0	0	0	0	0	0	0	0	0	0	0	0	0	0	0
K16260	0	0	0	0	0	0	0	0	0	0	0	0	0	0	0	0	0	0	0	0	0	0	0	0	0	0	0	0	0	0	0	0	0	0	0	0	0	0	0	0	0	0	0	0	0	0	0	0	0
K00148	0	0	0	0	0	0	0	0	2	0	0	0	0	0	0	0	0	0	0	0	0	0	0	0	0	0	0	0	0	0	0	0	2	0	0	0	0	0	0	0	0	0	0	0	0	0	0	0	0
K00121	0	10	0	0	10	0	0	10	0	10	0	0	0	0	0	0	10	0	0	0	10	0	0	0	0	0	0	20	0	0	0	10	0	10	0	20	10	10	0	0	0	0	0	0	0	10	0	0	0
K01070	0	0	0	1	1	0	0	1	0	1	0	0	0	1	0	0	1	0	1	1	1	0	0	1	0	1	1	2	1	0	0	1	0	1	1	2	2	0	0	1	0	1	1	0	1	1	2	1	2
K00123	2	0	0	0	0	0	0	0	0	0	0	0	0	4	0	0	0	0	2	2	0	0	0	0	0	0	2	0	0	0	0	0	0	4	4	0	0	0	0	2	0	2	2	0	0	0	0	4	2
K22515	2	0	0	0	0	0	0	0	0	0	0	0	0	0	0	0	0	0	2	2	0	0	0	2	0	0	2	0	0	0	0	0	0	2	2	0	0	0	0	0	0	0	0	0	0	0	2	2	0
K00124	2	0	0	0	0	0	0	0	0	0	0	0	0	2	0	0	0	0	2	2	0	0	0	0	0	0	0	0	0	0	0	0	0	2	2	0	0	0	0	0	0	2	0	0	0	0	2	2	0
K00127	2	0	0	0	0	0	0	0	2	0	0	0	0	2	0	0	0	0	2	2	0	0	0	2	0	0	0	0	0	0	0	0	0	2	2	0	0	0	0	0	0	2	2	0	0	0	2	2	0
K00126	0	0	0	0	0	2	0	0	0	0	0	0	0	0	0	0	0	0	0	0	0	0	0	0	0	0	0	0	0	0	0	0	0	0	0	0	2	0	0	4	0	2	0	0	0	0	0	0	4
K22516	0	0	0	0	0	0	0	0	0	0	0	0	0	0	0	0	0	0	0	0	0	0	0	0	0	0	0	0	0	0	0	0	0	0	0	0	0	0	0	0	0	0	0	0	0	0	0	0	0
K00125	0	0	0	0	0	0	0	0	0	0	0	0	0	0	0	0	0	0	0	0	0	0	0	0	0	0	0	0	0	0	0	0	0	0	0	0	0	0	0	0	0	0	0	0	0	0	0	0	0
K05299	0	0	0	0	0	0	0	0	0	0	0	0	0	0	0	0	0	0	0	0	0	0	0	0	0	0	0	0	0	0	0	0	0	0	0	0	0	0	0	0	0	0	0	0	0	0	0	0	0
K15022	0	0	0	0	0	0	0	0	0	0	0	0	0	0	0	0	0	0	0	0	0	0	0	0	0	0	0	0	0	0	0	0	0	0	0	0	0	0	0	0	0	0	0	0	0	0	0	0	0
K00192	0	0	0	0	0	0	0	0	0	0	0	0	0	0	0	0	0	0	0	0	0	0	0	0	0	0	0	0	0	0	0	0	0	0	0	0	0	0	0	0	0	0	0	0	0	0	0	0	0
K00195	0	0	0	0	0	0	0	0	0	0	0	0	0	0	0	0	0	0	0	0	0	0	0	0	0	0	0	0	0	0	0	0	0	0	0	0	0	0	0	0	0	0	0	0	0	0	0	0	0
K00193	0	0	0	0	0	0	0	0	0	0	0	0	0	0	0	0	0	0	0	0	0	0	0	0	0	0	0	0	0	0	0	0	0	0	0	0	0	0	0	0	0	0	0	0	0	0	0	0	0
K00197	0	0	0	0	0	0	0	0	0	0	0	0	0	0	0	0	0	0	0	0	0	0	0	0	0	0	0	0	0	0	0	0	0	0	0	0	0	0	0	0	0	0	0	0	0	0	0	0	0
K00194	0	0	0	0	0	0	0	0	0	0	0	0	0	0	0	0	0	0	0	0	0	0	0	0	0	0	0	0	0	0	0	0	0	0	0	0	0	0	0	0	0	0	0	0	0	0	0	0	0
K00198	0	0	0	0	0	0	0	0	0	0	0	0	0	0	0	0	0	0	0	0	0	0	0	0	0	0	0	0	0	0	0	0	0	0	0	0	0	0	0	0	0	0	0	0	0	0	0	0	0
K00196	3	0	0	0	0	0	0	0	0	0	0	0	0	0	0	0	0	0	0	0	0	0	0	0	0	0	0	0	0	0	0	0	0	0	0	0	0	0	0	0	0	0	0	0	0	0	0	0	0
K00600	6	6	6	6	6	6	6	6	12	6	6	6	6	6	0	6	6	6	12	12	6	6	6	12	6	6	0	6	6	6	6	6	6	6	12	6	6	24	6	6	6	6	12	12	6	12	12	6	6
K00830	0	0	0	0	0	0	0	0	0	0	6	0	6	0	0	0	0	6	0	0	6	6	0	0	6	0	0	0	0	0	6	0	0	0	0	0	0	6	6	0	0	0	0	0	6	0	0	0	0
K00018	0	3	0	0	0	0	0	0	0	3	0	0	0	0	0	0	0	0	0	0	0	3	0	0	0	0	0	3	0	0	3	0	0	0	0	0	0	0	0	0	0	0	0	0	0	0	0	0	0
K11529	5	0	0	0	0	5	5	0	0	0	0	5	0	5	0	5	0	0	5	5	0	0	0	5	5	0	5	0	5	5	0	0	0	5	5	0	5	0	5	5	0	5	5	0	0	0	0	5	5
K01689	0	6	6	12	6	6	0	6	12	6	6	6	6	6	6	12	6	12	6	6	6	6	6	0	6	6	6	6	6	6	6	6	6	6	6	6	6	6	6	6	6	6	6	6	6	6	6	6	6
K01595	4	4	4	0	8	0	0	4	4	4	4	0	0	0	0	0	4	0	0	0	0	0	4	0	0	4	0	4	0	4	0	4	0	0	0	4	4	4	0	0	0	0	0	8	4	4	0	8	0
K00024	7	0	0	0	7	7	7	7	0	0	7	7	7	7	7	0	7	7	7	7	7	7	7	7	7	0	7	7	7	7	7	7	0	7	7	7	7	0	7	7	0	7	7	7	7	0	0	7	7
K08692	0	0	0	0	0	0	0	0	0	0	0	0	0	0	0	0	0	0	0	0	0	0	0	2	0	0	0	0	0	0	0	0	0	0	0	0	0	0	0	0	0	0	0	0	0	0	0	0	0
K14067	0	0	0	0	0	0	0	0	0	0	0	0	0	0	0	0	0	0	0	0	0	0	0	2	0	0	0	0	0	0	0	0	0	0	0	0	0	0	0	0	0	0	0	0	0	0	0	0	0
K08691	0	0	0	0	0	4	0	0	0	0	4	0	4	0	0	0	0	0	4	4	0	0	0	4	4	0	4	0	4	0	0	4	0	0	4	0	0	0	0	4	0	4	4	0	4	0	0	4	0
K00863	0	0	0	0	0	4	0	0	4	0	0	0	0	0	0	0	0	0	0	0	0	0	0	0	0	0	0	0	4	0	0	0	0	0	0	0	0	0	0	0	0	0	0	0	0	0	4	0	0
K01623	0	0	0	0	0	0	0	9	0	0	0	9	9	0	9	0	9	9	9	9	0	0	0	9	9	9	9	0	9	0	0	0	0	9	9	0	0	9	9	9	0	0	9	0	0	9	9	9	9
K11645	0	0	5	0	0	5	0	0	0	0	0	0	0	0	0	0	0	0	0	0	0	0	0	0	0	0	0	0	0	5	0	0	0	0	0	0	5	0	0	0	0	0	0	0	0	0	0	0	0
K01624	5	10	5	0	0	0	0	0	5	5	5	0	0	5	0	5	0	5	5	5	5	5	5	0	0	0	5	5	10	0	0	5	10	0	5	5	0	0	0	10	0	5	5	0	5	0	0	0	5
K01622	0	0	0	0	0	0	0	0	0	0	0	0	0	0	0	0	0	0	0	0	0	0	0	0	0	0	0	0	0	0	0	0	0	0	0	0	0	0	0	0	0	0	0	0	0	0	0	0	0
K16305	0	0	0	0	0	0	0	0	0	0	0	0	0	0	0	0	0	0	0	0	0	0	0	0	0	0	0	0	0	0	0	0	0	0	0	0	0	0	0	0	0	0	0	0	0	0	0	0	0
K16306	0	0	0	0	0	0	0	0	0	0	0	0	0	0	0	0	0	0	0	0	0	0	0	0	0	0	0	0	0	0	0	0	0	0	0	0	0	0	0	0	0	0	0	0	0	0	0	0	0
K03841	9	9	9	0	9	0	0	9	0	9	0	0	0	0	0	0	0	0	0	0	9	0	9	0	9	0	0	9	9	0	0	9	0	0	0	9	0	0	0	27	18	0	0	0	9	9	0	0	9
K02446	0	0	0	0	5	0	0	0	5	0	5	0	0	0	0	0	0	0	0	0	0	0	0	0	0	0	0	0	0	0	0	0	5	0	0	0	0	0	0	0	0	0	0	5	0	0	0	0	0
K11532	0	0	0	0	5	0	0	0	0	0	0	0	0	5	0	0	0	0	5	5	0	0	0	5	0	0	0	0	5	0	0	0	0	0	5	0	0	0	0	5	0	5	5	0	0	0	5	5	0
K04041	0	0	0	0	0	0	0	0	0	0	0	0	0	0	0	0	0	0	0	0	0	0	0	0	0	0	0	0	0	0	0	0	0	0	0	0	0	0	0	0	0	0	0	0	0	0	0	0	0
K00850	0	0	12	0	0	0	0	0	0	0	0	0	0	0	0	0	0	0	0	0	0	0	0	0	0	0	0	0	0	0	0	0	0	0	0	0	0	0	0	0	0	0	0	0	0	0	0	0	0
K16370	0	0	0	0	0	5	0	0	0	0	0	0	0	0	0	0	0	0	5	5	0	0	0	0	0	0	0	0	0	0	0	0	0	0	0	0	5	0	0	5	0	5	0	0	0	0	0	0	0
K21071	10	0	0	0	0	0	0	0	5	0	0	0	0	0	5	0	0	0	0	0	0	0	0	0	0	0	0	0	0	10	0	0	0	0	0	0	0	0	0	0	0	0	0	0	0	0	0	0	0
K08094	0	0	0	0	0	0	0	0	4	0	0	0	0	0	0	0	0	0	0	0	0	0	0	0	0	0	0	0	0	0	0	0	0	0	0	0	0	0	0	0	0	0	0	0	0	0	0	0	0
K08093	0	0	0	0	0	0	0	0	0	0	0	0	0	0	0	0	0	2	0	0	0	0	0	0	0	0	0	0	0	0	0	0	0	0	0	0	0	0	0	0	0	0	0	0	0	0	0	0	0
K13812	0	0	0	0	0	0	0	0	0	0	0	0	0	0	0	0	0	0	0	0	0	0	0	0	0	0	0	0	0	0	0	0	0	0	0	0	0	0	0	0	0	0	0	0	0	0	0	0	0
K13831	0	0	0	0	0	0	0	0	0	0	0	0	0	0	0	0	0	0	0	0	0	0	0	0	0	0	0	0	0	0	0	0	0	0	0	0	0	0	0	0	0	0	0	0	0	0	0	0	0
K00317	0	0	0	0	0	1	0	0	0	0	0	0	0	0	0	0	0	0	0	0	0	0	0	2	0	0	0	0	0	0	0	0	0	0	0	0	0	0	0	0	0	0	0	0	0	0	1	0	0
K18277	0	0	0	0	0	0	0	0	0	0	0	0	0	0	0	0	0	0	0	0	0	0	0	0	0	0	0	0	0	0	0	0	0	0	0	0	0	0	0	0	0	0	0	0	0	0	0	0	0
K07811	0	0	0	0	0	0	0	0	0	0	0	0	0	0	0	0	0	0	0	0	0	0	0	0	0	0	0	0	0	0	0	0	0	0	0	0	0	0	0	0	0	0	0	0	0	0	0	0	0
K03532	0	0	0	0	0	0	0	0	0	0	0	0	0	0	0	0	0	0	0	0	0	0	0	0	0	0	0	0	0	0	0	0	0	0	0	0	0	0	0	0	0	0	0	0	0	0	0	0	0
K03533	0	0	0	0	0	0	0	0	0	0	0	0	0	0	0	0	0	0	0	0	0	0	0	0	0	0	0	0	0	0	0	0	0	0	0	0	0	0	0	0	0	0	0	0	0	0	0	0	0
K15228	0	0	0	0	0	0	0	0	0	0	0	0	0	0	0	0	0	0	0	0	0	0	0	0	1	0	0	0	0	0	0	0	0	0	0	0	0	0	0	0	0	0	0	0	0	0	0	0	0
K15229	0	0	0	0	0	0	0	0	0	0	0	0	0	0	0	0	0	0	0	0	0	0	0	0	1	0	0	0	0	0	0	0	0	0	0	0	0	0	0	0	0	0	0	0	0	0	0	0	0
K08685	0	0	0	0	0	0	0	0	0	0	0	0	0	0	1	0	0	0	0	0	0	0	0	0	0	0	0	0	0	0	0	0	0	0	0	0	0	0	0	0	0	0	0	0	0	0	0	0	0
K22081	0	0	0	2	0	1	1	0	0	0	1	0	0	0	0	0	0	0	0	1	0	0	0	2	0	0	0	0	1	0	0	0	0	0	0	0	0	0	0	1	0	0	0	0	0	0	0	0	1
K22082	0	0	0	1	0	1	1	0	0	0	1	0	0	0	0	0	0	0	0	1	0	0	0	2	0	0	0	0	1	0	0	0	0	0	0	0	0	0	0	1	0	0	0	0	0	0	0	0	1
K22083	0	0	0	1	0	1	1	0	0	0	1	0	0	0	0	1	0	0	1	1	0	0	0	2	0	0	0	0	1	0	0	0	0	0	0	0	0	0	0	1	0	0	0	0	0	0	1	0	1
K22084	0	0	0	0	0	1	0	0	0	0	0	0	0	1	0	0	0	0	1	1	0	0	0	1	0	0	0	0	1	0	0	0	0	0	2	0	0	0	0	1	0	0	2	0	0	0	1	1	1
K22085	0	0	0	0	0	1	0	0	0	0	0	0	0	1	0	0	0	0	1	1	0	0	0	2	0	0	1	0	1	0	0	0	0	0	2	0	0	0	0	1	0	0	2	0	0	0	1	1	0
K22086	0	0	0	0	0	0	0	0	0	0	0	0	0	1	0	0	0	0	1	1	0	0	0	1	0	0	1	0	0	0	0	0	0	0	2	0	0	0	0	1	0	0	1	0	0	0	1	1	1
K22087	0	0	0	0	0	2	0	0	0	0	0	0	0	1	0	0	0	0	1	1	0	0	0	1	0	0	1	0	1	0	0	0	0	0	2	0	0	0	0	0	0	0	2	0	0	0	1	1	1
K00200	0	0	0	0	0	0	0	0	0	0	0	0	0	0	0	1	0	2	0	0	0	0	0	0	0	0	0	0	0	0	0	0	0	0	0	0	0	0	0	0	0	0	0	0	0	0	0	0	0
K00201	0	0	0	0	0	0	0	0	0	0	0	0	0	0	0	1	0	0	0	0	0	0	0	0	0	0	0	0	0	0	0	0	0	0	0	0	0	0	0	0	0	0	0	0	0	0	0	0	0
K00202	0	0	0	0	0	0	0	0	0	0	0	0	0	0	0	1	0	1	0	0	0	0	0	0	0	0	0	0	0	0	0	0	0	0	0	0	0	0	0	0	0	0	0	0	0	0	0	0	0
K00203	0	0	0	0	0	0	0	0	0	0	0	0	0	0	0	0	0	0	0	0	0	0	0	0	0	0	0	0	0	0	0	0	0	0	0	0	0	0	0	0	0	0	0	0	0	0	0	0	0
K11260	0	0	0	0	0	0	0	0	0	0	0	0	0	0	0	0	0	0	0	0	0	0	0	0	0	0	0	0	0	0	0	0	0	0	0	0	0	0	0	0	0	0	0	0	0	0	0	0	0
K11261	0	0	0	0	0	0	0	0	0	0	0	0	0	0	0	0	0	0	0	0	0	0	0	0	0	0	0	0	0	0	0	0	0	0	0	0	0	0	0	0	0	0	0	0	0	0	0	0	0
K00672	0	0	0	0	0	0	1	0	0	0	0	0	0	0	0	1	0	1	0	0	0	0	0	0	0	0	0	0	0	0	0	0	0	0	0	0	0	0	0	0	0	0	0	0	0	0	0	0	0
K01499	0	0	0	0	0	0	1	0	0	0	0	0	0	0	0	0	0	1	0	0	0	0	0	0	0	0	0	0	0	0	0	0	0	0	0	0	0	0	0	0	0	0	0	0	0	0	0	0	0
K00441	0	0	0	0	0	0	0	0	0	0	0	0	0	0	0	0	0	0	0	0	0	0	0	0	1	0	0	0	0	0	0	0	0	0	0	0	0	0	0	0	0	0	0	0	0	0	0	1	0
K00442	0	0	0	0	0	0	0	0	0	0	0	0	0	0	0	0	0	0	0	0	0	0	0	0	0	0	0	0	0	0	0	0	0	0	0	0	0	0	0	0	0	0	0	0	0	0	0	0	0
K00300	0	0	0	0	0	0	0	0	0	0	0	0	0	0	0	2	0	2	0	0	0	0	0	0	0	0	0	0	0	0	0	0	0	0	0	0	0	0	0	0	0	0	0	0	0	0	0	0	0
K10714	0	0	0	0	0	0	0	0	0	0	0	0	0	0	0	0	0	0	0	0	0	0	0	0	0	0	0	0	0	0	0	0	0	0	0	0	0	0	0	0	0	0	0	0	0	0	0	0	0
K10713	0	0	0	0	0	0	0	0	0	0	0	0	0	0	0	2	0	3	0	0	0	0	0	0	0	0	0	0	0	0	0	0	0	0	0	0	0	0	0	0	0	0	0	0	0	0	0	0	0
K00320	0	0	0	0	0	0	0	0	1	0	0	6	0	0	0	0	0	0	0	0	1	0	0	0	1	0	0	0	0	0	0	0	0	0	0	0	0	0	0	0	0	0	0	1	0	0	0	0	0
K00577	0	0	0	0	0	0	0	0	0	0	0	0	0	0	0	0	0	0	0	0	0	0	0	0	0	0	0	0	0	0	0	0	0	0	0	0	0	0	0	0	0	0	0	0	0	0	0	0	0
K00584	0	0	0	0	0	0	0	0	0	0	0	0	0	0	0	0	0	0	0	0	0	0	0	0	0	0	0	0	0	0	0	0	0	0	0	0	0	0	0	0	0	0	0	0	0	0	0	0	0
K03388	0	0	0	0	0	0	0	0	0	0	0	0	0	0	0	0	0	0	0	0	0	0	0	0	0	0	0	0	0	0	0	0	0	0	0	0	0	0	0	0	0	0	0	0	0	0	0	0	0
K03389	0	0	0	1	0	0	0	0	0	0	0	0	0	0	0	0	0	0	0	0	0	0	0	0	0	0	0	0	0	0	0	0	0	0	0	0	0	0	0	0	0	0	0	0	0	0	0	0	0
K03390	0	0	0	0	0	0	0	0	0	0	0	0	0	0	0	0	0	0	0	0	0	0	0	0	0	0	0	0	0	0	0	0	0	0	0	0	0	0	0	0	0	0	0	0	0	0	0	0	0
K08264	0	0	0	0	0	0	0	0	0	0	1	0	0	0	0	0	0	0	0	0	0	0	0	0	0	0	0	0	0	0	0	0	0	0	0	0	0	0	1	0	0	0	0	0	0	0	0	0	0
K14127	0	0	0	0	0	0	0	0	0	0	0	0	0	0	0	0	0	0	0	0	0	0	0	0	0	0	0	0	0	0	0	0	0	0	0	0	0	0	0	0	0	0	0	0	0	0	0	0	0
K14126	0	0	0	0	0	0	0	0	0	0	0	0	0	0	0	0	0	0	0	0	0	0	0	0	0	0	0	0	0	0	0	0	0	0	0	0	0	0	0	0	0	0	0	0	0	0	0	0	0
K14128	0	0	0	0	0	0	0	0	0	0	0	0	0	0	0	0	0	0	0	0	0	0	0	0	0	0	0	0	0	0	0	0	0	0	0	0	0	0	0	0	0	0	0	0	0	0	0	0	0
K00925	0	5	10	10	0	5	5	0	5	5	0	5	5	5	0	10	0	5	5	0	0	5	0	0	5	5	0	5	0	0	5	0	0	0	5	5	0	0	5	5	0	0	5	0	10	0	5	5	5
K00625	0	0	0	0	0	0	0	0	0	0	0	0	0	0	0	0	0	0	0	0	0	0	0	0	0	0	0	0	0	0	0	0	0	0	0	0	0	0	0	0	0	0	0	0	0	0	0	0	0
K13788	0	5	0	0	0	0	0	0	5	5	0	0	0	0	0	0	0	0	0	0	0	0	0	0	0	0	0	5	0	0	0	0	0	0	0	5	0	0	0	0	0	0	0	0	0	0	0	0	0
K01895	7	7	7	0	0	7	7	7	7	7	7	0	7	0	7	7	14	7	0	0	14	7	7	0	7	7	7	7	7	7	7	7	7	7	7	7	7	0	7	7	0	7	7	0	7	0	0	0	7
K00169	0	0	0	0	0	0	8	0	0	0	0	0	0	0	0	0	0	0	0	0	0	0	0	0	0	0	0	0	0	0	0	0	0	0	0	0	0	0	0	0	0	0	0	0	0	0	0	0	0
K00170	0	0	0	0	0	0	8	0	0	0	0	0	0	0	0	0	0	8	0	0	0	0	0	0	0	0	0	0	0	0	0	0	0	0	0	0	0	0	0	0	0	0	0	0	0	0	0	0	0
K00172	0	0	0	0	0	0	0	0	0	0	0	0	0	0	0	0	0	0	0	0	0	0	0	0	0	0	0	0	0	0	0	0	0	0	0	0	0	0	0	0	0	0	0	0	0	0	0	0	0
K00171	0	0	0	0	0	0	0	0	0	0	0	0	0	0	0	0	0	0	0	0	0	0	0	0	0	0	0	0	0	0	0	0	0	0	0	0	0	0	0	0	0	0	0	0	0	0	0	0	0
K01007	6	3	0	0	0	0	0	3	0	3	0	0	0	0	0	0	0	0	0	0	0	0	3	0	0	3	0	3	0	0	0	0	0	0	0	3	0	0	0	0	0	0	0	3	0	3	0	0	0
K01834	7	0	0	7	0	0	0	7	7	0	7	0	0	0	0	0	7	0	0	0	0	0	0	0	0	0	0	0	0	7	0	0	0	0	0	0	0	7	0	0	0	0	0	7	7	7	0	0	0
K15633	0	3	3	0	0	6	0	0	0	3	0	3	3	6	0	0	0	0	3	3	3	3	3	3	3	6	3	3	3	0	3	0	0	3	3	3	3	3	3	3	3	3	6	0	0	0	6	3	3
K15634	6	0	0	0	0	0	0	0	0	0	0	0	0	0	0	0	0	0	0	0	0	0	0	0	0	0	0	0	0	0	0	0	0	0	0	0	0	0	0	0	0	0	0	0	0	0	0	0	0
K15635	0	0	0	0	0	0	6	0	0	0	0	0	0	0	0	0	0	6	0	0	0	0	0	0	0	0	0	0	0	0	0	0	0	0	0	0	0	0	0	0	0	0	0	0	0	0	0	0	0
K00058	4	4	8	8	4	4	0	8	4	4	4	8	4	4	0	8	4	8	4	4	4	4	4	4	4	4	4	4	4	4	4	4	4	4	4	4	4	4	8	8	4	4	4	8	4	8	0	4	4
K00831	5	5	5	0	5	5	0	5	5	5	5	5	0	5	0	5	5	5	5	5	0	0	0	5	5	5	5	5	5	5	0	5	5	5	5	5	5	0	10	5	5	5	5	5	5	5	5	5	5
K01079	3	3	0	0	0	3	0	0	3	3	3	0	0	3	0	0	3	0	3	3	3	0	3	0	0	3	3	3	3	0	0	0	3	3	3	3	3	0	0	3	0	3	3	3	3	0	3	3	3
K02203	2	2	0	0	0	0	0	0	0	2	0	2	2	0	0	0	0	0	0	0	2	0	2	0	2	0	0	2	0	0	0	0	0	0	0	2	0	0	0	0	0	0	0	0	0	0	0	0	0
K22305	0	0	0	0	0	0	0	0	0	0	0	0	0	0	0	2	0	0	0	0	0	0	0	0	0	0	0	0	0	0	0	0	0	0	0	0	0	0	0	0	0	0	0	0	0	0	0	0	0
K14080	0	0	0	0	0	0	0	0	0	0	0	0	0	0	0	0	0	0	0	0	0	0	0	0	0	0	0	0	0	0	0	0	0	0	0	0	0	0	0	0	0	0	0	0	0	0	0	0	0
K14083	0	0	0	0	0	3	0	0	0	0	0	0	0	3	0	0	0	0	4	5	0	0	0	10	0	0	7	0	1	0	0	0	0	1	5	0	1	0	0	1	0	1	3	0	0	0	4	3	2
K14084	0	0	0	0	0	0	0	0	0	0	0	0	0	0	0	0	0	0	0	0	0	0	0	0	0	0	0	0	0	0	0	0	0	0	0	0	0	0	0	0	0	0	0	0	0	0	0	0	0
K16176	0	0	0	0	0	0	0	0	0	0	0	0	0	0	0	0	0	0	0	0	0	0	0	0	0	0	0	0	0	0	0	0	0	0	0	0	0	0	0	0	0	0	0	0	0	0	0	0	0
K16178	0	0	0	0	0	0	0	0	0	0	0	0	0	0	0	0	0	0	0	0	0	0	0	0	0	0	0	0	0	0	0	0	0	0	0	0	0	0	0	0	0	0	0	0	0	0	0	0	0
K08097	0	0	0	0	0	0	0	0	0	0	0	0	0	0	0	0	0	0	0	0	0	0	0	0	0	0	0	0	0	0	0	0	0	0	0	0	0	0	0	0	0	0	0	0	0	0	0	0	0
K05979	0	0	0	1	0	0	0	0	0	0	1	0	0	0	0	1	0	1	0	0	0	0	0	0	0	1	0	0	0	1	0	0	0	0	0	0	0	1	0	0	0	0	0	0	0	0	0	0	0
K05884	0	0	0	0	0	0	0	0	0	0	0	0	0	0	0	0	0	0	0	0	0	0	0	0	0	0	0	0	0	0	0	0	0	0	0	0	1	0	0	0	0	2	0	0	0	0	0	1	0
K06034	0	0	0	0	0	0	0	0	0	0	0	0	0	0	0	0	0	0	2	0	0	0	0	1	0	0	0	0	0	0	0	0	0	0	0	0	0	0	0	0	0	1	0	0	0	0	0	0	0
K13039	0	0	0	0	0	0	0	0	0	0	0	0	0	0	0	0	0	0	2	0	0	0	0	1	0	0	0	0	0	0	0	0	0	0	0	0	0	0	0	0	0	1	0	0	0	0	0	0	0
K11779	0	0	0	0	0	0	0	0	1	0	0	0	0	0	0	0	0	0	0	0	1	0	0	0	0	0	0	0	0	0	0	0	0	0	0	0	0	0	0	0	0	0	0	0	0	0	0	0	0
K11781	0	0	0	0	0	0	0	0	0	0	0	1	0	0	0	0	0	0	0	0	0	0	0	0	0	0	0	0	0	0	0	0	0	0	0	0	0	0	0	0	0	0	0	0	0	0	0	0	0
K11780	0	0	0	0	0	0	0	0	0	0	0	0	0	0	0	0	0	0	0	0	0	0	0	0	0	0	0	0	0	0	0	0	0	0	0	0	0	0	0	0	0	0	0	0	0	0	0	0	0
K14941	0	0	0	0	0	0	0	0	1	0	0	1	0	0	0	0	0	0	0	0	1	0	0	0	0	0	0	0	0	0	0	0	0	0	0	0	0	0	0	0	0	0	0	1	0	0	0	0	0
K11212	0	0	0	1	0	0	0	0	1	0	0	1	0	0	0	0	0	0	0	0	1	0	0	0	0	0	0	0	0	0	0	0	0	0	0	0	0	0	0	0	0	0	0	1	0	0	0	0	0
K12234	0	0	0	2	0	0	0	0	1	0	0	1	0	0	0	0	0	0	0	0	1	0	0	0	0	0	0	0	0	0	0	0	1	0	0	0	0	0	0	0	0	0	0	1	0	0	0	0	0
K14940	0	0	0	0	0	0	0	0	0	0	0	0	0	0	0	0	0	0	0	0	0	0	0	0	0	0	0	0	0	0	0	0	0	0	0	0	0	0	0	0	0	0	0	0	0	0	0	0	0
K18933	0	0	0	0	0	0	0	0	0	0	0	0	0	0	0	0	0	0	0	0	0	0	0	0	0	0	0	0	0	0	0	0	0	0	0	0	0	0	0	0	0	0	0	0	0	0	0	0	0
K06914	0	0	0	0	0	0	1	0	0	0	0	0	0	0	0	1	0	1	0	0	0	0	0	0	0	0	0	0	0	0	0	0	0	0	0	0	0	0	0	0	0	0	0	0	0	0	0	0	0
K09733	0	0	0	0	0	0	1	0	0	0	0	0	0	0	0	0	0	0	0	0	0	0	0	0	0	0	0	0	0	0	0	0	0	0	0	0	0	0	0	0	0	0	0	0	0	0	0	0	0
K19793	0	0	0	0	0	0	0	0	0	0	0	1	0	0	0	0	0	0	0	0	0	0	0	0	0	0	0	0	0	0	0	0	0	0	0	0	0	0	0	0	0	0	0	0	0	0	0	0	0
K07144	0	0	0	0	0	0	0	0	0	0	0	0	0	0	0	1	0	1	0	0	0	0	0	0	0	0	0	0	0	0	0	0	0	0	0	0	0	0	0	0	0	0	0	0	0	0	0	0	0
K07072	0	0	0	0	0	0	0	0	0	0	0	0	0	0	0	1	0	1	0	0	0	0	0	0	0	0	0	0	0	0	0	0	0	0	0	0	0	0	0	0	0	0	0	0	0	0	0	0	0
ko00910	Nitrogen metabolism
K01455	0	3	0	0	0	0	0	0	3	3	0	0	0	0	0	0	0	0	0	3	0	0	0	0	0	0	0	0	0	0	0	0	0	0	0	0	0	0	0	3	0	0	0	0	0	0	0	0	0
K02575	4	2	2	0	0	0	0	0	2	2	2	0	0	0	0	2	0	0	0	0	0	0	2	0	0	2	0	2	0	0	0	0	0	0	0	2	2	2	2	0	0	2	0	0	0	0	0	0	0
K15576	3	3	0	0	0	3	0	3	0	3	0	0	0	0	0	0	0	0	3	3	3	0	0	0	0	3	0	0	3	0	0	0	0	3	0	0	0	0	0	3	0	0	0	0	3	0	0	3	3
K15577	6	3	0	0	0	0	0	3	0	3	0	0	0	0	0	0	0	0	0	3	0	0	0	0	0	3	3	0	3	0	0	0	0	3	0	0	0	0	0	6	0	0	0	0	3	0	0	3	3
K15578	6	3	0	0	0	0	0	3	0	3	0	0	0	0	0	0	0	0	0	3	0	0	0	0	0	3	3	0	3	0	0	0	0	3	0	0	0	0	0	6	0	0	0	0	3	3	3	3	3
K15579	0	0	0	0	0	0	0	0	0	0	0	0	0	0	0	0	0	0	0	0	0	0	0	0	0	0	0	0	0	0	0	0	0	0	0	0	0	0	0	0	0	0	0	0	0	0	0	0	0
K00367	0	0	1	0	0	0	0	0	0	0	0	0	0	0	0	0	0	0	0	0	0	0	0	0	0	0	0	0	0	0	0	0	0	0	0	0	0	0	0	0	0	0	0	0	0	0	0	0	0
K00370	2	0	0	0	0	0	0	0	0	0	0	0	0	0	0	0	0	0	0	0	2	0	0	0	0	0	0	0	0	0	0	0	0	0	0	0	0	0	0	0	0	0	0	0	0	0	0	0	0
K00371	2	0	0	2	0	0	0	0	0	0	0	0	0	0	0	0	0	0	0	0	0	0	0	0	0	0	0	0	0	0	0	0	0	0	0	0	0	0	0	0	0	0	0	0	0	0	0	0	0
K00374	2	0	0	0	0	0	0	0	0	0	0	0	0	0	0	0	0	0	0	0	0	0	0	0	0	0	0	0	0	0	0	0	0	0	0	0	0	0	0	0	0	0	0	0	0	0	0	0	0
K00372	1	1	0	0	0	0	0	1	0	1	0	0	0	0	0	0	0	0	0	1	0	0	0	0	0	1	1	1	1	0	0	0	0	1	0	1	0	0	0	0	0	1	0	0	1	0	1	1	1
K02567	0	0	0	0	0	0	0	0	0	0	0	0	0	0	0	0	0	0	0	0	0	0	0	0	0	0	0	0	0	0	0	0	0	0	0	0	0	0	0	0	0	0	0	0	0	0	1	0	0
K02568	0	0	0	0	0	0	0	0	0	0	0	0	0	0	0	0	0	0	1	0	0	0	0	0	0	0	0	0	0	0	0	0	0	0	0	0	0	0	0	0	0	0	0	0	0	0	1	0	0
K00362	0	1	1	0	0	0	0	0	1	1	1	0	0	0	0	0	0	0	0	0	1	0	0	0	0	1	0	1	0	0	0	0	0	0	0	1	0	0	0	0	0	0	0	0	0	0	0	0	0
K00363	0	1	0	0	0	0	0	0	1	1	1	0	0	0	0	0	0	0	0	0	1	0	0	0	0	1	0	1	0	0	0	0	0	0	0	1	0	0	0	0	0	0	0	1	0	0	0	0	0
K00366	0	0	0	0	0	0	0	0	0	0	0	0	0	0	0	0	0	0	0	0	0	0	0	0	0	0	0	0	0	0	0	0	0	0	0	0	0	0	0	0	0	0	0	0	0	0	0	0	0
K03385	0	0	0	0	0	0	0	0	0	0	0	0	0	0	0	0	0	0	0	0	0	0	0	0	0	0	0	0	0	0	0	0	0	0	0	0	0	0	0	0	0	0	0	0	0	0	0	0	0
K15876	0	0	0	0	0	0	0	0	0	0	0	0	0	0	0	0	0	0	0	0	0	0	0	0	0	0	0	0	0	0	0	0	0	0	0	0	0	0	0	0	0	0	0	0	0	0	0	0	0
K00368	0	0	0	0	0	0	0	0	0	0	0	0	0	0	0	0	0	0	0	0	0	0	0	0	0	0	0	0	0	0	0	0	0	0	0	0	0	0	0	0	0	1	0	0	0	0	1	0	1
K15864	0	0	0	0	0	0	0	0	0	0	0	0	0	0	0	0	0	0	0	0	0	0	0	0	0	0	0	0	0	0	0	0	0	0	0	0	0	0	0	0	0	0	0	0	0	0	0	0	0
K04561	0	0	0	0	0	0	0	0	0	0	0	0	0	0	0	0	0	0	0	0	0	0	0	0	0	0	0	0	0	0	0	0	0	0	0	0	0	0	0	0	0	0	0	0	0	0	0	0	0
K02305	0	0	0	0	0	0	0	0	0	0	0	0	0	0	0	0	0	0	0	0	0	0	0	0	0	0	0	0	0	0	0	0	0	0	0	0	0	0	0	0	0	0	0	0	0	0	0	0	0
K00376	0	0	0	0	0	0	0	0	0	0	0	0	0	0	0	0	0	0	0	0	0	0	0	0	0	0	0	0	0	0	0	0	0	0	0	0	0	0	0	0	0	0	0	0	0	0	0	0	0
K02586	0	0	0	0	0	0	0	0	0	0	0	0	0	0	0	0	0	0	0	0	0	0	0	0	0	0	0	0	0	0	0	0	0	0	0	0	0	0	0	0	0	0	0	0	0	0	0	0	0
K02591	0	0	0	0	0	0	0	0	0	0	0	0	0	0	0	0	0	0	0	0	0	0	0	0	0	0	0	0	0	0	0	0	0	0	0	0	0	0	0	0	0	0	0	0	0	0	0	0	0
K02588	0	0	0	0	0	0	0	0	0	0	0	0	0	0	0	0	0	0	0	0	0	0	0	0	0	0	0	0	0	0	0	0	0	0	0	0	0	0	0	0	0	0	0	0	0	0	0	0	0
K10944	0	0	0	0	0	0	0	0	0	0	0	0	0	0	0	0	0	0	0	0	0	0	0	0	0	0	0	0	0	0	0	0	0	0	0	0	0	0	0	0	0	0	0	0	0	0	0	0	0
K10945	0	0	0	0	0	0	0	0	0	0	0	0	0	0	0	0	0	0	0	0	0	0	0	0	0	0	0	0	0	0	0	0	0	0	0	0	0	0	0	0	0	0	0	0	0	0	0	0	0
K10946	0	0	0	0	0	0	0	0	0	0	0	0	0	0	0	0	0	0	0	0	0	0	0	0	0	0	0	0	0	0	0	0	0	0	0	0	0	0	0	0	0	0	0	0	0	0	0	0	0
K05601	0	0	0	0	0	0	0	0	0	0	0	0	0	0	0	0	0	0	0	0	0	0	0	0	0	0	0	0	0	0	0	0	0	0	0	0	0	0	0	0	0	0	0	0	0	0	0	0	0
K10535	0	0	0	0	0	0	0	0	0	0	0	0	0	0	0	0	0	0	0	0	0	0	0	0	0	0	0	0	0	0	0	0	0	0	0	0	0	0	0	0	0	0	0	0	0	0	0	0	0
K00459	1	2	2	0	1	0	0	0	1	2	1	0	1	1	0	0	1	0	1	0	2	0	1	0	0	0	0	1	0	0	0	2	0	1	2	1	0	0	1	0	0	1	2	0	1	0	3	0	3
K01501	5	0	0	0	0	5	0	0	0	0	0	0	0	0	0	0	0	0	0	0	0	0	0	0	0	0	0	0	0	0	0	0	0	0	0	0	0	5	0	10	0	0	0	0	0	0	5	0	5
K15371	0	4	0	0	8	0	0	4	8	4	0	0	0	0	4	0	4	0	0	0	0	0	0	0	0	4	0	0	0	0	0	8	4	0	0	0	0	0	4	0	4	0	0	4	4	0	0	0	0
K00260	0	0	0	0	0	0	0	0	0	0	0	0	0	0	0	0	0	0	0	0	0	0	0	0	0	0	0	0	0	0	0	0	0	0	0	0	0	0	0	0	0	0	0	0	0	0	0	0	0
K00261	0	0	0	0	0	0	0	0	0	0	7	0	0	14	0	0	0	0	7	7	0	0	7	7	0	0	0	14	7	0	0	0	0	7	7	14	7	0	0	7	0	7	7	0	0	0	7	7	7
K00262	0	3	3	0	0	0	0	0	3	3	0	0	0	0	0	0	0	0	0	0	3	0	3	0	3	0	0	3	0	3	0	0	0	0	0	3	0	0	3	0	3	0	0	3	0	0	3	0	0
K01915	36	45	18	27	9	72	27	9	45	45	27	9	18	81	18	27	9	18	36	45	18	9	18	72	18	9	27	18	45	9	9	9	27	45	63	18	27	0	45	54	9	27	54	27	9	9	63	36	45
K00265	0	0	0	0	0	3	0	3	6	3	3	0	0	0	0	3	0	0	3	3	3	0	0	0	0	0	3	3	3	0	0	3	3	3	3	3	3	0	0	3	0	0	3	3	0	3	0	0	3
K00266	0	2	0	2	0	0	0	2	4	2	2	0	2	0	0	2	2	0	2	2	2	0	2	2	2	0	0	2	2	0	0	2	2	2	2	2	2	0	0	0	0	2	2	2	2	0	0	4	2
K00284	0	0	0	0	0	0	0	0	0	0	0	0	0	0	0	0	0	0	0	0	0	0	0	0	0	0	0	0	0	0	0	0	0	0	0	0	0	0	0	0	0	0	0	0	0	0	0	0	0
K01725	1	0	0	0	0	0	0	0	0	0	0	0	0	0	0	0	0	0	0	0	2	0	0	0	0	0	0	0	0	0	0	0	0	0	0	0	0	0	0	1	0	0	0	0	0	0	0	0	0
K00926	0	0	0	0	0	0	0	0	3	0	0	0	0	0	0	0	0	0	0	0	3	0	0	0	0	0	0	0	0	0	0	0	0	0	0	0	0	0	3	0	0	0	0	0	3	0	6	0	0
K01673	2	1	1	0	2	1	0	1	3	1	2	0	0	1	0	1	1	0	1	1	2	0	2	1	1	2	0	1	1	1	0	1	1	2	1	1	1	0	0	1	0	1	1	1	1	1	1	1	1
K01674	1	0	0	0	0	0	0	0	0	0	0	0	0	0	0	0	0	0	0	0	0	0	0	0	0	0	0	0	0	0	0	0	0	0	0	0	0	0	0	0	0	0	0	0	0	0	0	0	0
K01743	0	0	0	0	0	0	0	0	0	0	0	0	0	0	0	0	0	0	0	0	0	0	0	0	0	0	0	0	0	0	0	0	0	0	0	0	0	0	0	0	0	0	0	0	0	0	0	0	0
ko00920	Sulfur metabolism
K02045	3	6	0	0	0	0	0	0	3	6	0	0	0	0	0	0	0	0	0	0	0	0	3	0	0	0	0	3	0	0	0	0	0	0	0	3	0	0	0	0	0	0	0	0	0	0	0	0	0
K15551	0	0	0	0	0	0	0	0	0	0	3	0	0	3	0	0	0	0	3	3	0	0	0	3	0	0	0	3	0	0	0	0	3	0	0	3	6	0	0	0	0	6	0	0	0	0	3	3	0
K15552	0	0	0	0	0	0	0	0	0	0	3	0	0	3	0	0	0	0	3	3	0	0	3	3	0	0	0	3	0	0	0	0	3	0	0	3	3	0	0	0	0	6	0	0	0	0	0	3	0
K10831	0	0	0	0	0	0	0	0	0	0	0	0	0	3	0	0	0	0	3	3	0	0	3	0	0	0	0	3	0	0	0	0	0	0	0	3	3	0	0	0	0	6	0	0	0	0	3	3	0
K03119	0	0	0	0	0	0	0	0	2	0	0	2	0	0	0	0	0	0	0	0	0	0	2	0	2	0	0	2	0	0	0	0	0	0	0	2	0	0	0	0	0	0	0	0	0	0	0	0	0
K15553	3	9	0	0	0	0	0	0	3	9	9	0	0	0	0	0	0	0	0	0	0	0	9	0	0	0	0	12	0	0	0	0	0	0	0	12	0	0	0	3	0	0	0	0	0	0	0	0	0
K15554	0	6	0	0	0	0	0	0	3	9	6	0	0	3	0	0	0	0	3	6	0	0	3	0	0	0	0	9	0	0	0	0	0	0	0	9	3	0	0	3	0	3	0	0	0	0	0	0	3
K15555	9	6	0	0	0	0	0	0	3	9	6	0	0	0	0	0	0	0	0	3	0	0	0	0	0	0	0	6	0	0	0	0	3	0	0	6	0	0	0	3	0	0	0	0	0	0	3	0	0
K04091	0	1	0	0	0	0	0	0	1	1	3	0	0	0	0	0	0	0	0	0	0	0	1	0	0	0	0	1	0	0	0	0	0	0	0	1	0	0	0	0	0	0	0	0	0	0	0	0	0
K00299	0	2	0	0	0	0	0	0	0	2	2	0	0	0	0	0	0	0	0	0	0	0	2	0	0	0	0	4	0	0	0	0	4	0	0	4	0	0	0	0	0	0	0	0	0	0	0	0	0
K13811	0	0	0	4	0	0	0	0	0	0	0	0	0	0	0	0	0	0	0	0	0	0	0	0	0	0	0	0	0	0	0	0	0	0	0	0	0	0	0	0	0	0	0	0	0	0	0	0	0
K00955	4	4	0	0	0	4	0	0	0	4	0	0	0	0	0	0	0	0	0	0	0	0	0	0	0	0	0	0	0	0	0	4	0	0	0	0	4	0	4	0	0	0	0	0	0	0	0	0	0
K00956	4	4	4	0	0	4	0	0	4	4	4	0	0	0	0	0	4	0	0	0	0	4	4	0	0	4	0	4	0	4	4	4	4	0	0	4	0	0	8	0	0	0	0	4	0	0	0	0	0
K00957	4	4	4	0	0	4	0	0	4	4	4	0	0	0	0	0	8	4	0	0	0	4	4	0	0	4	0	4	0	4	4	4	4	0	0	4	0	0	8	0	0	0	0	4	0	0	0	0	0
K00958	0	0	0	0	0	0	0	4	0	0	0	4	0	4	0	0	4	0	4	8	4	0	0	0	0	0	4	0	4	0	0	0	0	4	4	0	4	4	0	4	0	4	4	0	0	4	4	4	4
K00988	0	0	0	0	0	0	0	0	0	0	0	0	0	0	0	0	0	0	0	0	0	0	0	0	0	0	0	0	0	0	0	0	0	0	0	0	0	2	0	0	0	0	0	0	0	0	0	0	0
K00860	2	0	0	0	0	2	0	2	0	0	0	2	2	0	0	2	2	0	0	0	2	0	0	0	2	2	0	0	0	2	0	2	0	0	0	0	2	2	2	0	0	0	0	0	0	2	0	0	0
K01082	2	2	0	0	0	2	0	0	0	2	0	2	2	2	0	2	2	0	2	2	0	2	0	0	2	4	0	2	0	2	2	2	0	2	2	2	2	4	2	0	0	0	2	2	2	2	2	2	2
K15422	0	0	0	0	0	0	0	0	0	0	0	0	0	0	0	0	0	0	0	0	0	0	0	0	0	0	0	0	0	0	0	0	0	0	0	0	0	0	0	0	0	0	0	0	0	0	0	0	0
K06881	0	0	2	2	0	0	0	0	2	0	0	0	0	0	2	2	0	0	0	0	0	2	0	0	0	0	0	0	0	2	2	0	0	0	0	0	0	0	0	0	2	0	0	0	0	0	0	0	0
K00394	0	0	0	0	0	0	0	0	0	0	0	0	0	0	0	0	0	0	0	0	0	0	0	0	0	0	0	0	0	0	0	0	0	0	0	0	0	0	0	0	0	0	0	0	0	0	0	0	0
K00395	0	0	0	0	0	0	0	0	0	0	0	0	0	0	0	0	0	0	0	0	0	0	0	0	0	0	0	0	0	0	0	0	0	0	0	0	0	0	0	0	0	0	0	0	0	0	0	0	0
K00390	1	1	0	1	1	1	1	1	1	1	1	0	1	1	0	1	1	1	2	1	0	1	1	1	1	1	1	1	1	0	1	1	1	1	1	1	1	1	1	1	0	1	1	1	0	0	1	1	1
K00387	0	0	0	0	0	0	0	0	0	0	0	0	0	0	0	0	0	0	0	0	0	0	0	0	0	0	0	0	0	0	0	0	0	0	0	0	0	0	0	0	0	0	0	0	0	0	0	0	0
K21307	0	0	0	0	0	0	0	0	0	0	0	0	0	2	0	0	0	0	1	1	0	0	0	1	0	0	1	0	0	0	0	0	0	0	1	0	1	0	0	0	0	1	1	0	0	0	1	1	0
K21308	0	0	0	0	0	0	0	0	0	0	0	0	0	1	0	0	0	0	1	1	0	0	0	1	0	0	1	0	0	0	0	0	0	0	1	0	1	0	0	0	0	0	1	0	0	0	1	1	0
K21309	0	0	0	0	0	0	0	0	0	0	0	0	0	1	0	0	0	0	1	1	0	0	0	1	0	0	1	0	0	0	0	0	0	0	1	0	1	0	0	0	0	1	1	0	0	0	1	1	0
K17222	2	0	0	0	0	0	0	0	0	0	0	0	0	1	0	0	0	0	0	1	0	0	0	1	0	0	0	0	1	0	0	0	0	1	1	0	0	0	0	1	0	0	1	0	1	0	2	1	1
K17223	2	0	0	0	0	0	0	0	0	0	0	0	0	1	0	0	0	0	0	1	0	0	0	1	0	0	0	0	1	0	0	0	0	1	1	0	0	0	0	1	0	0	1	0	1	0	1	1	1
K17226	3	0	0	0	0	0	0	0	0	0	0	0	0	1	0	0	0	0	0	1	0	0	0	1	0	0	0	0	1	0	0	0	0	1	1	0	1	0	0	1	0	1	1	0	1	0	3	2	1
K17227	2	0	0	0	0	0	0	0	0	0	0	0	0	1	0	0	0	0	0	1	0	0	0	1	0	0	0	0	1	0	0	0	0	1	1	0	0	0	0	1	0	0	1	0	1	0	1	1	1
K17224	1	0	0	0	0	0	0	0	0	0	0	0	0	1	0	0	0	0	0	1	0	0	0	1	0	0	0	0	1	0	0	1	0	1	1	0	0	0	0	1	0	0	1	0	0	0	2	1	1
K17225	1	0	0	0	0	0	0	0	0	0	0	0	0	1	0	0	0	0	0	1	0	0	0	0	0	0	0	0	1	0	0	0	0	0	1	0	0	0	0	1	0	0	1	0	0	0	0	1	1
K22622	1	0	0	0	0	0	0	0	0	0	0	0	0	1	0	0	0	0	0	1	0	0	0	1	0	0	0	0	1	0	0	0	0	1	1	0	0	0	0	1	0	0	1	0	0	0	0	1	1
K11180	0	0	0	0	0	0	0	0	0	0	0	0	0	0	0	0	0	0	0	0	0	0	0	0	0	0	0	0	0	0	0	0	0	0	0	0	0	0	0	0	0	0	0	0	0	0	0	0	0
K11181	0	0	0	0	0	0	0	0	0	0	0	0	0	0	0	0	0	0	0	0	0	0	0	0	0	0	0	0	0	0	0	0	0	0	0	0	0	0	0	0	0	0	0	0	0	0	0	0	0
K00380	0	0	0	0	0	0	0	0	1	0	0	0	0	0	0	0	0	0	2	0	0	0	0	0	0	0	0	0	0	0	0	0	0	0	0	0	0	0	0	0	0	0	0	0	0	0	0	0	0
K00381	0	2	0	0	0	1	0	1	0	2	0	0	0	0	0	0	0	0	2	1	1	1	0	0	0	1	0	1	1	0	1	0	0	0	1	1	0	0	0	1	0	0	0	0	0	0	1	1	1
K16951	0	0	0	0	0	0	0	0	0	0	0	0	0	0	0	0	0	0	0	0	0	0	0	0	0	0	0	0	0	0	0	0	0	0	0	0	0	0	0	0	0	0	0	0	0	0	0	0	0
K00385	0	0	0	0	0	0	0	0	0	0	0	0	0	0	0	0	0	0	0	0	0	0	0	0	0	0	0	0	0	0	0	0	0	0	0	0	0	0	0	0	0	0	0	0	0	0	0	0	0
K00392	0	0	0	0	0	0	0	0	1	0	1	0	0	0	0	0	0	0	0	0	0	0	0	0	0	0	0	0	0	0	0	0	1	0	0	0	0	0	0	0	0	0	0	0	0	0	0	0	0
K17218	0	0	2	0	0	1	0	0	3	0	0	0	0	0	0	0	0	0	0	0	1	0	1	0	0	1	0	0	0	0	0	1	0	0	0	0	0	0	0	1	0	0	0	1	0	0	2	0	0
K17995	0	0	0	0	0	0	0	0	0	0	0	0	0	0	0	0	0	0	0	0	0	0	0	0	0	0	0	0	0	0	0	0	0	0	0	0	0	0	0	0	0	0	0	0	0	0	0	0	0
K17996	0	0	0	0	0	0	0	0	0	0	0	0	0	0	0	0	0	0	0	0	0	0	0	0	0	0	0	0	0	0	0	0	0	0	0	0	0	0	0	0	0	0	0	0	0	0	0	0	0
K17993	0	0	0	0	0	0	0	0	0	0	0	0	0	0	0	0	0	0	0	0	0	0	0	0	0	0	0	0	0	0	0	0	0	0	0	0	0	0	0	0	0	0	0	0	0	0	0	0	0
K17994	0	0	0	0	0	0	0	0	0	0	0	0	0	0	0	0	0	0	0	0	0	0	0	0	0	0	0	0	0	0	0	0	0	0	0	0	0	0	0	0	0	0	0	0	0	0	0	0	0
K17229	1	0	0	0	0	0	0	0	0	0	0	0	0	0	0	0	0	0	0	1	0	0	0	0	0	0	1	0	1	0	0	0	0	0	1	0	0	0	0	1	0	0	0	0	0	0	0	1	0
K17230	1	0	0	0	0	0	0	2	0	0	0	0	0	0	0	0	0	0	0	1	0	0	0	0	0	0	0	0	0	0	0	0	0	0	0	0	1	0	0	0	0	1	0	0	0	1	0	0	0
K17725	0	2	0	0	0	0	0	2	0	2	0	0	0	0	0	0	0	0	0	0	0	0	2	0	0	0	0	0	0	0	0	0	0	0	0	0	0	0	2	0	0	0	0	0	0	0	0	0	0
K16937	0	0	0	0	0	0	0	0	0	0	0	0	0	0	0	0	0	0	0	0	0	0	0	0	0	0	0	0	0	0	0	0	1	0	0	0	0	0	0	0	0	0	0	0	0	0	0	0	0
K08357	0	0	0	0	0	0	0	0	0	0	0	0	0	0	0	0	0	0	0	0	0	0	0	0	0	0	0	0	0	0	0	0	0	0	0	0	0	0	0	0	0	0	0	0	0	0	0	0	0
K08358	0	0	0	0	0	0	0	0	0	0	0	0	0	0	0	0	0	0	0	0	0	0	0	0	0	0	0	0	0	0	0	0	0	0	0	0	0	0	0	0	0	0	0	0	0	0	0	0	0
K08352	0	0	0	0	0	0	0	0	0	0	0	0	0	0	0	2	0	0	0	0	0	0	0	0	0	0	0	0	0	0	0	0	0	0	0	0	0	0	0	0	0	0	0	0	0	0	0	0	0
K08354	0	0	0	0	0	0	0	0	0	0	0	0	0	0	0	0	0	0	0	0	0	0	0	0	0	0	0	0	0	0	0	0	0	0	0	0	0	0	0	0	0	0	0	0	0	0	0	0	0
K01011	3	3	0	3	0	3	0	0	9	3	3	0	0	3	0	0	3	0	3	3	0	0	3	0	0	3	3	3	3	0	0	3	6	3	3	3	3	0	3	3	0	3	3	3	3	0	3	3	3
K02439	0	1	0	0	0	0	0	0	0	1	0	0	0	0	0	0	0	0	0	0	1	0	0	0	0	0	0	0	0	0	0	0	0	0	0	0	0	0	0	0	0	0	0	0	0	0	0	0	0
K00640	6	3	3	3	0	3	3	3	3	3	3	0	3	3	0	3	6	3	3	3	6	3	0	3	3	6	3	6	6	0	3	0	3	3	3	6	3	3	3	6	0	3	3	0	3	3	3	3	3
K01738	0	2	0	0	2	0	2	0	0	2	0	2	2	0	0	2	0	2	0	0	0	2	2	0	2	2	0	2	0	0	2	2	2	0	0	2	0	2	2	0	0	0	0	0	2	0	0	0	0
K17069	0	0	0	0	0	0	0	0	0	0	0	0	0	0	0	0	0	0	0	0	0	0	0	0	0	0	0	0	0	0	0	0	0	0	0	0	0	0	0	0	0	0	0	0	0	0	0	0	0
K00651	0	0	0	0	0	2	0	0	0	0	0	0	0	2	0	0	0	0	0	2	0	0	0	0	0	2	2	0	2	0	0	0	0	2	2	0	2	0	0	2	0	2	2	0	2	0	2	2	2
K00641	2	4	2	2	2	0	0	2	2	4	2	0	4	0	0	2	2	0	0	0	2	0	2	0	2	2	0	2	0	0	2	2	4	0	0	2	0	0	0	0	0	0	0	0	0	2	0	2	0
K01739	0	0	3	0	0	0	0	0	3	0	3	3	0	0	0	3	0	0	0	0	0	0	0	0	0	0	0	0	0	0	0	3	0	0	0	0	0	3	0	0	0	0	0	0	0	0	0	0	0
K10764	0	2	2	0	0	2	0	2	2	2	0	0	0	0	0	0	2	0	2	2	0	0	2	0	0	0	0	2	2	0	0	0	0	2	2	2	0	0	0	2	0	2	2	0	0	2	2	2	2
K17285	0	0	0	0	0	0	0	0	0	0	0	0	0	0	0	0	0	0	0	2	0	0	0	2	0	0	0	0	0	0	0	0	0	0	0	0	0	0	0	0	0	0	0	0	0	0	0	0	0
K17228	0	0	0	0	0	0	0	0	1	0	1	0	0	0	0	0	0	0	0	0	0	0	1	0	0	0	0	1	0	0	0	0	0	0	0	1	0	0	0	0	0	0	0	0	0	0	0	0	0
K16968	0	0	0	0	0	0	0	0	0	0	0	0	0	0	0	0	0	0	0	0	0	0	0	0	0	0	0	0	0	0	0	0	0	0	0	0	0	0	0	0	0	0	0	0	0	0	0	0	0
K16969	0	0	0	0	0	0	0	0	0	0	0	0	0	0	0	0	0	0	0	0	0	0	0	0	0	0	0	0	0	0	0	0	0	0	0	0	0	0	0	0	0	0	0	0	0	0	0	0	0
K15762	0	0	0	0	0	0	0	0	0	0	0	0	0	0	0	0	0	0	0	0	0	0	0	0	0	0	0	0	0	0	0	0	0	0	0	0	0	0	0	0	0	0	0	0	0	0	0	0	0
K15765	0	0	0	0	0	0	0	0	0	0	0	0	0	0	0	0	0	0	0	0	0	0	0	0	0	0	0	0	0	0	0	0	0	0	0	0	0	0	0	0	0	0	0	0	0	0	0	0	0
K07306	0	0	0	0	0	0	0	0	0	0	0	0	0	0	0	0	0	0	0	0	0	0	0	0	0	0	0	0	0	0	0	0	0	0	0	0	0	0	0	0	0	0	0	0	0	0	0	0	0
K07307	0	0	0	0	0	0	0	0	0	0	0	0	0	0	0	0	0	0	0	0	0	0	0	0	0	0	0	0	0	0	0	0	0	0	0	0	0	0	0	0	0	0	0	0	0	0	0	0	0
K07308	0	0	0	0	0	0	0	0	0	0	0	0	0	0	0	0	0	0	0	0	0	0	0	0	0	0	0	0	0	0	0	0	0	0	0	0	0	0	0	0	0	0	0	0	0	0	0	0	0
K17486	0	0	0	0	0	0	0	0	0	0	0	0	0	1	0	0	0	0	1	1	0	0	0	1	0	0	1	0	0	0	0	0	0	0	1	0	0	0	0	0	0	0	0	0	0	0	0	1	0
K20034	2	1	0	0	0	2	0	1	0	1	0	0	0	2	0	0	1	0	1	1	0	0	0	1	0	0	0	2	0	0	0	0	0	1	1	2	0	0	0	1	0	0	2	0	0	1	0	2	1
K20035	2	5	0	0	2	2	0	3	0	6	0	0	1	2	0	0	2	0	2	2	6	0	2	2	0	2	1	6	2	0	0	2	0	2	2	5	1	0	1	2	0	2	2	0	3	3	1	2	2
K20036	1	0	0	0	0	2	0	0	0	0	0	0	0	0	0	0	0	0	0	0	0	0	0	0	0	0	0	0	1	0	0	0	0	1	0	0	0	0	0	1	0	0	0	0	0	0	2	1	1
K21310	0	0	0	0	0	1	0	1	0	0	0	0	0	0	0	1	0	0	0	0	0	0	0	0	0	0	0	0	0	0	0	0	0	0	0	0	0	0	1	0	0	0	0	0	0	1	3	0	0
ko00061	Fatty acid biosynthesis
K01962	4	0	0	4	4	4	4	4	0	4	0	0	0	4	4	4	4	0	4	4	4	4	4	0	0	0	4	4	4	0	4	4	0	4	0	4	4	4	4	4	4	4	4	0	4	4	0	4	4
K02160	4	8	4	4	4	4	4	4	0	4	0	0	0	0	4	0	4	0	4	4	4	4	4	8	0	4	0	4	4	4	4	0	0	4	4	4	4	4	0	4	0	0	4	0	4	4	8	4	8
K01961	4	4	8	4	0	4	4	4	0	4	0	4	0	0	4	0	4	0	4	4	4	4	4	0	0	0	0	4	4	0	4	0	0	4	4	4	4	4	0	4	4	0	4	0	4	4	4	4	0
K01963	4	4	4	0	4	0	4	4	0	4	0	0	0	4	4	0	4	4	4	4	8	4	4	4	0	4	4	4	4	4	4	4	0	4	4	4	4	0	4	4	0	4	4	0	0	0	4	4	4
K18660	0	0	0	0	0	0	0	0	0	0	0	0	0	0	0	0	0	0	0	0	0	0	0	0	0	0	0	0	0	0	0	0	0	0	0	0	0	0	0	0	0	0	0	0	0	0	0	0	0
K02078	6	2	2	2	6	4	4	10	2	2	2	10	8	4	2	10	6	4	6	4	2	2	2	4	4	0	4	2	6	4	2	4	2	4	4	2	2	4	8	6	6	4	4	2	2	2	4	4	4
K00645	3	3	3	0	3	0	6	3	0	3	6	3	3	3	3	0	3	3	3	3	3	3	0	3	3	3	3	3	3	0	3	3	0	3	3	3	3	3	6	3	0	3	3	0	6	3	6	3	3
K11533	0	0	0	0	0	0	0	0	3	0	3	0	0	0	0	0	0	0	0	0	0	0	0	0	0	0	0	0	0	0	0	0	0	0	0	0	0	0	0	0	0	0	0	0	0	0	0	0	0
K00648	2	0	6	2	2	2	2	2	2	0	0	2	6	2	0	2	2	2	4	2	2	2	0	0	2	2	2	0	2	2	2	2	2	2	4	0	2	0	2	2	2	2	4	2	2	2	4	2	2
K00647	3	3	0	0	0	0	0	3	0	3	0	3	3	0	0	0	0	0	0	3	3	0	0	0	3	0	0	0	0	0	0	0	0	0	0	0	3	0	3	3	0	3	0	0	0	0	0	3	0
K09458	3	0	3	0	3	3	3	3	0	3	0	0	6	3	3	6	3	3	3	3	3	0	0	0	3	0	0	0	3	3	3	3	0	0	3	0	3	3	3	3	3	3	3	3	3	3	3	3	3
K00059	24	20	4	36	16	16	8	20	16	28	20	40	40	12	8	8	20	12	8	12	8	20	4	12	32	16	20	20	8	4	24	12	8	12	8	20	8	8	24	12	8	20	8	8	36	12	24	20	36
K13370	0	0	0	0	0	0	0	0	0	0	0	0	0	0	0	0	0	0	0	0	0	0	0	0	0	0	0	0	0	0	0	0	0	0	0	0	0	0	0	0	0	0	0	0	0	0	0	0	0
K01716	0	2	0	0	0	2	0	0	0	2	0	2	2	2	2	0	0	0	2	2	2	0	0	0	2	2	0	0	2	0	0	2	0	2	2	0	2	0	2	2	0	2	2	0	2	0	0	2	2
K02372	3	3	3	0	6	3	6	3	0	3	0	3	3	0	6	3	3	12	6	3	0	3	3	0	3	3	3	3	3	6	3	0	0	3	3	3	6	3	6	3	15	3	3	0	0	3	3	3	3
K16363	0	0	4	0	0	0	0	0	0	0	0	0	0	0	0	0	0	0	0	0	0	4	0	0	0	0	0	0	0	0	4	0	0	0	0	0	0	0	0	0	4	0	0	0	0	0	0	0	0
K22540	0	0	0	0	0	0	0	0	0	0	0	0	0	0	0	0	0	0	0	0	0	0	0	0	0	0	0	0	0	0	0	0	0	0	0	0	0	0	0	0	0	0	0	0	0	0	0	0	0
K00208	4	4	0	0	4	4	4	4	0	4	0	0	0	8	4	4	4	4	4	8	0	0	4	4	0	0	8	4	8	4	0	4	0	4	4	4	8	4	0	8	0	8	0	0	4	0	12	8	8
K02371	0	0	2	0	2	0	0	0	0	0	0	0	0	0	0	0	2	0	0	0	0	0	0	0	0	0	0	0	0	0	0	0	0	0	0	0	0	0	0	0	0	0	0	0	0	0	0	0	0
K10780	0	0	0	0	0	0	0	0	0	0	0	0	0	0	0	0	0	0	0	0	0	0	0	0	0	0	0	0	0	0	0	0	0	0	0	0	0	0	0	0	0	0	0	0	0	0	0	0	0
K00209	0	0	0	3	0	0	0	0	0	0	0	0	0	0	0	0	0	0	0	0	3	3	0	0	0	3	0	0	0	0	3	0	0	0	0	0	0	0	3	0	0	0	0	0	0	0	0	0	0
K07512	0	0	0	0	0	0	0	0	0	0	0	0	0	0	0	0	0	0	0	2	0	0	0	0	0	0	0	2	0	0	0	0	0	0	0	2	0	0	0	0	0	0	0	0	0	0	0	0	0
K03921	0	0	3	0	0	0	0	0	9	0	0	0	0	0	0	0	0	0	0	0	0	0	0	0	0	0	0	0	0	0	0	0	0	0	0	0	0	0	0	0	0	0	0	0	0	0	0	0	0
K01897	30	40	10	0	20	20	0	10	30	40	50	10	0	0	0	20	20	10	0	0	10	0	20	0	0	10	10	20	10	0	0	0	20	0	10	20	0	0	30	0	10	0	0	20	20	10	0	0	10
K15013	0	0	0	0	0	0	0	0	0	0	0	0	0	0	0	0	0	0	0	0	0	0	0	0	0	0	0	0	0	0	0	0	0	0	0	0	0	0	0	0	0	0	0	0	0	5	0	0	0
ko00062	Fatty acid elongation
K07508	0	0	0	0	0	0	0	0	0	0	0	0	0	0	3	0	0	0	0	0	0	0	0	0	0	0	0	0	0	0	0	0	0	0	0	0	0	0	3	0	0	0	0	0	0	0	0	0	0
K07509	0	0	0	0	0	0	0	0	0	0	0	0	0	0	0	0	0	0	0	0	0	0	0	0	0	0	0	0	0	0	0	0	0	0	0	0	0	0	0	0	0	0	0	0	0	0	0	0	0
K00022	0	0	0	0	0	0	0	0	0	0	0	0	0	0	0	0	0	0	0	0	0	0	0	0	0	0	0	0	0	0	0	0	0	0	0	0	0	0	0	0	0	0	0	0	0	0	0	0	0
K07515	0	0	0	0	0	0	0	0	0	0	0	0	0	0	0	0	0	0	0	0	0	0	0	0	0	0	0	0	0	0	0	0	0	0	0	0	0	0	0	0	0	0	0	0	0	0	0	0	0
K07511	0	0	0	0	0	0	0	0	0	0	0	0	0	0	0	0	0	0	0	0	0	0	10	0	0	0	0	0	0	0	0	0	0	0	0	0	0	0	0	0	0	0	0	0	0	0	0	0	0
K07512	0	0	0	0	0	0	0	0	0	0	0	0	0	0	0	0	0	0	0	2	0	0	0	0	0	0	0	2	0	0	0	0	0	0	0	2	0	0	0	0	0	0	0	0	0	0	0	0	0
ko00071	Fatty acid degradation
K00626	42	28	14	14	0	70	0	14	14	28	14	0	0	42	14	0	14	0	28	42	0	0	14	0	0	0	0	28	56	14	0	28	14	14	42	28	28	0	42	56	14	42	42	0	0	0	42	42	42
K00632	12	6	0	0	0	6	0	6	12	6	0	0	0	0	0	6	0	6	0	0	0	0	6	0	0	0	0	6	0	6	0	0	0	0	0	6	0	0	12	0	0	0	0	0	0	0	6	0	0
K07513	0	0	0	0	0	0	0	0	0	0	0	0	0	0	0	0	0	0	0	0	0	0	0	0	0	0	0	0	0	0	0	0	0	0	0	0	0	0	0	0	0	0	0	0	0	0	0	0	0
K07508	0	0	0	0	0	0	0	0	0	0	0	0	0	0	3	0	0	0	0	0	0	0	0	0	0	0	0	0	0	0	0	0	0	0	0	0	0	0	3	0	0	0	0	0	0	0	0	0	0
K07509	0	0	0	0	0	0	0	0	0	0	0	0	0	0	0	0	0	0	0	0	0	0	0	0	0	0	0	0	0	0	0	0	0	0	0	0	0	0	0	0	0	0	0	0	0	0	0	0	0
K01825	0	11	0	0	0	0	0	11	0	11	0	0	0	0	0	0	0	11	0	0	0	0	0	0	0	11	0	11	0	0	0	0	0	0	0	11	0	0	0	0	0	0	0	0	0	0	0	0	0
K01782	11	0	0	0	11	11	0	11	11	0	11	0	0	0	0	0	0	0	11	11	0	0	0	0	0	11	11	11	11	0	0	0	11	11	11	11	0	0	0	11	0	11	11	0	0	0	11	11	22
K00022	0	0	0	0	0	0	0	0	0	0	0	0	0	0	0	0	0	0	0	0	0	0	0	0	0	0	0	0	0	0	0	0	0	0	0	0	0	0	0	0	0	0	0	0	0	0	0	0	0
K07515	0	0	0	0	0	0	0	0	0	0	0	0	0	0	0	0	0	0	0	0	0	0	0	0	0	0	0	0	0	0	0	0	0	0	0	0	0	0	0	0	0	0	0	0	0	0	0	0	0
K01692	13	0	0	0	13	13	0	0	26	0	13	0	0	13	0	0	13	0	13	13	0	0	26	0	0	0	0	39	26	0	0	13	0	0	13	39	0	0	0	13	0	13	0	13	0	13	13	13	13
K07511	0	0	0	0	0	0	0	0	0	0	0	0	0	0	0	0	0	0	0	0	0	0	10	0	0	0	0	0	0	0	0	0	0	0	0	0	0	0	0	0	0	0	0	0	0	0	0	0	0
K07516	6	3	3	0	0	3	0	3	0	3	0	0	0	3	0	0	0	0	0	0	0	0	0	3	0	3	0	0	0	0	0	0	0	3	3	0	0	0	3	0	0	0	3	0	0	0	0	3	0
K00232	0	0	8	0	0	0	0	0	8	0	8	0	0	0	0	0	0	0	0	0	0	0	0	0	0	0	0	0	0	0	0	0	8	0	0	0	0	0	0	0	0	0	0	8	0	0	0	0	0
K00248	5	0	5	0	0	5	0	0	0	0	0	0	0	0	5	0	0	0	0	0	0	0	5	0	0	0	0	10	5	0	0	0	0	0	0	5	0	0	5	0	0	0	0	0	0	0	0	0	5
K00249	12	12	3	0	0	12	0	6	15	12	21	9	18	6	6	0	9	0	15	12	9	0	9	0	9	9	6	18	3	0	0	6	3	0	9	12	0	0	6	3	0	0	3	9	9	3	15	3	21
K06445	0	2	0	0	0	1	0	4	0	1	0	0	0	0	0	0	0	0	0	1	1	0	1	0	0	3	0	1	0	0	0	1	0	0	0	1	0	0	0	0	0	0	0	0	1	3	1	0	0
K09478	0	0	0	0	0	0	0	0	0	0	0	0	0	0	0	0	0	0	0	0	0	0	0	0	0	0	0	0	0	0	0	0	0	0	0	0	0	0	0	0	0	0	0	0	0	0	0	0	0
K00252	4	4	4	0	4	4	0	4	8	4	0	4	0	4	0	0	4	0	4	4	0	0	0	4	4	4	4	4	0	0	0	0	4	4	4	4	4	0	4	0	0	4	4	0	4	4	4	4	4
K01897	30	40	10	0	20	20	0	10	30	40	50	10	0	0	0	20	20	10	0	0	10	0	20	0	0	10	10	20	10	0	0	0	20	0	10	20	0	0	30	0	10	0	0	20	20	10	0	0	10
K15013	0	0	0	0	0	0	0	0	0	0	0	0	0	0	0	0	0	0	0	0	0	0	0	0	0	0	0	0	0	0	0	0	0	0	0	0	0	0	0	0	0	0	0	0	0	5	0	0	0
K05939	2	2	0	2	0	0	2	0	0	2	0	0	0	0	2	2	0	2	0	0	0	4	0	0	0	0	0	0	0	0	4	2	0	0	0	0	0	0	0	0	0	0	0	0	2	0	0	0	0
K13238	0	0	0	0	0	0	0	0	0	0	0	0	0	0	0	0	0	0	0	0	0	0	0	0	0	0	0	0	0	0	0	0	0	0	0	0	0	0	0	0	0	0	0	0	0	0	0	0	0
K07517	0	0	0	0	0	0	0	0	2	0	0	1	1	0	0	0	0	0	0	0	0	0	0	0	1	0	0	0	0	0	0	0	0	0	0	0	0	0	0	0	0	0	0	0	0	0	0	0	0
K00496	0	2	0	0	0	4	0	2	6	2	2	0	0	4	0	0	0	0	2	4	2	0	2	4	0	0	4	2	4	0	0	0	0	4	2	2	2	0	2	4	0	2	2	2	2	4	4	4	6
K00529	0	0	0	0	2	4	0	2	10	0	6	2	0	0	0	0	2	0	2	2	2	0	2	2	2	0	2	2	2	0	0	2	0	2	2	2	0	0	0	4	0	2	2	4	6	0	2	2	0
K05297	0	1	0	0	0	0	0	0	0	1	0	0	0	0	0	0	0	0	0	0	2	0	0	0	0	0	0	1	0	0	0	0	0	0	0	1	0	0	0	0	0	0	0	0	0	0	0	0	0
K00121	0	10	0	0	10	0	0	10	0	10	0	0	0	0	0	0	10	0	0	0	10	0	0	0	0	0	0	20	0	0	0	10	0	10	0	20	10	10	0	0	0	0	0	0	0	10	0	0	0
K04072	0	0	0	0	0	0	0	0	0	0	0	0	0	0	0	0	0	0	0	0	0	0	0	0	0	0	0	0	0	0	0	0	0	0	0	0	0	0	0	0	0	0	0	0	0	0	0	0	0
K13953	0	0	0	0	8	0	0	0	24	8	0	8	0	0	0	0	8	0	0	0	0	0	0	0	8	0	0	8	0	0	0	8	8	0	0	8	0	0	0	0	0	0	0	0	16	0	0	0	0
K13954	0	0	0	0	0	0	0	0	0	0	0	0	0	0	0	0	0	0	0	0	0	0	5	0	0	0	0	5	0	0	0	0	0	0	0	5	0	0	0	0	0	0	0	0	0	0	0	0	0
K00128	0	0	0	0	0	14	0	0	14	0	0	14	0	14	0	14	0	14	14	14	0	14	0	0	0	0	0	0	14	14	14	0	0	14	14	0	14	0	0	14	0	14	0	14	0	0	14	14	14
K00149	0	0	0	0	0	0	0	0	0	0	0	0	0	0	0	0	0	0	0	0	0	0	0	0	0	0	0	0	0	0	0	0	0	0	0	0	0	0	0	0	0	0	0	0	0	0	0	0	0
ko00072	Synthesis and degradation of ketone bodies
K01641	0	0	0	0	0	0	0	0	0	0	0	0	0	0	0	0	0	0	5	0	0	0	0	0	0	0	0	0	0	0	0	0	0	0	0	0	0	0	0	0	0	0	0	0	0	0	0	0	0
K01640	15	5	5	0	0	5	0	5	5	5	5	0	0	5	10	0	0	0	5	5	10	0	5	5	0	0	5	0	5	5	0	5	10	5	5	0	10	0	5	5	10	15	5	0	10	5	10	5	5
K01027	0	0	0	0	0	0	0	0	0	0	0	0	0	0	0	0	0	0	0	0	0	0	0	0	0	0	0	0	0	0	0	0	0	0	0	0	0	0	0	0	0	0	0	0	0	0	0	0	0
K01028	3	0	3	0	0	3	0	0	3	0	0	0	0	3	0	0	3	0	3	3	0	0	0	3	0	3	0	9	3	0	0	3	0	3	3	9	6	0	0	3	3	3	3	0	0	0	3	3	3
K01029	3	0	3	0	3	3	0	0	6	0	0	0	0	3	0	0	3	0	0	3	0	0	0	3	0	0	0	9	3	0	0	3	3	3	0	9	6	0	3	3	3	0	3	0	3	0	3	3	3
K00626	42	28	14	14	0	70	0	14	14	28	14	0	0	42	14	0	14	0	28	42	0	0	14	0	0	0	0	28	56	14	0	28	14	14	42	28	28	0	42	56	14	42	42	0	0	0	42	42	42
K00019	2	0	0	0	2	2	0	2	0	0	0	0	2	0	0	0	2	0	0	2	0	0	2	0	2	2	2	2	2	0	0	2	0	2	2	2	6	0	0	2	0	4	2	2	4	2	4	2	2
K01574	0	0	0	0	0	0	0	0	0	0	0	0	0	0	0	0	0	0	0	0	0	0	0	0	0	0	0	0	0	0	0	0	0	0	0	0	2	0	0	0	0	2	0	0	0	0	2	0	0
ko00073	Cutin, suberine and wax biosynthesis
K17991	0	0	0	0	0	0	0	0	0	0	0	0	0	0	0	0	0	0	0	0	0	0	0	0	0	0	0	0	0	0	0	0	0	0	0	0	0	0	0	0	0	0	0	0	0	0	0	0	0
K13356	0	0	0	3	0	0	0	0	0	0	0	0	0	0	0	0	0	0	0	0	0	0	0	0	0	0	0	0	0	0	0	0	3	0	0	0	0	0	3	0	0	0	0	0	0	0	0	0	0
ko00100	Steroid biosynthesis
K00801	0	0	0	0	0	0	0	0	0	0	0	0	0	0	0	0	0	0	0	0	0	0	0	0	0	0	0	0	0	0	0	0	0	0	0	0	0	0	0	0	0	0	0	0	0	0	0	0	0
K05917	0	0	0	0	0	0	0	0	0	0	0	4	0	0	0	0	0	0	0	0	2	0	0	0	0	0	0	0	0	0	0	0	0	0	0	0	0	0	0	0	0	0	0	2	0	0	0	0	0
K09828	0	0	0	0	0	0	0	0	0	0	0	0	0	0	0	0	0	0	0	0	0	0	0	0	0	0	0	0	0	0	0	0	0	0	0	0	0	0	0	0	0	0	0	0	0	0	0	0	0
K00227	0	0	1	0	1	0	0	0	0	0	0	0	0	0	0	0	2	0	0	0	0	0	0	1	0	0	0	0	0	0	0	0	0	0	0	0	0	0	0	0	0	0	0	0	0	0	0	0	0
K00213	0	0	0	0	0	0	0	0	0	0	0	0	0	0	0	0	0	0	0	0	0	0	0	0	0	0	0	0	0	0	0	0	0	0	0	0	0	0	0	0	0	0	0	0	0	0	0	0	0
K01052	0	0	0	0	0	0	0	0	0	0	0	0	0	0	0	0	0	0	0	0	0	0	0	0	0	0	0	0	0	0	0	0	0	0	0	0	0	0	0	0	0	0	0	0	0	0	0	0	0
K14674	0	7	0	0	0	0	0	14	0	7	0	0	0	0	0	0	0	0	0	0	7	0	0	0	0	7	0	7	0	0	0	0	0	0	0	7	0	0	0	0	0	0	0	0	0	7	0	0	0
K00223	0	0	0	0	0	0	0	0	0	0	0	0	0	0	0	0	0	0	0	0	0	0	0	0	0	0	0	0	0	0	0	0	0	0	0	0	0	0	0	0	0	0	0	0	0	0	0	0	0
ko00120	Primary bile acid biosynthesis
K01796	2	0	0	0	0	4	0	2	2	0	2	8	8	2	0	0	4	0	2	0	4	0	2	0	10	0	2	2	0	0	0	2	0	4	2	2	0	0	0	2	0	0	4	2	6	0	2	2	6
K12405	0	0	0	0	0	0	0	0	0	0	0	0	0	0	0	0	0	0	0	0	0	0	0	0	0	0	0	3	0	0	0	0	0	0	0	3	0	0	0	0	0	0	0	0	0	0	0	0	0
K08764	0	0	0	0	0	0	0	0	0	0	0	4	4	0	0	0	0	0	0	0	0	0	0	0	0	0	0	0	0	0	0	0	0	0	0	0	0	0	0	0	0	0	0	0	0	0	0	0	0
K01442	0	0	0	0	0	0	0	0	0	0	0	0	0	0	0	0	0	0	2	0	0	0	0	0	0	0	0	0	0	0	0	0	0	0	0	0	0	0	0	0	0	0	0	0	0	0	0	0	0
ko00121	Secondary bile acid biosynthesis
K01442	0	0	0	0	0	0	0	0	0	0	0	0	0	0	0	0	0	0	2	0	0	0	0	0	0	0	0	0	0	0	0	0	0	0	0	0	0	0	0	0	0	0	0	0	0	0	0	0	0
K00076	0	1	0	0	0	1	0	0	0	1	0	3	2	0	0	0	0	0	1	1	1	0	0	0	2	0	1	0	1	0	0	1	0	1	1	0	1	0	1	1	0	0	1	0	1	0	0	1	2
K15868	0	0	0	0	0	0	0	0	0	0	1	1	1	0	0	0	2	0	0	0	0	0	0	0	0	0	0	0	0	0	0	0	0	0	0	0	0	0	0	0	0	0	0	0	1	0	0	0	0
ko00140	Steroid hormone biosynthesis
K01822	0	0	0	0	0	0	0	0	0	0	0	4	2	0	0	0	0	0	0	0	2	0	0	0	2	0	0	0	0	0	0	0	0	0	0	0	0	0	0	0	0	0	0	4	2	0	0	0	0
K12343	0	0	0	0	0	0	0	0	0	0	0	0	0	0	0	0	0	0	0	0	0	0	0	0	0	0	0	0	0	0	0	0	0	0	0	0	0	0	1	0	0	0	0	0	0	0	0	0	0
K00038	0	0	0	0	1	0	0	0	0	0	0	5	2	0	0	0	0	0	1	1	1	0	0	0	3	0	0	0	0	0	0	0	0	0	0	0	0	0	0	0	0	0	0	2	1	0	0	0	0
K01130	0	2	2	0	0	0	4	0	0	2	0	0	0	0	4	12	0	12	4	0	0	8	0	0	0	0	0	2	0	0	10	0	0	0	0	2	0	0	0	0	2	0	0	0	0	0	0	0	0
K13370	0	0	0	0	0	0	0	0	0	0	0	0	0	0	0	0	0	0	0	0	0	0	0	0	0	0	0	0	0	0	0	0	0	0	0	0	0	0	0	0	0	0	0	0	0	0	0	0	0
K00545	0	0	0	0	0	0	0	0	0	0	0	5	0	0	0	0	0	0	0	0	0	0	0	0	0	0	0	0	0	0	0	0	0	0	0	0	0	0	0	0	0	0	0	0	0	0	0	0	0
K05296	0	2	0	0	0	0	0	0	0	2	0	0	0	2	0	0	2	0	0	0	2	0	0	0	0	0	0	0	0	0	0	0	0	0	0	0	0	0	0	2	0	0	0	0	2	0	0	0	0
ko00561	Glycerolipid metabolism
K00865	0	3	3	3	0	0	0	0	3	3	3	0	0	0	0	0	0	0	0	0	0	3	0	0	0	0	0	3	0	0	3	0	6	0	0	3	0	0	0	0	3	0	0	3	0	0	0	0	0
K11529	5	0	0	0	0	5	5	0	0	0	0	5	0	5	0	5	0	0	5	5	0	0	0	5	5	0	5	0	5	5	0	0	0	5	5	0	5	0	5	5	0	5	5	0	0	0	0	5	5
K15918	0	0	0	0	3	0	0	3	0	0	0	0	3	0	0	0	0	0	0	0	3	0	0	0	0	0	0	0	0	0	0	0	0	0	0	0	0	3	0	0	0	0	0	0	0	3	0	0	0
K00128	0	0	0	0	0	14	0	0	14	0	0	14	0	14	0	14	0	14	14	14	0	14	0	0	0	0	0	0	14	14	14	0	0	14	14	0	14	0	0	14	0	14	0	14	0	0	14	14	14
K00149	0	0	0	0	0	0	0	0	0	0	0	0	0	0	0	0	0	0	0	0	0	0	0	0	0	0	0	0	0	0	0	0	0	0	0	0	0	0	0	0	0	0	0	0	0	0	0	0	0
K00863	0	0	0	0	0	4	0	0	4	0	0	0	0	0	0	0	0	0	0	0	0	0	0	0	0	0	0	0	4	0	0	0	0	0	0	0	0	0	0	0	0	0	0	0	0	0	4	0	0
K05878	0	0	0	0	0	0	0	0	1	0	0	0	0	0	0	0	0	0	0	0	0	0	0	0	0	0	0	0	0	0	0	0	0	0	0	0	0	0	0	0	0	0	0	0	0	0	0	0	0
K05879	0	0	0	0	0	0	0	0	0	0	0	0	0	0	0	0	0	0	0	0	0	0	0	0	0	0	0	0	0	0	0	0	0	0	0	0	0	0	0	0	0	0	0	0	0	0	0	0	0
K05881	0	0	0	0	0	0	0	0	0	0	0	0	0	0	0	0	0	0	0	0	0	0	0	0	0	0	0	0	0	0	0	0	0	0	0	0	0	0	0	0	0	0	0	0	0	0	0	0	0
K00005	0	0	0	0	0	0	2	0	0	0	0	0	0	0	0	0	0	0	0	0	0	0	0	0	0	0	0	0	0	0	0	0	2	0	0	0	0	0	0	0	0	0	0	0	0	0	0	0	0
K00864	4	4	4	0	0	4	4	4	4	4	4	4	4	4	0	4	4	4	0	4	4	4	4	4	0	4	4	4	4	0	4	4	0	4	4	4	4	4	4	4	4	4	4	4	8	0	0	4	4
K13507	0	0	0	0	0	0	0	0	0	0	0	0	0	0	0	0	0	0	0	0	0	0	0	0	0	0	0	0	0	0	0	0	0	0	0	0	0	0	0	0	0	0	0	0	0	0	0	0	0
K00630	0	0	0	0	0	0	0	0	0	0	0	0	0	0	0	0	0	0	0	0	0	0	0	0	0	0	0	0	0	0	0	0	0	0	0	0	0	0	0	0	0	0	0	0	0	0	0	0	0
K00631	0	3	0	0	0	0	0	3	3	3	0	6	3	0	0	0	0	0	0	0	0	0	3	0	6	0	0	6	0	0	0	0	0	0	0	6	0	0	0	0	0	0	0	0	0	3	0	0	0
K03621	2	4	0	0	2	2	0	2	0	2	0	0	0	2	2	2	2	0	2	2	4	4	0	2	0	2	2	0	2	2	2	2	0	2	2	0	4	2	2	2	2	2	2	0	2	2	0	2	2
K08591	3	3	0	0	0	3	0	3	0	3	0	0	0	3	3	3	3	0	3	3	0	0	0	3	0	3	3	0	3	3	0	3	0	3	3	0	0	3	3	3	3	3	3	0	3	3	3	3	3
K00655	6	12	3	3	0	3	3	3	12	12	15	9	0	0	6	0	0	9	3	0	3	9	0	3	6	3	0	0	0	3	9	3	6	0	3	0	3	3	9	0	6	3	3	24	6	3	0	0	3
K07029	0	2	0	2	2	2	0	2	4	2	8	2	2	0	2	2	0	0	0	2	0	2	0	0	2	0	0	0	0	2	2	0	6	2	0	0	2	0	4	0	2	2	0	8	0	2	0	2	0
K22848	0	0	0	0	0	0	0	0	0	0	0	0	0	0	0	0	0	0	0	0	0	0	0	0	0	0	0	0	0	0	0	0	0	0	0	0	0	0	0	0	0	0	0	0	0	0	0	0	0
K00635	2	1	0	0	0	0	0	2	3	1	2	3	3	0	0	0	0	0	0	0	4	0	1	0	3	0	0	1	0	0	0	0	0	0	0	1	0	0	0	0	0	0	0	4	0	2	0	0	0
K18851	0	0	0	0	0	0	0	2	20	0	0	0	0	0	0	0	0	0	0	0	0	0	0	0	0	0	0	0	0	0	0	0	2	0	0	0	0	0	0	0	0	0	0	0	0	0	0	0	0
K01046	1	1	0	0	0	0	0	2	4	1	0	0	0	1	0	0	0	0	1	0	0	1	2	0	0	0	0	7	0	1	0	0	0	1	0	6	0	0	1	0	0	0	0	1	0	0	1	0	1
K14674	0	7	0	0	0	0	0	14	0	7	0	0	0	0	0	0	0	0	0	0	7	0	0	0	0	7	0	7	0	0	0	0	0	0	0	7	0	0	0	0	0	0	0	0	0	7	0	0	0
K01054	0	0	0	0	0	0	0	0	5	0	0	5	5	0	0	0	0	0	0	0	0	0	0	0	5	0	0	0	0	0	0	0	0	0	0	0	0	0	5	0	0	0	0	0	0	0	0	0	0
K19002	2	0	0	0	0	0	0	0	0	0	0	0	0	0	0	0	0	0	0	0	0	0	0	0	0	0	0	2	0	0	0	0	2	0	0	2	0	0	0	0	0	0	0	0	0	0	0	0	0
K03429	0	0	0	0	0	0	0	0	0	0	0	0	0	0	0	0	0	0	0	0	0	0	0	0	0	0	0	0	0	0	0	0	0	0	0	0	0	0	0	0	0	0	0	0	0	0	0	0	0
K19003	0	0	0	0	0	0	0	0	0	0	0	0	0	0	0	0	0	0	0	0	0	0	0	0	0	0	0	0	0	0	0	0	0	0	0	0	0	2	0	0	0	0	0	0	0	0	0	0	0
K20024	0	0	0	0	0	0	0	0	0	0	0	0	0	0	0	0	0	0	0	0	0	0	0	0	0	0	0	0	0	0	0	0	0	0	0	0	0	0	0	0	0	0	0	0	0	0	0	0	0
K13677	0	0	0	0	0	0	0	0	0	0	0	0	0	0	0	0	0	0	0	0	0	0	0	0	0	0	0	0	0	0	0	0	0	0	0	0	0	0	0	0	0	0	0	0	0	0	0	0	0
K06118	0	0	0	0	0	0	0	0	0	0	0	0	2	0	0	0	0	0	4	2	0	0	0	0	2	0	0	0	0	0	0	2	0	0	0	0	2	2	0	2	0	2	0	0	0	0	0	2	0
K06119	0	0	0	0	0	0	0	0	0	0	0	0	0	0	0	0	0	0	0	0	0	0	0	0	0	0	0	0	0	0	0	0	0	0	0	0	0	0	0	0	0	0	0	0	0	0	0	0	0
K03715	0	0	0	0	0	0	0	0	0	0	0	0	0	0	0	0	0	0	0	0	0	0	0	0	0	0	0	0	0	0	0	0	0	0	0	0	0	0	0	0	0	0	0	0	0	0	0	0	0
K07406	0	0	0	4	0	0	0	0	0	0	0	0	0	0	0	0	0	0	0	0	0	0	0	0	0	0	4	0	0	0	0	0	0	0	0	0	0	0	0	0	0	0	0	0	4	0	0	0	0
K07407	0	0	0	4	4	0	0	0	0	0	0	4	0	0	0	4	0	0	4	4	0	0	0	0	0	0	0	0	4	0	0	0	0	4	4	0	4	0	0	0	0	4	4	0	0	0	0	0	0
ko00564	Glycerophospholipid metabolism
K00057	1	1	1	0	1	2	0	1	1	1	1	1	0	2	1	0	1	0	1	1	0	1	1	1	0	0	1	1	1	1	1	1	1	1	1	1	1	0	1	2	1	0	1	1	0	1	2	2	1
K00111	1	1	1	1	2	1	1	1	2	1	1	1	1	1	0	0	0	0	1	2	1	0	0	1	2	0	1	1	1	0	0	0	1	1	2	1	3	1	2	2	1	3	2	2	2	1	2	1	2
K00112	0	0	0	0	0	0	0	0	0	0	0	0	0	0	0	0	0	0	0	0	0	0	0	0	0	0	0	0	0	0	0	0	0	0	0	0	0	0	0	0	0	0	0	0	0	0	0	0	0
K00113	1	0	1	0	0	0	1	0	0	0	0	1	0	0	0	2	0	1	0	0	0	0	0	1	0	0	0	0	0	0	0	0	0	0	0	0	0	0	1	0	0	0	0	0	1	0	0	1	0
K13507	0	0	0	0	0	0	0	0	0	0	0	0	0	0	0	0	0	0	0	0	0	0	0	0	0	0	0	0	0	0	0	0	0	0	0	0	0	0	0	0	0	0	0	0	0	0	0	0	0
K00630	0	0	0	0	0	0	0	0	0	0	0	0	0	0	0	0	0	0	0	0	0	0	0	0	0	0	0	0	0	0	0	0	0	0	0	0	0	0	0	0	0	0	0	0	0	0	0	0	0
K00631	0	3	0	0	0	0	0	3	3	3	0	6	3	0	0	0	0	0	0	0	0	0	3	0	6	0	0	6	0	0	0	0	0	0	0	6	0	0	0	0	0	0	0	0	0	3	0	0	0
K08591	3	3	0	0	0	3	0	3	0	3	0	0	0	3	3	3	3	0	3	3	0	0	0	3	0	3	3	0	3	3	0	3	0	3	3	0	0	3	3	3	3	3	3	0	3	3	3	3	3
K00655	6	12	3	3	0	3	3	3	12	12	15	9	0	0	6	0	0	9	3	0	3	9	0	3	6	3	0	0	0	3	9	3	6	0	3	0	3	3	9	0	6	3	3	24	6	3	0	0	3
K14674	0	7	0	0	0	0	0	14	0	7	0	0	0	0	0	0	0	0	0	0	7	0	0	0	0	7	0	7	0	0	0	0	0	0	0	7	0	0	0	0	0	0	0	0	0	7	0	0	0
K06123	0	0	0	0	0	0	0	0	2	2	0	0	2	0	0	0	0	0	0	0	2	0	0	0	0	0	0	0	0	0	0	0	0	0	0	0	0	0	0	0	0	0	0	0	0	0	0	0	0
K00980	0	0	0	0	0	0	0	0	0	0	1	0	0	0	0	0	0	0	0	0	0	0	0	0	0	0	0	0	0	0	0	0	1	0	0	0	0	0	0	0	0	0	0	1	0	0	0	0	0
K01517	0	0	0	0	0	0	0	0	0	0	0	0	0	0	0	0	0	0	0	0	0	2	0	0	0	0	0	0	0	0	2	0	0	0	0	0	0	0	0	0	0	0	0	0	0	0	0	0	0
K07029	0	2	0	2	2	2	0	2	4	2	8	2	2	0	2	2	0	0	0	2	0	2	0	0	2	0	0	0	0	2	2	0	6	2	0	0	2	0	4	0	2	2	0	8	0	2	0	2	0
K16368	0	0	0	0	0	0	0	0	0	0	0	0	0	0	0	0	0	0	0	0	0	0	0	0	0	0	0	0	0	0	0	0	0	0	0	0	0	0	0	0	0	0	0	0	0	0	0	0	0
K01114	6	0	0	0	0	0	0	0	0	0	0	0	0	0	0	0	0	0	0	0	0	0	12	0	0	0	0	12	0	0	0	6	0	0	0	12	0	0	6	0	0	0	0	0	0	0	0	0	0
K01115	0	0	0	0	13	0	0	0	13	0	0	0	0	13	0	0	13	0	0	0	0	0	0	0	0	13	0	0	0	0	0	13	0	0	0	0	0	0	0	0	0	0	0	0	0	0	0	0	13
K01047	0	0	0	0	0	0	0	0	0	0	0	0	0	0	0	0	0	0	0	0	0	0	0	0	0	0	0	0	0	0	0	0	0	0	0	0	0	0	0	0	0	0	0	0	0	0	0	0	0
K01058	0	0	0	0	0	0	0	5	0	5	0	0	0	0	0	0	0	0	0	0	10	0	5	0	0	5	0	5	0	0	0	0	0	0	0	5	0	0	0	0	0	0	0	0	0	5	0	0	0
K01048	0	0	0	0	0	1	0	0	0	0	0	0	0	1	0	0	1	0	1	1	0	0	0	1	0	0	0	0	1	0	0	1	0	1	1	0	1	0	0	1	0	1	1	0	1	0	0	1	1
K14676	0	0	0	0	0	0	0	0	0	0	0	0	0	0	0	0	0	0	0	0	0	0	0	0	0	0	0	0	0	0	0	0	0	0	0	0	0	0	0	0	0	0	0	0	0	0	0	0	0
K01126	1	1	1	2	1	1	0	3	1	1	3	2	1	1	0	4	1	1	1	0	0	2	1	0	1	2	0	2	0	1	1	1	3	0	1	2	0	0	2	0	0	0	1	2	1	2	0	0	0
K05939	2	2	0	2	0	0	2	0	0	2	0	0	0	0	2	2	0	2	0	0	0	4	0	0	0	0	0	0	0	0	4	2	0	0	0	0	0	0	0	0	0	0	0	0	2	0	0	0	0
K05929	0	0	0	0	0	0	0	0	0	0	0	0	0	0	0	0	0	0	0	0	0	0	0	0	0	0	0	0	0	0	0	0	0	0	0	0	0	0	0	0	0	0	0	0	0	0	0	0	0
K04019	0	0	0	0	0	0	0	0	0	0	0	0	0	0	0	0	0	0	0	0	0	0	0	0	0	0	0	0	0	0	0	0	0	0	0	0	0	0	0	0	0	0	0	0	0	0	0	0	0
K03735	0	0	0	0	0	0	0	0	1	0	1	0	0	0	0	1	0	0	0	0	0	0	1	0	0	0	0	1	0	0	0	0	0	0	0	1	0	0	0	0	0	0	0	0	0	0	0	0	1
K03736	0	0	0	0	0	0	0	0	1	0	1	0	0	0	0	1	0	0	0	0	0	0	1	0	0	0	0	1	0	0	0	0	0	0	0	1	0	0	0	0	0	0	0	0	0	0	0	0	1
K00570	0	0	0	0	2	0	1	0	0	0	0	0	0	1	1	0	0	0	0	1	0	0	0	0	0	0	0	0	1	0	0	0	0	0	1	0	0	0	0	0	1	0	1	0	1	0	0	1	1
K00981	4	4	2	0	2	6	4	2	2	4	2	2	0	2	2	2	2	6	4	2	2	4	2	4	2	2	4	4	4	2	2	2	2	2	2	4	2	2	2	2	2	2	4	2	2	2	2	2	2
K01004	0	0	0	0	0	1	0	0	0	0	0	1	1	1	0	1	0	0	1	1	0	0	0	0	1	0	1	0	1	0	0	0	0	1	2	0	1	0	0	1	0	0	1	0	0	0	1	1	1
K00998	0	0	0	0	0	0	0	0	0	0	0	0	0	0	0	0	0	0	0	0	0	0	0	0	0	0	0	0	0	0	0	0	0	0	0	0	0	0	0	0	0	0	0	0	0	0	0	0	0
K17103	2	2	2	0	0	2	2	2	2	2	0	2	2	2	2	2	0	2	0	2	2	2	2	0	2	0	0	2	0	0	2	0	0	2	2	2	0	0	2	0	2	0	2	0	2	0	2	2	0
K01613	2	1	1	0	0	1	1	1	2	1	0	0	1	0	1	1	1	1	0	1	1	1	1	0	1	1	0	1	1	0	0	0	0	1	1	1	0	0	1	0	1	1	1	0	1	2	1	1	0
K00995	1	1	0	0	1	1	0	1	1	1	1	1	1	1	0	1	1	0	1	1	0	1	1	0	1	0	1	1	1	1	1	1	0	1	1	1	1	0	1	0	0	1	1	1	0	0	1	1	1
K01095	1	1	0	0	0	1	0	1	0	1	0	1	0	1	1	1	0	1	1	1	1	0	0	1	1	1	1	1	1	1	0	0	0	1	1	1	1	1	0	1	0	1	1	0	0	1	1	1	1
K01096	0	0	0	0	0	0	0	0	0	0	0	0	0	0	0	1	0	0	0	0	0	0	0	0	0	0	0	0	0	0	0	0	0	0	0	0	0	0	0	0	0	0	0	0	0	0	0	0	0
K18697	0	0	0	0	1	0	0	0	0	0	0	0	0	0	0	0	0	0	0	0	0	1	1	0	1	0	0	1	0	0	1	1	0	0	0	1	0	0	0	0	0	0	0	1	0	0	0	0	0
K06131	1	2	3	0	1	1	1	2	0	2	1	0	0	1	0	0	0	0	1	1	1	2	0	0	0	0	0	0	0	0	1	0	2	1	1	0	1	0	0	0	1	1	1	1	0	2	2	1	0
K06132	0	1	0	0	0	1	0	0	0	1	0	0	0	0	0	0	1	0	1	0	0	0	1	0	0	0	0	2	0	0	0	0	0	0	0	2	0	0	0	0	0	0	0	0	0	0	1	0	0
K08744	0	0	0	0	0	0	0	0	1	0	1	0	0	0	0	0	0	0	0	0	0	0	0	0	0	0	0	0	0	0	0	0	0	0	0	0	0	0	0	0	0	0	0	1	0	0	0	0	0
K13511	0	0	0	0	0	0	0	0	0	0	0	0	0	0	0	0	0	0	0	0	0	0	0	0	0	0	0	0	0	0	0	0	0	0	0	0	0	0	0	0	0	0	0	0	0	0	0	0	0
K13621	0	0	0	0	0	0	0	0	0	0	0	0	0	0	0	0	0	0	0	0	0	0	0	0	0	0	0	0	0	0	0	0	0	0	0	0	0	0	0	0	0	0	0	0	0	0	0	0	0
K13622	0	0	0	0	0	0	0	0	0	0	0	0	0	0	0	0	1	0	0	0	0	0	0	0	0	0	0	0	0	0	0	0	0	0	0	0	0	0	0	0	0	0	0	0	0	0	0	0	0
K13623	0	0	0	0	1	0	0	0	0	0	0	0	0	0	0	0	1	0	0	0	0	0	0	0	0	0	0	0	0	0	0	0	0	0	0	0	0	0	0	0	0	0	0	0	0	0	0	0	0
K00096	0	0	0	0	0	0	0	0	0	0	0	0	0	0	0	0	0	0	0	0	0	0	0	0	0	0	0	0	0	0	0	0	0	0	0	0	0	0	0	0	0	0	0	0	0	0	0	0	0
K17104	0	0	0	0	0	0	0	0	0	0	0	0	0	0	0	0	0	0	0	0	0	0	0	0	0	0	0	0	0	0	0	0	0	0	0	0	0	0	0	0	0	0	0	0	0	0	0	0	0
K17105	0	0	0	1	0	0	0	0	0	0	0	0	0	0	0	0	0	0	0	0	0	0	0	0	0	0	0	0	0	0	0	0	0	0	0	0	0	0	0	0	0	0	0	0	0	0	0	0	0
K19664	0	0	0	0	0	0	0	0	0	0	0	0	0	0	0	0	0	0	0	0	0	0	0	0	0	0	0	0	0	0	0	0	0	0	0	0	0	0	0	0	0	0	0	0	0	0	0	0	0
K17830	0	0	0	1	0	0	0	0	0	0	0	0	0	0	0	0	0	0	0	0	0	0	0	0	0	0	0	0	0	0	0	0	0	0	0	0	0	0	0	0	0	0	0	0	0	0	0	0	0
ko00565	Ether lipid metabolism
K00803	0	0	0	2	0	0	0	0	0	0	0	2	0	0	0	0	0	0	0	0	0	0	0	0	2	0	0	0	0	0	0	0	2	0	0	0	0	0	0	0	0	0	0	2	0	0	0	0	0
K06123	0	0	0	0	0	0	0	0	2	2	0	0	2	0	0	0	0	0	0	0	2	0	0	0	0	0	0	0	0	0	0	0	0	0	0	0	0	0	0	0	0	0	0	0	0	0	0	0	0
K01047	0	0	0	0	0	0	0	0	0	0	0	0	0	0	0	0	0	0	0	0	0	0	0	0	0	0	0	0	0	0	0	0	0	0	0	0	0	0	0	0	0	0	0	0	0	0	0	0	0
K14674	0	7	0	0	0	0	0	14	0	7	0	0	0	0	0	0	0	0	0	0	7	0	0	0	0	7	0	7	0	0	0	0	0	0	0	7	0	0	0	0	0	0	0	0	0	7	0	0	0
K01058	0	0	0	0	0	0	0	5	0	5	0	0	0	0	0	0	0	0	0	0	10	0	5	0	0	5	0	5	0	0	0	0	0	0	0	5	0	0	0	0	0	0	0	0	0	5	0	0	0
K18575	1	0	0	0	0	0	0	1	0	0	0	0	0	0	0	0	0	0	0	0	0	0	0	0	0	0	0	0	0	0	0	0	0	0	0	0	0	0	0	0	0	0	0	0	0	1	0	0	0
K01114	6	0	0	0	0	0	0	0	0	0	0	0	0	0	0	0	0	0	0	0	0	0	12	0	0	0	0	12	0	0	0	6	0	0	0	12	0	0	6	0	0	0	0	0	0	0	0	0	0
K01115	0	0	0	0	13	0	0	0	13	0	0	0	0	13	0	0	13	0	0	0	0	0	0	0	0	13	0	0	0	0	0	13	0	0	0	0	0	0	0	0	0	0	0	0	0	0	0	0	13
K16794	0	0	0	0	0	0	0	0	0	0	0	0	0	0	0	0	0	0	0	0	0	0	0	0	0	0	0	0	0	0	0	0	0	0	0	0	0	0	0	0	0	0	0	0	0	0	0	0	0
K01062	0	0	0	0	0	0	0	0	0	0	0	0	0	0	0	0	0	0	0	0	0	0	0	0	0	0	0	0	0	0	0	0	0	0	0	0	0	0	0	0	0	0	0	0	0	0	0	0	0
ko00600	Sphingolipid metabolism
K04708	0	0	0	0	0	0	0	0	0	0	0	0	0	0	0	0	0	0	1	0	0	0	0	0	0	0	0	0	0	0	0	0	0	0	0	0	0	0	0	0	0	0	0	0	0	0	0	0	0
K12349	0	0	0	0	0	0	0	2	0	0	0	0	0	0	0	0	0	0	0	0	0	2	0	0	0	0	0	2	0	0	2	0	0	0	0	2	0	0	2	0	0	0	0	0	0	4	0	0	0
K04711	0	0	0	0	0	0	0	0	0	0	0	0	0	0	0	0	0	0	0	0	0	0	0	0	0	0	0	0	0	0	0	0	0	0	0	0	0	0	0	0	0	0	0	0	0	0	0	0	0
K04712	0	0	0	0	0	0	0	0	0	0	0	0	0	0	0	0	0	0	3	0	0	0	0	0	0	0	0	0	0	0	0	0	0	0	0	0	0	0	0	0	0	0	0	0	0	0	0	0	0
K12351	0	0	0	0	0	0	0	0	0	0	0	4	2	0	0	0	0	0	0	0	0	0	0	0	0	0	0	0	0	0	0	0	0	0	0	0	0	0	0	0	0	0	0	0	0	0	0	0	0
K01634	0	0	0	0	0	0	0	0	0	0	0	0	2	0	0	0	0	0	0	0	0	0	0	0	0	0	0	0	0	0	0	0	0	0	0	0	0	0	2	0	0	0	0	0	0	0	0	0	0
K00720	0	0	0	0	0	2	4	0	0	0	0	2	0	0	0	2	0	2	0	0	0	0	0	0	0	0	0	0	2	0	0	0	0	0	0	0	0	0	0	0	0	0	0	0	0	0	0	0	0
K01201	3	0	0	0	0	0	0	0	0	0	0	0	0	0	0	0	0	0	0	0	0	0	0	0	0	0	0	0	0	0	0	3	3	0	0	0	0	0	0	0	0	0	0	0	0	0	0	0	0
K17108	0	0	0	0	0	0	0	0	0	0	0	0	0	0	0	0	0	0	0	0	0	0	0	0	0	0	0	0	0	0	0	0	0	0	0	0	0	2	0	0	0	0	0	0	0	0	0	0	0
K01190	0	0	0	3	0	0	0	0	0	0	0	0	0	0	0	0	0	0	0	0	0	0	0	0	0	9	0	0	3	0	0	0	0	0	0	0	0	0	0	0	0	0	0	0	0	0	0	0	0
K01130	0	2	2	0	0	0	4	0	0	2	0	0	0	0	4	12	0	12	4	0	0	8	0	0	0	0	0	2	0	0	10	0	0	0	0	2	0	0	0	0	2	0	0	0	0	0	0	0	0
K01134	0	0	2	0	0	0	2	0	0	0	0	0	0	0	4	6	0	4	0	0	0	4	0	0	0	0	0	0	0	0	2	0	0	0	0	0	0	0	0	0	2	0	0	0	0	0	0	0	0
K01186	0	0	0	0	0	0	3	0	0	0	0	0	0	0	0	12	0	3	0	0	0	0	0	0	0	0	0	0	0	0	0	0	0	0	0	0	0	0	0	0	0	0	0	0	0	0	0	0	0
K07406	0	0	0	4	0	0	0	0	0	0	0	0	0	0	0	0	0	0	0	0	0	0	0	0	0	0	4	0	0	0	0	0	0	0	0	0	0	0	0	0	0	0	0	0	4	0	0	0	0
K07407	0	0	0	4	4	0	0	0	0	0	0	4	0	0	0	4	0	0	4	4	0	0	0	0	0	0	0	0	4	0	0	0	0	4	4	0	4	0	0	0	0	4	4	0	0	0	0	0	0
ko00590	Arachidonic acid metabolism
K01047	0	0	0	0	0	0	0	0	0	0	0	0	0	0	0	0	0	0	0	0	0	0	0	0	0	0	0	0	0	0	0	0	0	0	0	0	0	0	0	0	0	0	0	0	0	0	0	0	0
K14674	0	7	0	0	0	0	0	14	0	7	0	0	0	0	0	0	0	0	0	0	7	0	0	0	0	7	0	7	0	0	0	0	0	0	0	7	0	0	0	0	0	0	0	0	0	7	0	0	0
K01058	0	0	0	0	0	0	0	5	0	5	0	0	0	0	0	0	0	0	0	0	10	0	5	0	0	5	0	5	0	0	0	0	0	0	0	5	0	0	0	0	0	0	0	0	0	5	0	0	0
K05309	0	0	0	0	0	0	0	0	0	0	0	0	0	0	0	0	0	0	0	0	0	0	0	0	0	0	0	0	0	0	0	0	0	0	0	0	0	0	0	0	0	0	0	0	0	0	0	0	0
K01254	0	0	0	0	0	0	0	0	0	0	0	0	0	0	0	0	0	0	0	0	0	0	0	0	0	2	0	0	0	0	0	2	0	0	0	0	0	0	2	0	0	0	0	0	0	0	0	0	0
K00432	6	3	3	0	0	0	3	9	3	3	3	3	3	0	0	3	0	0	3	0	3	0	6	0	3	9	0	6	0	3	0	3	0	0	3	6	0	3	6	3	6	0	3	3	0	3	3	3	0
K08726	0	0	0	0	0	0	0	0	0	0	0	0	0	0	0	0	0	0	0	0	0	0	0	0	0	0	0	0	0	0	0	0	0	0	0	0	0	0	0	0	0	0	0	0	0	0	0	0	0
ko00591	Linoleic acid metabolism
K01047	0	0	0	0	0	0	0	0	0	0	0	0	0	0	0	0	0	0	0	0	0	0	0	0	0	0	0	0	0	0	0	0	0	0	0	0	0	0	0	0	0	0	0	0	0	0	0	0	0
K14674	0	7	0	0	0	0	0	14	0	7	0	0	0	0	0	0	0	0	0	0	7	0	0	0	0	7	0	7	0	0	0	0	0	0	0	7	0	0	0	0	0	0	0	0	0	7	0	0	0
K01058	0	0	0	0	0	0	0	5	0	5	0	0	0	0	0	0	0	0	0	0	10	0	5	0	0	5	0	5	0	0	0	0	0	0	0	5	0	0	0	0	0	0	0	0	0	5	0	0	0
K00508	0	0	4	0	0	0	0	0	0	0	0	0	0	0	0	2	0	0	0	0	0	0	0	0	0	0	0	0	0	0	0	0	0	0	0	0	0	2	0	0	0	0	0	0	0	0	0	0	0
ko00592	alpha-Linolenic acid metabolism
K01047	0	0	0	0	0	0	0	0	0	0	0	0	0	0	0	0	0	0	0	0	0	0	0	0	0	0	0	0	0	0	0	0	0	0	0	0	0	0	0	0	0	0	0	0	0	0	0	0	0
K14674	0	7	0	0	0	0	0	14	0	7	0	0	0	0	0	0	0	0	0	0	7	0	0	0	0	7	0	7	0	0	0	0	0	0	0	7	0	0	0	0	0	0	0	0	0	7	0	0	0
K01058	0	0	0	0	0	0	0	5	0	5	0	0	0	0	0	0	0	0	0	0	10	0	5	0	0	5	0	5	0	0	0	0	0	0	0	5	0	0	0	0	0	0	0	0	0	5	0	0	0
K00232	0	0	8	0	0	0	0	0	8	0	8	0	0	0	0	0	0	0	0	0	0	0	0	0	0	0	0	0	0	0	0	0	8	0	0	0	0	0	0	0	0	0	0	8	0	0	0	0	0
K00632	12	6	0	0	0	6	0	6	12	6	0	0	0	0	0	6	0	6	0	0	0	0	6	0	0	0	0	6	0	6	0	0	0	0	0	6	0	0	12	0	0	0	0	0	0	0	6	0	0
K07513	0	0	0	0	0	0	0	0	0	0	0	0	0	0	0	0	0	0	0	0	0	0	0	0	0	0	0	0	0	0	0	0	0	0	0	0	0	0	0	0	0	0	0	0	0	0	0	0	0
ko01040	Biosynthesis of unsaturated fatty acids
K00507	5	5	0	0	0	0	15	5	0	5	0	5	0	0	0	5	5	5	0	0	5	0	10	0	10	5	0	10	0	5	0	0	0	0	0	10	0	5	5	0	0	0	0	0	5	5	0	0	0
K03921	0	0	3	0	0	0	0	0	9	0	0	0	0	0	0	0	0	0	0	0	0	0	0	0	0	0	0	0	0	0	0	0	0	0	0	0	0	0	0	0	0	0	0	0	0	0	0	0	0
K00232	0	0	8	0	0	0	0	0	8	0	8	0	0	0	0	0	0	0	0	0	0	0	0	0	0	0	0	0	0	0	0	0	8	0	0	0	0	0	0	0	0	0	0	8	0	0	0	0	0
K12405	0	0	0	0	0	0	0	0	0	0	0	0	0	0	0	0	0	0	0	0	0	0	0	0	0	0	0	3	0	0	0	0	0	0	0	3	0	0	0	0	0	0	0	0	0	0	0	0	0
K07513	0	0	0	0	0	0	0	0	0	0	0	0	0	0	0	0	0	0	0	0	0	0	0	0	0	0	0	0	0	0	0	0	0	0	0	0	0	0	0	0	0	0	0	0	0	0	0	0	0
K08764	0	0	0	0	0	0	0	0	0	0	0	4	4	0	0	0	0	0	0	0	0	0	0	0	0	0	0	0	0	0	0	0	0	0	0	0	0	0	0	0	0	0	0	0	0	0	0	0	0
K10804	2	2	4	0	0	2	0	4	0	2	0	2	0	2	0	4	2	4	2	2	2	2	0	2	0	2	2	2	0	0	2	2	0	2	2	2	0	0	0	2	2	2	2	0	0	4	2	2	2
K10805	0	2	0	0	0	0	0	2	2	2	2	4	0	2	0	0	0	0	0	0	0	0	2	0	2	0	0	2	0	0	0	0	2	2	2	2	0	0	2	0	0	0	0	2	2	2	2	0	2
K10806	4	2	2	0	4	2	2	0	0	2	0	0	0	0	0	0	2	0	2	2	2	0	4	0	0	2	2	4	0	2	0	2	0	0	0	4	2	0	4	0	2	0	0	2	2	0	2	4	0
ko00230	Purine metabolism
K01515	1	1	0	0	0	0	1	0	1	1	0	1	1	1	1	0	0	0	0	0	0	0	0	1	1	1	0	0	0	1	0	0	0	0	0	0	0	1	0	0	0	0	0	1	0	1	0	0	1
K01517	0	0	0	0	0	0	0	0	0	0	0	0	0	0	0	0	0	0	0	0	0	2	0	0	0	0	0	0	0	0	2	0	0	0	0	0	0	0	0	0	0	0	0	0	0	0	0	0	0
K18453	2	2	0	0	0	0	0	2	0	2	0	0	0	0	2	0	0	0	0	0	2	0	2	0	0	0	0	2	0	0	0	0	0	0	0	2	0	0	0	0	0	0	0	0	2	0	0	0	0
K08312	0	1	0	0	0	0	0	0	0	1	0	0	0	0	0	0	0	0	0	0	0	0	0	0	0	1	0	0	0	0	0	0	0	0	0	0	0	0	0	0	0	0	0	0	0	0	0	0	0
K18447	0	0	0	0	0	0	0	0	0	0	0	0	0	0	0	0	0	0	0	0	0	0	0	0	0	0	0	0	0	0	0	0	0	0	0	0	0	0	0	0	0	0	0	0	0	0	0	0	0
K01839	0	0	0	0	0	2	0	0	0	0	0	0	0	2	0	0	0	0	2	2	0	2	0	0	0	0	2	0	2	0	2	0	0	2	2	0	2	0	0	2	0	2	2	0	0	0	2	2	2
K01835	7	0	7	0	0	0	0	7	7	0	0	0	0	0	0	0	0	0	0	7	0	0	0	0	0	7	0	0	7	0	0	0	0	0	0	0	0	7	0	7	0	0	0	0	0	7	0	7	0
K15778	8	8	0	0	0	0	0	0	0	8	0	8	0	0	0	0	8	0	0	0	8	0	8	0	8	0	0	8	0	0	0	0	0	0	0	8	0	0	0	0	0	0	0	0	0	0	0	0	0
K00948	4	2	6	2	2	4	2	0	2	2	4	2	2	2	0	4	2	2	2	2	4	2	4	2	2	2	0	4	2	2	2	2	4	2	2	4	2	2	4	2	2	2	2	2	4	0	4	2	2
K00764	0	3	3	0	3	3	3	3	3	3	3	3	3	6	3	3	3	3	3	3	3	3	3	3	3	3	3	3	3	3	3	3	3	6	3	3	3	0	6	3	3	3	3	0	3	3	3	3	3
K01945	1	1	1	1	1	1	1	1	1	1	1	1	1	3	2	1	1	1	1	1	1	1	1	1	1	1	1	1	1	1	1	1	0	1	1	1	1	1	1	1	2	1	1	1	0	1	2	1	2
K00601	0	0	0	0	0	0	0	0	0	0	0	0	0	0	0	0	0	0	0	0	0	0	0	0	0	0	0	0	0	0	0	0	0	0	0	0	0	0	0	0	0	0	0	0	0	0	0	0	0
K11175	2	2	2	2	2	2	0	2	2	2	0	0	0	2	2	0	2	2	2	2	2	2	2	2	0	2	2	2	2	2	0	0	2	2	2	2	2	2	4	2	2	2	2	0	0	2	0	2	0
K08289	0	2	0	0	0	0	0	2	2	2	0	0	0	0	0	0	2	0	0	0	2	0	0	0	0	0	0	2	0	0	0	2	0	0	0	2	2	2	0	0	0	0	0	0	0	2	0	0	0
K01952	2	2	1	1	0	0	0	1	0	2	0	0	0	0	0	0	0	0	0	0	1	0	1	0	0	1	0	1	0	0	1	0	0	0	0	1	0	0	0	0	0	0	0	0	0	1	0	0	0
K23269	0	0	0	0	1	1	0	0	1	0	1	1	0	0	0	0	1	0	0	1	0	0	0	1	1	0	1	0	1	0	0	1	1	1	1	0	2	1	0	1	0	1	1	0	1	0	1	1	0
K23264	0	0	0	1	0	1	0	0	1	0	1	1	0	0	0	0	1	0	1	1	0	0	0	1	0	0	1	0	1	0	0	1	1	1	1	0	1	0	0	1	0	1	1	1	1	0	1	1	1
K23265	0	0	0	4	0	4	4	0	4	0	4	4	4	0	0	4	4	4	4	4	0	0	0	4	4	0	4	0	4	4	0	4	4	4	4	0	4	0	0	4	4	4	4	0	4	0	4	4	4
K23270	0	0	0	1	0	0	0	0	0	0	0	0	0	0	0	1	0	1	0	0	0	0	0	0	0	0	0	0	0	0	0	0	0	0	0	0	0	0	1	0	1	0	0	0	0	0	0	0	0
K01933	1	1	1	2	1	1	1	1	1	1	1	1	1	1	0	0	1	1	1	1	1	1	1	2	1	1	1	1	1	1	1	1	1	1	1	1	2	1	1	1	1	1	1	1	0	0	0	1	1
K01589	0	1	1	0	1	1	0	1	1	1	1	0	0	0	0	0	1	0	1	1	1	0	1	1	0	0	1	1	1	1	0	0	1	1	1	1	2	0	0	1	0	0	1	1	1	1	1	1	1
K01588	0	1	1	0	1	1	1	1	1	1	1	0	1	1	0	1	1	1	1	1	1	1	1	1	1	1	1	1	1	1	1	1	1	1	1	1	1	0	1	1	1	1	1	1	1	1	1	1	1
K01923	0	1	1	1	1	1	1	1	1	1	1	1	1	0	0	0	1	1	1	1	1	0	1	1	1	1	0	1	1	1	0	1	1	1	1	1	2	1	1	1	1	1	1	0	1	1	1	1	1
K01756	2	2	2	0	2	2	2	2	2	2	2	2	0	2	2	2	0	2	2	2	2	2	2	2	0	2	2	2	2	2	2	2	2	2	2	2	0	2	2	2	0	2	2	0	2	0	2	2	2
K00602	4	4	4	4	8	8	4	4	4	4	4	4	4	4	0	4	4	0	4	4	0	4	8	8	0	4	4	4	4	8	4	4	4	4	4	4	4	8	8	4	4	4	4	4	4	12	4	4	4
K06863	0	0	0	0	0	0	0	0	0	0	0	0	0	0	0	0	0	0	0	0	0	0	0	0	0	0	0	0	0	0	0	0	0	0	0	0	0	0	0	0	0	0	0	0	0	0	0	0	0
K11176	0	0	0	0	0	0	0	0	0	0	0	0	0	0	0	0	0	0	0	0	0	0	0	0	1	0	0	0	0	0	0	0	0	0	0	0	0	0	0	0	0	0	0	0	0	0	0	0	0
K00759	2	2	2	2	0	0	2	0	2	2	2	0	0	4	2	2	2	2	2	0	0	2	0	2	2	2	2	2	2	2	0	0	2	2	2	2	4	2	2	2	2	2	2	0	2	0	2	2	2
K11751	0	0	0	0	0	3	0	0	0	0	0	0	0	3	0	0	0	0	3	3	0	0	0	0	0	0	0	0	3	0	0	0	0	3	3	0	0	0	0	3	0	3	3	0	0	0	3	3	3
K03787	3	3	3	3	0	3	0	3	3	6	0	3	9	6	0	3	3	3	3	3	0	0	3	3	3	6	3	3	3	3	0	3	0	3	3	3	0	0	3	3	3	3	3	0	0	0	0	3	0
K08723	0	0	0	0	0	0	0	0	0	0	0	0	0	0	0	0	0	0	0	0	0	0	0	0	0	0	0	0	0	0	0	0	0	0	0	0	0	0	0	0	0	0	0	0	0	0	0	0	0
K20881	0	3	0	0	0	0	0	3	0	3	0	0	0	0	0	0	0	0	0	0	3	0	3	0	0	3	0	3	0	0	0	0	0	0	0	3	0	0	0	0	0	0	0	0	0	3	0	0	0
K00892	0	0	0	0	0	0	0	0	0	0	0	0	0	0	0	0	0	0	0	0	0	0	0	0	0	0	0	0	0	0	0	0	0	0	0	0	0	0	0	0	0	0	0	0	0	0	0	0	0
K22026	0	0	0	0	0	0	0	0	0	0	0	0	0	0	0	0	0	0	0	0	0	0	0	0	0	0	0	0	0	0	0	0	0	0	0	0	0	0	0	0	0	0	0	0	0	0	0	0	0
K03783	3	0	3	0	0	0	0	0	3	0	3	0	0	0	6	6	0	6	0	0	0	0	0	0	0	0	0	0	3	0	0	0	0	0	0	0	3	0	3	0	0	3	0	3	0	0	0	0	0
K03784	0	0	3	0	0	3	0	0	0	0	0	0	0	3	0	0	0	0	3	3	0	3	0	0	0	0	3	0	3	0	3	0	0	3	3	0	0	0	0	3	0	0	3	0	0	0	3	3	3
K09913	0	2	0	0	0	0	0	0	0	2	0	0	0	0	0	0	0	0	0	0	0	0	2	0	0	2	0	4	0	0	0	0	0	0	0	4	0	0	0	0	0	0	0	0	0	0	0	0	0
K01239	0	0	0	0	0	0	0	0	2	0	0	0	0	0	0	0	0	0	0	0	0	0	0	0	0	0	0	0	0	0	0	0	0	0	0	0	0	0	0	0	0	0	0	0	0	0	0	0	0
K00760	0	2	2	2	0	2	0	2	2	2	2	0	0	2	2	2	0	2	2	2	0	2	2	0	0	0	0	2	2	2	2	2	2	2	2	2	0	0	2	2	2	0	2	2	0	0	2	2	2
K00088	0	3	3	0	0	0	3	3	3	3	3	3	3	3	3	3	3	6	3	3	3	3	3	3	3	3	3	3	3	3	0	3	0	3	3	3	3	0	3	3	3	3	3	3	3	3	3	3	3
K00940	5	5	5	0	5	5	0	5	5	5	5	0	0	5	0	5	5	0	5	0	5	0	5	5	0	5	0	5	5	5	5	5	5	5	5	5	5	5	5	5	5	0	5	5	0	5	5	5	5
K01519	2	2	2	2	2	2	0	2	2	2	2	2	2	2	2	2	2	0	2	2	2	2	2	0	2	2	2	2	2	2	2	2	2	0	2	2	2	4	6	2	2	2	2	2	2	2	2	2	2
K00769	0	0	0	0	0	1	0	0	0	0	0	0	0	1	0	0	0	0	1	1	1	0	0	1	0	0	1	0	1	0	0	0	0	1	1	0	1	0	0	1	0	1	1	0	0	0	1	1	1
K03816	0	0	0	0	0	0	0	0	0	0	0	0	0	0	0	0	0	0	0	0	0	0	1	0	0	0	0	1	0	0	0	0	0	0	0	1	0	0	0	0	0	0	0	0	0	0	0	0	0
K00087	0	0	0	0	0	0	0	0	0	0	0	0	0	0	0	0	0	0	0	0	0	0	0	0	0	0	0	0	0	0	0	0	0	0	0	0	0	0	0	0	0	0	0	0	0	0	0	0	0
K13479	0	0	0	0	0	0	0	0	0	0	0	0	0	0	0	0	0	0	0	0	0	0	0	0	0	0	0	0	0	0	0	0	0	0	0	0	0	0	0	0	0	0	0	0	0	0	0	0	0
K13480	0	0	0	0	0	0	0	0	0	0	0	0	0	0	0	0	0	0	0	0	0	0	0	0	0	0	0	0	0	0	0	0	0	0	0	0	0	0	0	0	0	0	0	0	0	0	0	0	0
K13481	1	1	0	0	0	1	0	0	0	1	0	0	0	1	0	0	0	0	1	2	0	0	1	0	0	1	1	0	0	0	0	0	1	1	1	0	1	0	1	1	0	1	1	0	0	0	0	2	1
K13482	1	1	0	0	0	0	0	0	0	1	0	0	0	1	0	0	0	0	1	2	0	0	0	0	0	1	0	0	0	0	0	0	0	1	1	0	1	0	1	1	0	1	1	0	0	0	0	2	0
K11177	0	0	0	0	2	1	0	0	1	0	0	0	0	0	0	0	1	0	0	0	0	0	0	0	0	0	0	0	0	0	0	2	0	1	0	0	0	0	0	0	0	1	0	0	0	0	1	1	1
K11178	0	0	0	0	3	1	0	0	1	0	0	0	0	1	1	0	1	0	0	0	0	0	0	0	0	0	0	0	0	0	0	2	0	1	0	0	1	0	1	0	0	1	0	0	0	0	1	1	1
K01518	0	0	0	0	0	0	0	0	0	0	0	0	0	0	0	0	0	0	0	0	0	0	0	0	0	0	0	0	0	0	0	0	0	0	0	0	0	0	0	0	0	0	0	0	0	0	0	0	0
K01951	0	6	3	6	0	3	3	3	3	6	3	6	6	3	3	3	3	3	3	3	3	3	3	6	9	3	3	9	3	3	3	3	3	3	3	9	6	0	3	3	3	3	3	3	6	6	6	3	3
K00364	0	0	0	0	0	0	0	0	0	0	0	0	0	0	0	0	0	0	0	0	0	0	0	0	0	0	0	0	0	0	0	0	0	0	0	0	0	0	0	0	0	0	0	0	0	0	0	0	0
K01487	1	1	0	0	0	2	0	0	1	1	0	0	0	1	0	0	0	0	1	2	0	0	1	0	0	1	1	1	1	0	0	0	1	0	1	1	0	0	0	1	0	1	1	0	0	0	1	2	1
K00942	1	1	1	1	1	1	1	1	1	1	1	0	1	1	1	0	1	0	1	1	1	1	1	1	1	0	1	1	1	1	0	1	1	1	1	1	0	1	1	1	1	1	1	0	1	1	1	1	1
K00873	10	20	10	0	10	10	0	10	10	10	10	20	0	10	10	0	20	10	10	10	10	10	0	20	10	10	10	0	10	10	10	10	10	10	10	0	10	0	10	10	10	10	20	10	10	10	10	10	10
K00524	0	0	0	0	0	0	0	0	0	0	0	0	0	0	0	0	0	0	0	0	0	0	0	0	0	0	0	0	0	0	0	0	0	0	0	0	0	2	0	0	0	0	0	0	0	0	0	0	0
K00525	6	3	3	0	3	3	3	0	3	3	6	3	3	6	3	3	3	3	3	6	3	3	0	3	3	0	6	3	6	3	3	3	0	3	6	0	6	0	3	6	3	9	6	0	3	0	9	3	6
K00526	3	3	0	0	0	0	0	0	3	3	3	0	0	0	0	0	0	0	0	0	3	3	0	0	0	0	0	3	0	0	3	3	0	0	0	0	0	0	0	0	0	3	0	0	6	0	3	0	0
K21636	0	2	0	0	0	0	0	0	0	2	0	0	0	0	0	0	0	0	0	0	0	0	0	0	0	0	0	0	0	0	0	0	0	0	0	0	0	0	0	0	0	0	0	0	0	0	0	0	0
K01129	0	1	1	0	1	1	1	1	1	1	1	1	1	1	1	0	1	1	2	1	1	2	0	1	1	2	1	1	1	0	1	1	1	1	2	1	1	0	0	1	0	1	1	1	2	1	2	1	1
K01139	2	2	2	0	2	0	0	2	2	2	2	0	0	2	0	0	2	0	2	2	2	0	0	0	2	0	0	0	0	0	0	2	0	2	2	0	0	0	0	2	0	2	0	0	0	2	0	2	0
K01514	0	0	0	0	0	0	0	0	0	0	0	0	0	0	0	0	0	0	0	0	0	0	0	0	0	0	0	0	0	0	0	0	0	0	0	0	0	0	0	0	0	0	0	0	0	0	0	0	0
K01524	1	1	0	0	1	2	0	1	2	1	2	1	0	2	0	1	2	0	2	2	1	0	1	2	1	1	0	1	2	0	0	2	2	2	2	1	1	1	0	2	0	2	2	2	1	1	2	2	2
K00951	0	1	0	0	0	0	0	0	0	1	0	0	0	0	0	0	0	0	0	0	0	0	0	0	0	0	0	0	0	0	0	0	0	0	0	0	0	0	0	0	0	0	0	0	0	0	0	0	0
K07816	0	0	0	0	0	0	0	0	3	0	1	0	0	0	0	0	0	0	0	0	0	0	0	0	0	0	0	0	0	0	0	0	3	0	0	0	0	0	0	0	0	0	0	3	0	0	0	0	0
K01768	4	4	0	0	0	0	0	8	8	4	4	16	4	0	4	4	0	0	12	0	0	0	4	0	8	4	0	4	0	0	0	0	0	0	8	4	0	8	8	0	0	0	4	8	0	0	4	0	0
K05851	0	3	0	0	0	0	0	0	0	3	0	0	0	0	0	0	0	0	0	0	3	0	0	0	0	3	0	0	0	0	0	0	0	0	0	0	0	0	0	0	0	0	0	0	0	0	0	0	0
K05873	1	0	0	0	0	0	0	0	0	0	0	0	0	0	0	1	0	0	0	0	0	1	0	0	0	0	0	0	0	0	0	0	0	0	0	0	0	0	0	0	0	0	0	0	0	0	0	0	0
K01939	2	2	2	0	2	4	2	2	2	2	2	2	2	4	4	2	2	2	2	2	2	2	2	2	2	2	0	2	2	2	2	2	2	0	2	2	2	4	2	2	2	2	2	0	4	2	2	2	2
K00856	0	0	0	0	1	1	0	1	0	0	0	0	0	1	0	1	1	0	1	1	1	0	1	1	0	0	0	1	0	0	0	0	0	1	1	1	0	1	0	1	0	0	1	0	1	1	1	0	0
K15519	0	0	0	0	0	0	0	0	0	0	0	0	0	0	0	0	0	0	0	0	0	0	0	0	0	0	0	0	0	0	0	0	0	0	0	0	0	0	0	0	0	0	0	0	0	0	0	0	0
K01488	0	0	0	0	0	0	0	0	2	0	2	0	0	0	0	0	0	0	0	0	0	0	2	0	0	0	0	0	0	0	0	0	2	0	0	0	0	0	2	0	0	0	0	2	0	0	0	0	0
K01241	1	1	0	0	1	1	0	0	0	1	0	0	0	1	0	0	1	0	1	1	0	0	0	0	0	0	1	0	1	1	0	1	0	1	1	0	2	0	0	1	0	1	1	0	1	0	1	1	2
K06966	0	0	0	0	0	0	0	2	0	0	0	0	0	0	0	0	0	0	0	0	0	0	0	0	0	2	0	0	0	0	0	0	0	0	0	0	0	0	0	0	0	0	0	0	0	2	0	0	0
K01486	0	0	0	0	0	1	0	0	0	0	0	0	0	1	0	0	0	0	1	1	0	0	0	0	0	0	1	0	0	0	0	0	0	1	1	0	2	0	0	1	0	1	1	0	0	0	1	1	1
K21053	1	1	0	0	0	0	0	0	1	1	0	0	0	0	0	0	0	0	0	0	1	0	0	0	0	2	0	1	0	0	0	1	0	0	0	1	0	0	0	0	0	0	0	0	1	0	0	0	0
K01119	2	0	0	0	0	4	0	0	0	0	0	0	0	2	0	0	0	0	4	2	0	0	0	2	0	0	0	0	2	0	0	0	0	0	4	0	2	0	0	2	0	4	2	0	0	0	2	2	2
K08693	0	0	0	0	0	0	0	0	0	0	0	0	0	0	0	0	0	0	0	0	0	0	0	0	0	0	0	0	0	0	0	0	0	0	0	0	0	0	0	0	0	0	0	0	0	0	0	0	0
K00939	0	3	3	0	0	6	0	3	3	3	3	3	3	0	0	0	3	3	6	6	0	0	3	0	3	3	3	0	0	0	0	3	0	0	6	0	0	3	3	6	0	3	3	3	3	3	9	3	6
K18532	0	0	0	0	0	0	0	0	0	0	0	0	0	0	0	0	0	0	0	0	0	0	0	0	0	0	0	0	0	0	0	0	0	0	0	0	0	0	0	0	0	0	0	0	0	0	0	0	0
K06928	0	0	0	0	0	0	0	0	0	0	0	0	0	0	0	0	0	0	0	0	0	0	0	0	0	0	0	0	0	0	0	0	0	0	0	0	0	0	0	0	0	0	0	0	0	0	0	0	0
K03651	0	2	0	2	0	0	0	0	2	2	0	2	0	2	0	4	0	0	2	0	2	0	2	4	4	2	2	2	0	0	0	0	2	0	2	2	2	2	4	2	2	0	2	2	6	0	2	2	2
K00988	0	0	0	0	0	0	0	0	0	0	0	0	0	0	0	0	0	0	0	0	0	0	0	0	0	0	0	0	0	0	0	0	0	0	0	0	0	2	0	0	0	0	0	0	0	0	0	0	0
K19710	0	0	0	0	0	0	0	0	1	0	1	0	0	0	0	1	0	0	0	0	0	0	0	0	0	0	0	0	0	1	0	0	1	0	0	0	0	0	0	0	0	0	0	0	0	0	0	0	0
K01525	1	1	0	0	0	0	0	1	0	1	0	1	1	0	0	0	0	0	0	0	1	0	1	0	0	1	0	1	0	0	0	0	0	0	0	1	0	0	1	0	0	0	0	0	0	1	0	0	0
K13811	0	0	0	4	0	0	0	0	0	0	0	0	0	0	0	0	0	0	0	0	0	0	0	0	0	0	0	0	0	0	0	0	0	0	0	0	0	0	0	0	0	0	0	0	0	0	0	0	0
K00955	4	4	0	0	0	4	0	0	0	4	0	0	0	0	0	0	0	0	0	0	0	0	0	0	0	0	0	0	0	0	0	4	0	0	0	0	4	0	4	0	0	0	0	0	0	0	0	0	0
K00860	2	0	0	0	0	2	0	2	0	0	0	2	2	0	0	2	2	0	0	0	2	0	0	0	2	2	0	0	0	2	0	2	0	0	0	0	2	2	2	0	0	0	0	0	0	2	0	0	0
K04765	0	4	0	0	4	4	0	0	0	4	0	0	0	4	0	0	0	0	4	4	0	0	0	4	0	4	0	0	4	0	0	4	0	4	4	0	4	0	0	4	0	4	4	0	8	0	0	4	4
K00956	4	4	4	0	0	4	0	0	4	4	4	0	0	0	0	0	4	0	0	0	0	4	4	0	0	4	0	4	0	4	4	4	4	0	0	4	0	0	8	0	0	0	0	4	0	0	0	0	0
K00957	4	4	4	0	0	4	0	0	4	4	4	0	0	0	0	0	8	4	0	0	0	4	4	0	0	4	0	4	0	4	4	4	4	0	0	4	0	0	8	0	0	0	0	4	0	0	0	0	0
K00958	0	0	0	0	0	0	0	4	0	0	0	4	0	4	0	0	4	0	4	8	4	0	0	0	0	0	4	0	4	0	0	0	0	4	4	0	4	4	0	4	0	4	4	0	0	4	4	4	4
K22879	0	0	0	0	0	0	0	0	0	0	0	0	0	0	0	0	0	0	0	0	0	0	0	0	0	0	0	0	0	0	0	0	0	0	0	0	0	0	0	0	0	0	0	0	0	0	0	0	0
K07127	2	0	0	0	0	2	0	0	2	2	0	0	0	2	0	0	0	0	2	2	0	0	4	0	0	2	2	4	2	0	0	0	0	2	2	6	2	0	0	2	0	2	2	0	0	0	2	2	2
K13485	0	0	0	0	0	0	0	0	0	0	0	0	0	0	0	0	0	0	0	0	0	0	0	0	0	0	0	0	0	0	0	0	0	0	0	0	0	0	0	1	0	0	0	0	0	0	1	0	0
K16840	0	1	0	0	0	0	0	0	1	1	1	0	0	0	0	0	0	0	0	0	0	0	0	0	0	0	0	1	0	0	0	0	1	0	0	2	0	0	0	0	0	0	0	0	0	0	0	0	0
K16841	1	2	0	0	0	1	0	0	1	1	1	0	0	3	0	0	0	0	0	2	0	0	1	1	0	0	0	0	1	0	0	0	1	0	0	0	0	0	0	2	0	0	0	0	0	0	3	1	2
K01466	0	1	0	0	0	0	0	0	0	1	1	0	0	0	0	0	0	0	0	0	0	0	0	0	0	0	0	0	0	0	0	0	1	0	0	0	0	0	0	0	0	0	0	1	0	0	0	0	1
K16842	1	2	0	0	0	1	0	0	1	1	0	0	0	1	0	0	0	0	1	1	0	0	1	0	0	0	1	1	1	0	0	0	0	2	1	2	1	0	0	1	0	1	1	0	0	0	1	1	1
K01477	0	0	0	0	0	0	0	0	1	0	0	0	0	0	0	0	0	0	0	0	0	0	1	0	0	0	0	1	0	0	0	0	0	0	0	1	0	0	0	0	0	0	0	0	0	0	0	0	1
K02083	2	0	0	0	0	0	0	0	0	0	2	0	0	0	0	0	0	0	0	2	0	0	0	0	0	2	0	0	0	0	0	0	0	0	0	0	0	2	0	2	0	0	0	2	0	0	0	0	0
K14977	0	1	0	0	0	2	0	0	0	1	0	0	0	1	0	0	0	0	1	1	0	0	0	0	0	0	1	0	1	0	0	0	1	1	1	0	1	0	0	2	0	1	1	0	0	0	2	1	0
K01483	0	1	0	0	0	1	0	0	0	1	0	0	0	1	0	0	0	0	1	1	0	0	1	0	0	0	1	1	1	0	0	0	0	1	1	1	1	0	0	1	0	1	1	0	0	0	2	2	1
K01428	4	0	0	4	0	4	0	0	4	4	0	0	0	4	0	4	0	4	4	4	4	0	4	0	0	0	4	4	0	0	0	0	0	4	4	4	4	0	0	4	0	4	4	4	0	0	4	4	0
K01429	3	0	0	3	0	3	0	0	3	3	0	0	0	3	0	3	0	3	0	3	3	0	0	0	0	0	0	3	0	0	0	0	0	3	3	3	3	3	3	3	0	3	3	0	0	0	3	3	3
K01430	3	0	0	0	0	3	0	0	3	3	0	0	0	3	0	0	0	0	3	3	3	0	0	0	0	0	0	3	0	0	0	0	0	3	3	3	3	3	3	3	0	3	3	3	0	0	3	6	3
K14048	0	0	0	0	0	0	0	0	4	0	0	0	0	0	0	4	0	4	0	0	0	0	0	0	0	0	0	0	0	0	0	0	0	0	0	0	0	0	0	0	0	0	0	0	0	0	0	0	0
K00073	0	0	0	0	0	0	0	0	0	0	0	0	0	0	0	0	0	0	0	0	0	0	0	0	0	0	0	0	0	0	0	0	0	0	0	0	0	0	0	0	0	0	0	0	0	0	0	0	0
K22602	0	0	0	0	0	0	0	0	0	0	0	0	0	0	0	0	0	0	0	0	0	0	0	0	0	0	0	0	0	0	0	0	0	0	0	0	0	0	0	0	0	0	0	0	0	0	0	0	0
K00926	0	0	0	0	0	0	0	0	3	0	0	0	0	0	0	0	0	0	0	0	3	0	0	0	0	0	0	0	0	0	0	0	0	0	0	0	0	0	3	0	0	0	0	0	3	0	6	0	0
ko00240	Pyrimidine metabolism
K01955	2	0	0	0	0	2	0	2	2	0	2	2	2	0	0	0	2	2	2	2	2	2	0	0	2	0	0	2	2	2	2	2	0	0	2	2	0	0	0	2	0	2	2	2	0	0	0	2	2
K01956	2	2	2	2	2	0	2	2	2	0	2	2	2	2	0	2	2	0	2	2	2	2	2	2	2	2	0	2	2	0	0	2	2	2	2	2	0	2	2	2	2	2	2	2	2	2	2	2	0
K00609	2	2	2	0	2	2	0	2	2	2	2	2	2	2	2	2	2	2	2	2	2	2	2	2	2	0	0	2	2	2	2	0	2	2	2	2	2	4	0	2	2	2	2	2	2	2	2	2	2
K00610	0	0	0	0	0	0	0	0	0	0	0	0	0	0	0	0	0	0	0	0	0	0	0	0	0	0	0	0	0	0	0	0	0	0	0	0	0	0	0	0	0	0	0	0	0	0	0	0	0
K01465	1	2	0	1	1	1	0	1	1	2	1	1	2	0	0	1	0	1	1	1	0	1	0	0	1	0	1	0	1	0	1	1	1	1	1	0	0	0	0	1	1	1	1	1	2	0	1	1	2
K17828	0	0	0	0	0	0	1	0	0	0	0	1	1	0	1	1	0	1	0	0	0	0	0	0	1	0	0	0	0	0	0	0	0	0	0	0	0	0	1	1	1	0	0	0	0	0	0	0	0
K02823	0	0	0	1	0	0	1	0	0	0	0	0	0	0	1	1	0	1	0	0	0	0	0	0	1	0	0	0	0	0	0	0	0	0	0	0	0	0	0	1	0	0	0	0	0	0	0	0	0
K00226	0	0	0	0	0	0	0	0	0	0	0	0	0	0	0	0	0	0	0	0	0	0	0	0	0	0	0	0	0	0	0	0	0	0	0	0	0	0	0	0	0	0	0	0	0	0	0	0	1
K00254	2	1	1	0	1	1	0	1	1	1	1	0	0	1	0	0	1	0	1	1	1	1	0	1	0	1	1	1	1	0	1	1	1	1	1	1	0	1	0	1	0	1	1	1	1	1	1	1	1
K13421	0	0	0	0	0	0	0	0	0	0	0	0	0	0	0	0	0	0	0	0	0	0	0	0	0	0	0	0	0	0	0	0	0	0	0	0	0	0	0	0	0	0	0	0	0	0	0	0	0
K00762	1	1	1	1	1	1	1	1	1	1	1	1	0	1	0	0	0	1	1	1	1	0	1	1	1	1	1	1	1	1	0	1	1	1	1	1	0	1	1	2	0	1	1	0	1	0	0	1	1
K01591	1	1	1	2	0	1	0	1	1	1	1	1	1	0	0	1	1	1	1	1	1	1	1	1	1	1	0	1	1	1	0	1	1	1	1	1	1	1	1	1	1	1	1	1	1	1	1	1	1
K09903	1	1	1	0	1	2	1	1	1	1	1	1	1	1	0	0	1	0	1	1	0	1	1	1	1	1	0	1	1	1	1	1	0	1	1	1	3	1	1	1	1	1	1	2	1	1	1	1	1
K00940	5	5	5	0	5	5	0	5	5	5	5	0	0	5	0	5	5	0	5	0	5	0	5	5	0	5	0	5	5	5	5	5	5	5	5	5	5	5	5	5	5	0	5	5	0	5	5	5	5
K01937	0	1	1	2	1	1	1	1	1	1	2	2	1	2	1	1	1	1	1	1	2	1	1	2	0	1	1	2	1	1	2	2	1	2	2	1	1	2	1	1	1	1	2	1	1	0	2	1	1
K00945	1	1	1	0	1	1	1	1	1	1	1	0	0	2	1	1	1	1	1	1	1	1	1	1	0	1	1	1	1	1	1	1	1	1	1	1	0	1	1	1	1	1	1	1	1	0	1	1	1
K13799	0	0	0	0	0	0	0	0	0	0	0	0	0	0	0	0	0	0	0	0	0	0	0	0	0	0	0	0	0	0	0	0	0	0	0	0	0	3	0	0	0	0	0	0	0	0	0	0	0
K01494	1	1	0	1	1	1	1	1	1	1	1	1	0	1	1	0	1	0	1	1	1	0	1	1	0	1	1	1	1	1	0	1	1	1	1	1	1	1	0	1	1	1	1	2	1	1	1	1	1
K00876	0	0	2	0	0	0	0	0	0	0	0	0	0	0	0	0	0	0	0	0	0	0	0	0	0	2	0	0	0	0	0	2	2	0	0	0	0	0	2	0	0	0	0	0	2	0	0	0	0
K22026	0	0	0	0	0	0	0	0	0	0	0	0	0	0	0	0	0	0	0	0	0	0	0	0	0	0	0	0	0	0	0	0	0	0	0	0	0	0	0	0	0	0	0	0	0	0	0	0	0
K11751	0	0	0	0	0	3	0	0	0	0	0	0	0	3	0	0	0	0	3	3	0	0	0	0	0	0	0	0	3	0	0	0	0	3	3	0	0	0	0	3	0	3	3	0	0	0	3	3	3
K03787	3	3	3	3	0	3	0	3	3	6	0	3	9	6	0	3	3	3	3	3	0	0	3	3	3	6	3	3	3	3	0	3	0	3	3	3	0	0	3	3	3	3	3	0	0	0	0	3	0
K08723	0	0	0	0	0	0	0	0	0	0	0	0	0	0	0	0	0	0	0	0	0	0	0	0	0	0	0	0	0	0	0	0	0	0	0	0	0	0	0	0	0	0	0	0	0	0	0	0	0
K20881	0	3	0	0	0	0	0	3	0	3	0	0	0	0	0	0	0	0	0	0	3	0	3	0	0	3	0	3	0	0	0	0	0	0	0	3	0	0	0	0	0	0	0	0	0	3	0	0	0
K00757	0	0	2	0	0	0	0	0	0	0	0	0	2	0	2	0	0	0	0	0	0	0	0	0	2	0	0	0	0	0	0	0	0	0	0	0	0	0	0	0	0	0	0	0	0	0	0	0	0
K00761	2	0	0	0	0	1	1	0	2	1	1	0	0	0	0	0	0	1	1	1	0	1	1	1	0	0	0	0	1	1	1	0	1	1	1	1	1	0	1	1	1	1	1	1	0	0	1	1	1
K02825	2	2	2	2	0	0	0	2	2	2	2	2	2	0	0	0	0	0	0	0	0	2	0	0	2	0	0	0	0	0	2	0	2	0	0	0	0	2	0	0	0	0	0	2	0	2	0	0	0
K00207	0	0	0	0	0	0	0	0	0	0	0	0	0	0	0	0	0	0	0	0	0	0	0	0	0	0	0	0	0	0	0	0	0	0	0	0	0	0	0	0	0	0	0	0	0	0	0	0	0
K17722	0	0	0	0	0	3	0	0	0	0	0	0	0	3	0	0	0	0	3	3	0	0	0	3	0	0	3	0	3	0	0	0	0	3	3	0	3	0	0	0	0	3	0	0	0	0	3	3	3
K17723	0	0	0	0	0	3	0	0	0	0	0	0	0	3	0	0	0	0	3	6	0	0	0	3	0	0	3	0	3	0	0	0	0	3	3	0	0	0	0	0	0	3	3	0	0	0	3	3	3
K01464	5	0	0	0	0	5	0	0	5	0	0	0	0	5	0	0	0	0	5	5	0	0	0	10	0	0	5	0	5	5	0	0	0	5	5	0	5	0	0	5	5	5	5	0	0	0	5	5	5
K01431	0	0	0	0	0	0	4	0	4	0	0	0	0	0	0	0	0	0	0	0	0	0	0	0	0	0	0	0	0	4	0	0	0	0	0	0	0	0	0	0	4	0	0	0	0	0	0	0	0
K06016	0	0	1	0	0	1	0	0	0	0	0	0	0	0	0	0	0	0	1	1	0	0	0	0	0	0	0	1	1	0	0	0	0	0	1	1	0	1	0	1	0	1	1	0	0	0	1	1	1
K19794	0	0	0	0	0	0	0	0	1	0	0	0	0	0	0	0	0	0	0	0	0	0	0	0	0	0	0	0	0	0	0	0	0	0	0	0	0	0	0	0	0	0	0	0	0	0	0	0	0
K09018	0	1	0	0	0	0	0	0	0	1	0	0	0	0	0	0	0	0	0	0	0	0	1	0	0	0	0	1	0	0	0	0	0	0	0	1	0	0	0	0	0	0	0	0	1	0	0	0	0
K09020	0	2	0	0	0	0	0	0	0	2	0	0	0	0	0	0	0	0	0	0	0	0	1	0	0	0	0	1	0	0	0	0	0	0	0	1	0	0	0	0	0	0	0	0	0	0	0	0	1
K09021	0	1	0	0	0	0	0	0	0	1	0	0	0	0	0	0	0	0	0	0	0	0	0	0	0	0	0	1	0	0	0	0	0	0	0	1	0	0	0	0	0	0	0	0	0	0	0	0	0
K09023	0	1	0	0	0	0	0	0	0	1	0	0	0	0	0	0	0	0	0	0	0	0	1	0	0	0	0	1	0	0	0	0	0	0	0	1	0	0	0	0	0	0	0	0	0	0	0	0	0
K16066	0	0	0	0	0	0	0	0	0	0	0	0	0	0	0	0	0	0	0	0	0	0	0	0	0	0	0	0	0	0	0	0	0	0	0	0	0	0	0	0	0	0	0	0	0	0	0	0	0
K09019	1	1	0	0	0	0	0	0	0	1	0	0	0	0	0	0	1	0	1	1	0	0	1	0	0	0	0	1	0	0	0	1	0	0	0	1	0	0	0	0	0	0	0	0	2	0	0	0	0
K00756	0	0	0	0	0	0	0	0	0	0	0	0	0	0	0	0	0	1	0	0	0	0	0	0	0	0	0	0	0	0	0	0	0	0	0	0	0	0	0	0	0	0	0	0	0	0	0	0	0
K09913	0	2	0	0	0	0	0	0	0	2	0	0	0	0	0	0	0	0	0	0	0	0	2	0	0	2	0	4	0	0	0	0	0	0	0	4	0	0	0	0	0	0	0	0	0	0	0	0	0
K06966	0	0	0	0	0	0	0	2	0	0	0	0	0	0	0	0	0	0	0	0	0	0	0	0	0	2	0	0	0	0	0	0	0	0	0	0	0	0	0	0	0	0	0	0	0	2	0	0	0
K01485	2	4	0	0	0	2	0	0	0	4	0	0	0	4	0	0	0	0	2	2	0	0	0	2	0	0	2	0	0	0	0	0	2	0	2	0	0	0	0	2	0	0	2	0	0	0	6	2	2
K03365	0	0	0	0	0	0	0	0	2	0	0	0	0	0	0	0	0	0	0	0	0	0	0	0	0	0	0	0	0	2	0	0	0	0	0	0	0	2	0	0	0	0	0	0	2	0	2	0	0
K04765	0	4	0	0	4	4	0	0	0	4	0	0	0	4	0	0	0	0	4	4	0	0	0	4	0	4	0	0	4	0	0	4	0	4	4	0	4	0	0	4	0	4	4	0	8	0	0	4	4
K21636	0	2	0	0	0	0	0	0	0	2	0	0	0	0	0	0	0	0	0	0	0	0	0	0	0	0	0	0	0	0	0	0	0	0	0	0	0	0	0	0	0	0	0	0	0	0	0	0	0
K00524	0	0	0	0	0	0	0	0	0	0	0	0	0	0	0	0	0	0	0	0	0	0	0	0	0	0	0	0	0	0	0	0	0	0	0	0	0	2	0	0	0	0	0	0	0	0	0	0	0
K00525	6	3	3	0	3	3	3	0	3	3	6	3	3	6	3	3	3	3	3	6	3	3	0	3	3	0	6	3	6	3	3	3	0	3	6	0	6	0	3	6	3	9	6	0	3	0	9	3	6
K00526	3	3	0	0	0	0	0	0	3	3	3	0	0	0	0	0	0	0	0	0	3	3	0	0	0	0	0	3	0	0	3	3	0	0	0	0	0	0	0	0	0	3	0	0	6	0	3	0	0
K16904	0	0	0	0	0	0	0	0	0	0	0	0	0	0	0	0	0	0	0	0	0	0	0	0	0	0	0	0	0	0	0	0	1	0	0	0	0	0	0	0	0	0	0	0	0	0	0	0	0
K01520	3	3	3	3	3	3	0	3	3	3	3	3	0	6	0	0	3	0	3	3	0	0	3	3	3	0	3	3	3	3	0	3	3	3	3	3	3	0	6	3	0	3	3	0	3	3	3	3	3
K00560	3	3	3	3	3	0	0	3	3	3	3	0	3	3	3	0	3	3	3	0	3	3	0	0	3	3	0	3	6	3	3	3	0	0	3	3	3	0	3	0	0	3	3	3	3	3	0	0	3
K03465	0	0	0	0	0	0	0	0	2	0	0	0	0	0	0	2	0	0	0	2	0	0	0	2	0	0	0	0	0	0	0	0	2	2	0	0	0	2	0	2	2	0	0	0	0	0	2	2	0
K01489	2	0	0	0	2	2	2	0	2	0	2	0	0	2	2	2	2	2	2	2	0	2	0	0	0	2	0	0	2	0	2	0	0	2	2	0	2	0	0	2	0	2	2	2	0	0	4	4	2
K00758	3	0	0	0	0	3	3	0	3	0	3	0	0	0	0	0	0	3	0	0	0	0	0	0	0	0	0	0	0	0	0	0	0	0	0	0	0	0	0	0	0	0	0	3	0	0	0	3	0
K03783	3	0	3	0	0	0	0	0	3	0	3	0	0	0	6	6	0	6	0	0	0	0	0	0	0	0	0	0	3	0	0	0	0	0	0	0	3	0	3	0	0	3	0	3	0	0	0	0	0
K03784	0	0	3	0	0	3	0	0	0	0	0	0	0	3	0	0	0	0	3	3	0	3	0	0	0	0	3	0	3	0	3	0	0	3	3	0	0	0	0	3	0	0	3	0	0	0	3	3	3
K15519	0	0	0	0	0	0	0	0	0	0	0	0	0	0	0	0	0	0	0	0	0	0	0	0	0	0	0	0	0	0	0	0	0	0	0	0	0	0	0	0	0	0	0	0	0	0	0	0	0
K08722	0	0	0	0	0	0	0	0	0	0	0	0	0	0	0	0	0	0	0	0	0	0	0	0	0	1	0	0	0	0	0	0	0	0	0	0	0	0	0	0	0	0	0	0	0	0	0	0	0
K01493	0	0	2	0	0	0	0	0	0	0	0	2	0	0	0	0	0	0	0	0	0	2	0	0	2	0	0	0	0	0	0	0	0	0	0	0	0	0	2	0	2	0	0	0	0	0	0	0	0
K00857	2	0	0	0	2	2	2	0	0	0	2	0	0	0	2	2	0	0	2	2	0	0	0	0	0	2	2	0	2	0	0	0	4	2	0	0	4	0	2	2	0	2	2	2	2	0	2	2	2
K00943	1	1	0	3	1	1	0	1	1	1	1	0	1	1	1	1	1	0	1	1	1	1	0	0	1	1	1	1	1	1	0	1	1	1	1	1	1	1	2	1	1	1	1	1	3	1	1	0	1
K01119	2	0	0	0	0	4	0	0	0	0	0	0	0	2	0	0	0	0	4	2	0	0	0	2	0	0	0	0	2	0	0	0	0	0	4	0	2	0	0	2	0	4	2	0	0	0	2	2	2
K08693	0	0	0	0	0	0	0	0	0	0	0	0	0	0	0	0	0	0	0	0	0	0	0	0	0	0	0	0	0	0	0	0	0	0	0	0	0	0	0	0	0	0	0	0	0	0	0	0	0
K01518	0	0	0	0	0	0	0	0	0	0	0	0	0	0	0	0	0	0	0	0	0	0	0	0	0	0	0	0	0	0	0	0	0	0	0	0	0	0	0	0	0	0	0	0	0	0	0	0	0
K16328	0	0	0	0	0	0	0	0	0	0	0	0	0	0	0	0	0	0	0	0	0	0	0	0	0	0	0	0	0	0	0	0	0	0	0	0	0	0	0	0	0	0	0	0	0	0	0	0	0
K16329	0	0	0	0	0	1	0	0	0	0	1	0	0	1	0	0	0	1	1	1	0	0	0	0	0	0	1	0	1	1	0	0	0	1	1	0	1	0	0	1	1	1	1	1	0	0	1	1	1
ko00250	Alanine, aspartate and glutamate metabolism
K00812	0	0	11	0	0	11	0	11	0	0	0	0	0	11	11	0	0	0	11	11	0	11	11	33	0	0	11	11	11	0	11	11	0	11	11	22	11	0	0	11	0	11	11	0	0	0	22	11	11
K00813	0	0	0	0	0	0	11	0	0	0	0	0	0	11	0	0	0	11	0	0	0	0	0	0	0	11	0	0	0	0	0	0	0	11	11	0	0	0	0	0	0	0	0	0	0	0	0	11	11
K11358	0	0	0	0	0	0	0	0	0	0	0	0	0	0	11	0	0	0	0	0	0	0	0	0	0	0	0	0	0	0	0	0	0	0	0	0	0	0	11	0	0	0	0	0	0	0	0	0	0
K00278	2	2	0	2	0	0	0	2	2	2	0	2	2	2	0	2	2	2	0	2	0	2	0	0	2	2	2	2	0	2	2	2	2	0	2	2	0	0	2	2	2	0	2	0	0	0	0	0	0
K01779	0	2	2	2	0	0	0	0	0	2	0	0	0	0	0	0	2	0	0	0	0	2	2	2	0	2	4	2	2	2	2	0	2	0	2	2	0	0	0	0	0	0	0	2	2	0	2	0	0
K01424	2	4	2	0	0	0	0	0	2	4	0	0	0	0	0	0	4	0	0	0	0	0	4	0	0	2	0	4	2	2	0	0	2	2	0	2	2	2	4	0	0	2	0	0	0	0	0	0	0
K13051	0	0	0	0	0	0	0	3	0	0	0	0	0	3	0	0	9	0	0	0	0	0	0	0	0	3	0	0	0	0	0	6	0	0	0	0	0	0	0	0	0	3	0	0	3	3	0	3	0
K01914	0	0	0	0	0	0	0	0	0	0	0	0	0	0	0	0	0	0	0	0	0	0	0	0	0	0	0	0	0	0	0	0	0	0	0	0	0	0	0	0	0	0	0	0	0	0	0	0	0
K01953	0	0	2	0	2	2	12	2	2	0	0	4	8	0	0	12	8	6	0	0	0	0	0	0	6	4	0	0	0	8	0	2	0	0	0	0	0	2	0	0	0	0	0	0	4	2	6	0	2
K13566	0	0	0	0	0	0	1	0	0	0	0	0	0	0	0	0	0	0	0	0	0	0	0	0	0	0	0	0	0	0	0	0	0	0	0	0	0	0	0	0	0	0	0	0	0	0	0	0	0
K09758	0	0	0	0	0	0	0	0	0	0	0	0	0	0	0	0	0	0	0	0	0	0	2	0	0	0	0	4	0	0	0	0	0	0	0	2	0	0	0	0	0	0	0	0	0	0	0	0	0
K00814	0	0	0	0	0	0	0	0	0	0	0	0	0	0	0	0	0	0	0	0	0	0	0	0	0	0	0	0	0	0	0	0	0	0	0	0	0	0	0	0	0	0	0	0	0	0	0	0	0
K14260	0	4	0	0	0	0	0	0	8	4	4	0	0	0	0	0	0	0	0	0	4	0	8	0	0	4	0	4	0	0	0	0	4	0	0	4	0	0	0	0	0	0	0	0	0	0	0	0	0
K00830	0	0	0	0	0	0	0	0	0	0	6	0	6	0	0	0	0	6	0	0	6	6	0	0	6	0	0	0	0	0	6	0	0	0	0	0	0	6	6	0	0	0	0	0	6	0	0	0	0
K00827	0	0	0	0	0	0	0	0	0	0	0	0	0	0	0	0	0	0	0	0	0	0	0	0	0	0	0	0	0	0	0	0	0	0	0	0	0	0	0	0	0	0	0	0	0	0	0	0	0
K00259	0	2	4	0	2	2	2	2	2	2	2	0	0	2	2	0	4	2	2	2	0	2	0	0	2	2	0	0	2	0	2	2	2	2	2	0	2	2	2	2	0	2	2	0	0	2	4	2	2
K19244	0	0	0	0	0	0	0	0	0	0	0	0	0	0	0	0	0	0	0	0	0	0	0	0	0	0	0	0	0	0	0	0	0	0	0	0	0	0	0	0	0	0	0	0	0	0	0	0	0
K01744	0	1	0	0	0	0	0	0	1	1	1	0	0	0	0	0	0	0	0	0	0	0	1	0	0	0	0	2	1	0	0	0	1	0	0	2	0	0	0	0	0	0	0	0	0	0	0	0	0
K01940	4	4	8	4	4	4	0	4	8	4	4	4	8	4	0	8	4	8	4	4	4	0	4	0	4	4	4	4	4	4	0	8	4	8	4	4	4	4	4	4	4	4	4	4	8	4	4	4	4
K01755	3	3	3	9	3	3	3	3	3	3	3	3	3	6	0	3	3	3	3	3	3	3	3	3	0	3	3	3	3	3	3	3	6	3	3	3	3	3	0	3	3	3	3	3	3	3	3	3	3
K14681	0	0	0	0	0	0	0	0	0	0	0	0	0	0	0	0	0	0	0	0	0	0	0	0	0	0	0	0	0	0	0	0	0	0	0	0	0	0	0	0	0	0	0	0	0	0	0	0	0
K01939	2	2	2	0	2	4	2	2	2	2	2	2	2	4	4	2	2	2	2	2	2	2	2	2	2	2	0	2	2	2	2	2	2	0	2	2	2	4	2	2	2	2	2	0	4	2	2	2	2
K01756	2	2	2	0	2	2	2	2	2	2	2	2	0	2	2	2	0	2	2	2	2	2	2	2	0	2	2	2	2	2	2	2	2	2	2	2	0	2	2	2	0	2	2	0	2	0	2	2	2
K00609	2	2	2	0	2	2	0	2	2	2	2	2	2	2	2	2	2	2	2	2	2	2	2	2	2	0	0	2	2	2	2	0	2	2	2	2	2	4	0	2	2	2	2	2	2	2	2	2	2
K00610	0	0	0	0	0	0	0	0	0	0	0	0	0	0	0	0	0	0	0	0	0	0	0	0	0	0	0	0	0	0	0	0	0	0	0	0	0	0	0	0	0	0	0	0	0	0	0	0	0
K01580	0	0	0	0	0	0	0	0	7	0	0	0	0	0	0	0	0	0	0	0	0	0	0	0	0	0	0	0	0	0	0	0	0	0	0	0	0	0	7	0	0	0	0	0	0	0	0	0	0
K00823	0	0	0	0	0	0	0	0	5	0	0	0	0	0	0	0	0	0	0	0	0	0	0	0	0	0	0	0	5	0	0	0	0	0	0	0	0	0	0	0	0	5	0	0	0	0	0	5	0
K07250	0	0	0	0	0	0	0	0	14	0	7	0	0	0	0	0	7	0	0	7	0	0	0	0	0	0	0	0	0	0	0	0	7	0	0	0	0	0	0	0	0	7	0	0	0	0	0	7	0
K16871	0	2	0	0	0	0	0	0	0	2	0	0	0	0	0	0	0	0	0	0	0	0	0	0	0	0	0	0	0	0	0	0	0	0	2	0	0	0	0	0	0	0	2	0	2	0	2	0	2
K00135	5	15	0	0	0	5	0	0	20	15	15	0	0	10	0	0	5	0	15	15	0	0	0	10	0	5	5	30	5	5	0	5	10	5	5	25	5	0	0	10	0	10	5	10	10	0	5	15	10
K00139	0	0	0	0	0	0	0	0	0	0	0	0	0	0	0	0	0	0	0	0	0	0	0	0	0	0	0	0	0	0	0	0	0	0	0	0	0	0	0	0	0	0	0	0	0	0	0	0	0
K00265	0	0	0	0	0	3	0	3	6	3	3	0	0	0	0	3	0	0	3	3	3	0	0	0	0	0	3	3	3	0	0	3	3	3	3	3	3	0	0	3	0	0	3	3	0	3	0	0	3
K00266	0	2	0	2	0	0	0	2	4	2	2	0	2	0	0	2	2	0	2	2	2	0	2	2	2	0	0	2	2	0	0	2	2	2	2	2	2	0	0	0	0	2	2	2	2	0	0	4	2
K15371	0	4	0	0	8	0	0	4	8	4	0	0	0	0	4	0	4	0	0	0	0	0	0	0	0	4	0	0	0	0	0	8	4	0	0	0	0	0	4	0	4	0	0	4	4	0	0	0	0
K00260	0	0	0	0	0	0	0	0	0	0	0	0	0	0	0	0	0	0	0	0	0	0	0	0	0	0	0	0	0	0	0	0	0	0	0	0	0	0	0	0	0	0	0	0	0	0	0	0	0
K00261	0	0	0	0	0	0	0	0	0	0	7	0	0	14	0	0	0	0	7	7	0	0	7	7	0	0	0	14	7	0	0	0	0	7	7	14	7	0	0	7	0	7	7	0	0	0	7	7	7
K00262	0	3	3	0	0	0	0	0	3	3	0	0	0	0	0	0	0	0	0	0	3	0	3	0	3	0	0	3	0	3	0	0	0	0	0	3	0	0	3	0	3	0	0	3	0	0	3	0	0
K00294	0	0	0	0	0	0	0	0	2	0	0	0	0	0	2	0	0	0	0	0	0	0	0	0	0	0	0	0	0	0	0	0	0	0	0	0	0	0	2	0	0	0	0	2	0	0	0	0	0
K13821	3	3	0	0	3	3	0	3	0	3	6	0	0	0	0	3	6	0	3	3	0	3	3	3	0	3	3	3	3	0	3	3	3	3	3	3	3	0	0	3	3	3	3	0	0	3	3	3	3
K01915	36	45	18	27	9	72	27	9	45	45	27	9	18	81	18	27	9	18	36	45	18	9	18	72	18	9	27	18	45	9	9	9	27	45	63	18	27	0	45	54	9	27	54	27	9	9	63	36	45
K01955	2	0	0	0	0	2	0	2	2	0	2	2	2	0	0	0	2	2	2	2	2	2	0	0	2	0	0	2	2	2	2	2	0	0	2	2	0	0	0	2	0	2	2	2	0	0	0	2	2
K01956	2	2	2	2	2	0	2	2	2	0	2	2	2	2	0	2	2	0	2	2	2	2	2	2	2	2	0	2	2	0	0	2	2	2	2	2	0	2	2	2	2	2	2	2	2	2	2	2	0
K01425	9	0	0	0	0	0	0	0	18	0	9	0	0	9	0	0	0	0	0	9	0	0	9	0	0	0	0	0	9	9	0	0	9	9	9	0	0	0	18	0	0	0	18	0	0	0	0	0	0
K23265	0	0	0	4	0	4	4	0	4	0	4	4	4	0	0	4	4	4	4	4	0	0	0	4	4	0	4	0	4	4	0	4	4	4	4	0	4	0	0	4	4	4	4	0	4	0	4	4	4
K00820	4	8	4	0	4	4	0	4	4	0	4	4	4	8	0	12	4	8	4	4	0	0	4	4	4	4	8	4	4	0	0	8	4	4	8	4	4	8	12	4	4	8	8	8	0	4	4	12	4
K00764	0	3	3	0	3	3	3	3	3	3	3	3	3	6	3	3	3	3	3	3	3	3	3	3	3	3	3	3	3	3	3	3	3	6	3	3	3	0	6	3	3	3	3	0	3	3	3	3	3
ko00260	Glycine, serine and threonine metabolism
K00928	4	4	4	4	0	4	4	4	4	4	4	4	0	4	4	4	4	4	4	4	4	4	4	4	4	0	4	4	4	0	4	4	0	0	4	4	4	4	4	4	0	4	4	4	0	0	4	4	4
K12524	0	0	8	0	0	0	0	0	0	0	0	0	0	0	0	0	0	0	0	0	0	0	0	0	0	0	0	0	0	0	0	0	0	0	0	0	0	0	0	0	0	0	0	0	0	0	0	0	0
K12525	0	0	0	0	0	0	0	0	0	0	0	0	0	0	0	0	0	0	0	0	0	0	0	0	0	0	0	0	0	0	0	0	0	0	0	0	0	0	0	0	0	0	0	0	0	0	0	0	0
K12526	0	0	0	0	0	0	0	0	0	0	0	0	0	0	0	0	0	0	0	0	0	0	0	0	0	0	0	0	0	0	0	0	0	0	0	0	0	0	0	0	0	0	0	0	0	0	0	0	0
K00133	4	0	0	0	4	8	4	4	4	8	4	4	4	4	4	4	4	4	4	4	4	4	4	0	0	8	4	4	4	4	4	4	4	4	4	0	4	4	4	4	4	4	4	0	8	4	4	4	4
K00003	0	3	0	3	3	3	3	3	3	3	3	3	3	3	3	3	3	3	3	3	3	3	3	3	3	0	3	3	3	0	3	0	3	3	3	3	3	3	0	3	0	3	3	0	0	3	3	3	3
K00872	0	0	1	1	0	0	0	0	1	0	1	0	0	0	1	0	0	0	0	0	0	1	0	0	0	1	0	0	0	0	1	0	1	0	0	0	0	1	1	0	0	0	0	1	0	0	0	0	0
K02204	1	1	0	0	0	0	0	1	0	1	0	0	0	0	1	0	2	0	0	0	0	1	0	0	0	0	0	1	0	0	0	1	0	0	0	1	0	0	0	0	0	0	0	0	1	0	0	0	0
K02203	2	2	0	0	0	0	0	0	0	2	0	2	2	0	0	0	0	0	0	0	2	0	2	0	2	0	0	2	0	0	0	0	0	0	0	2	0	0	0	0	0	0	0	0	0	0	0	0	0
K01733	0	2	2	2	2	2	2	2	2	2	4	2	2	2	2	2	2	0	2	2	2	4	2	0	2	2	2	2	2	0	2	2	2	2	2	2	2	2	0	2	0	2	2	4	2	0	4	2	2
K01620	2	0	1	1	1	1	1	0	1	0	0	1	0	1	1	0	1	1	1	1	0	1	0	1	1	0	1	0	1	1	1	1	1	1	1	0	0	0	1	1	1	1	1	1	1	0	1	1	1
K00600	6	6	6	6	6	6	6	6	12	6	6	6	6	6	0	6	6	6	12	12	6	6	6	12	6	6	0	6	6	6	6	6	6	6	12	6	6	24	6	6	6	6	12	12	6	12	12	6	6
K00830	0	0	0	0	0	0	0	0	0	0	6	0	6	0	0	0	0	6	0	0	6	6	0	0	6	0	0	0	0	0	6	0	0	0	0	0	0	6	6	0	0	0	0	0	6	0	0	0	0
K00018	0	3	0	0	0	0	0	0	0	3	0	0	0	0	0	0	0	0	0	0	0	3	0	0	0	0	0	3	0	0	3	0	0	0	0	0	0	0	0	0	0	0	0	0	0	0	0	0	0
K15893	0	0	0	0	0	0	0	0	0	0	0	0	0	0	0	0	0	0	0	0	0	0	0	0	0	0	0	0	0	0	0	0	0	0	0	0	0	0	0	0	0	0	0	0	0	0	0	0	0
K00049	0	0	0	0	0	0	0	0	0	0	0	0	0	0	0	0	0	0	0	0	0	0	0	0	0	0	0	0	0	0	0	0	0	0	0	0	0	0	0	0	0	0	0	0	0	0	0	0	0
K12972	3	0	0	0	0	3	0	0	0	0	0	0	0	3	0	0	0	0	3	6	0	0	0	3	0	3	0	0	3	0	0	0	0	3	3	0	3	0	0	3	0	3	3	0	0	0	6	6	6
K00865	0	3	3	3	0	0	0	0	3	3	3	0	0	0	0	0	0	0	0	0	0	3	0	0	0	0	0	3	0	0	3	0	6	0	0	3	0	0	0	0	3	0	0	3	0	0	0	0	0
K11529	5	0	0	0	0	5	5	0	0	0	0	5	0	5	0	5	0	0	5	5	0	0	0	5	5	0	5	0	5	5	0	0	0	5	5	0	5	0	5	5	0	5	5	0	0	0	0	5	5
K01834	7	0	0	7	0	0	0	7	7	0	7	0	0	0	0	0	7	0	0	0	0	0	0	0	0	0	0	0	0	7	0	0	0	0	0	0	0	7	0	0	0	0	0	7	7	7	0	0	0
K15633	0	3	3	0	0	6	0	0	0	3	0	3	3	6	0	0	0	0	3	3	3	3	3	3	3	6	3	3	3	0	3	0	0	3	3	3	3	3	3	3	3	3	6	0	0	0	6	3	3
K15634	6	0	0	0	0	0	0	0	0	0	0	0	0	0	0	0	0	0	0	0	0	0	0	0	0	0	0	0	0	0	0	0	0	0	0	0	0	0	0	0	0	0	0	0	0	0	0	0	0
K15635	0	0	0	0	0	0	6	0	0	0	0	0	0	0	0	0	0	6	0	0	0	0	0	0	0	0	0	0	0	0	0	0	0	0	0	0	0	0	0	0	0	0	0	0	0	0	0	0	0
K15918	0	0	0	0	3	0	0	3	0	0	0	0	3	0	0	0	0	0	0	0	3	0	0	0	0	0	0	0	0	0	0	0	0	0	0	0	0	3	0	0	0	0	0	0	0	3	0	0	0
K00058	4	4	8	8	4	4	0	8	4	4	4	8	4	4	0	8	4	8	4	4	4	4	4	4	4	4	4	4	4	4	4	4	4	4	4	4	4	4	8	8	4	4	4	8	4	8	0	4	4
K00831	5	5	5	0	5	5	0	5	5	5	5	5	0	5	0	5	5	5	5	5	0	0	0	5	5	5	5	5	5	5	0	5	5	5	5	5	5	0	10	5	5	5	5	5	5	5	5	5	5
K01079	3	3	0	0	0	3	0	0	3	3	3	0	0	3	0	0	3	0	3	3	3	0	3	0	0	3	3	3	3	0	0	0	3	3	3	3	3	0	0	3	0	3	3	3	3	0	3	3	3
K22305	0	0	0	0	0	0	0	0	0	0	0	0	0	0	0	2	0	0	0	0	0	0	0	0	0	0	0	0	0	0	0	0	0	0	0	0	0	0	0	0	0	0	0	0	0	0	0	0	0
K13290	0	0	0	0	0	0	0	0	0	0	0	0	0	0	0	0	0	0	0	0	0	0	0	0	0	0	0	0	0	0	0	0	0	0	0	0	0	0	0	0	0	0	0	0	0	0	0	0	0
K16066	0	0	0	0	0	0	0	0	0	0	0	0	0	0	0	0	0	0	0	0	0	0	0	0	0	0	0	0	0	0	0	0	0	0	0	0	0	0	0	0	0	0	0	0	0	0	0	0	0
K00639	0	0	0	2	0	0	0	0	0	0	0	0	0	2	2	2	0	2	2	2	0	2	0	0	0	2	2	0	0	0	2	2	0	2	2	0	0	0	2	0	2	2	2	0	0	0	0	2	0
K00060	0	0	0	0	0	0	0	0	0	1	0	0	0	1	1	1	0	1	1	1	0	1	0	1	0	0	1	0	0	1	1	1	0	1	1	0	1	0	0	0	0	1	1	0	0	0	0	1	0
K15789	0	0	1	0	0	0	0	0	0	0	0	0	0	0	0	0	0	0	0	0	0	0	0	0	0	0	0	0	0	0	0	0	0	0	0	0	0	0	0	0	0	0	0	0	0	0	0	0	0
K00643	0	0	0	0	3	3	0	0	0	0	0	0	0	6	0	0	3	0	3	3	0	0	0	3	0	0	6	0	6	0	0	3	0	3	3	0	3	0	0	3	0	3	3	0	3	0	6	6	6
K00274	0	0	0	0	0	0	0	13	13	0	0	0	0	0	0	0	0	0	0	0	0	0	0	0	0	0	0	0	0	0	0	0	13	0	0	0	0	0	0	0	0	0	0	26	0	13	0	0	0
K00276	0	0	0	0	0	0	0	0	6	0	6	0	0	0	0	0	0	0	0	0	0	0	6	0	0	0	0	0	0	0	0	0	6	0	0	0	0	0	0	0	0	0	0	0	0	0	6	0	0
K00281	4	2	2	4	0	2	0	0	2	2	2	0	0	2	2	0	0	0	2	2	2	2	0	2	0	2	2	0	2	4	2	0	2	4	4	0	2	2	2	2	2	2	4	4	0	0	2	2	4
K00282	0	0	0	0	2	0	0	2	0	0	0	2	2	0	0	2	2	2	0	0	0	0	0	0	2	0	0	0	0	0	0	2	0	0	0	0	0	0	0	0	0	0	0	0	0	2	0	0	0
K00283	0	0	0	0	2	0	0	2	0	0	0	2	2	0	0	2	2	2	0	0	0	0	0	0	2	0	0	2	0	0	0	2	0	0	0	2	0	0	0	0	0	0	0	0	2	2	0	0	0
K00605	3	3	3	3	3	6	0	3	3	3	3	3	3	0	0	3	0	3	3	6	3	3	0	6	3	3	3	0	3	3	3	3	3	3	6	0	3	3	3	3	0	3	6	0	0	3	3	3	3
K00382	20	10	20	0	20	20	10	20	20	10	10	20	10	30	10	0	20	10	40	40	10	0	10	10	10	0	30	20	20	10	0	40	10	10	40	20	30	10	20	0	0	20	10	20	20	0	20	30	20
K02437	2	2	2	2	2	2	2	2	4	2	2	4	2	2	2	4	2	0	4	2	2	2	2	0	2	2	2	2	2	2	2	4	6	4	4	2	2	2	6	2	2	2	4	0	0	2	2	2	2
K00273	0	0	0	0	5	0	0	0	0	0	0	0	0	0	0	0	0	0	0	0	0	0	0	0	0	0	0	0	0	0	0	0	0	0	0	0	0	0	5	0	0	0	0	5	0	0	0	0	0
K00827	0	0	0	0	0	0	0	0	0	0	0	0	0	0	0	0	0	0	0	0	0	0	0	0	0	0	0	0	0	0	0	0	0	0	0	0	0	0	0	0	0	0	0	0	0	0	0	0	0
K00613	0	0	0	0	0	0	2	0	0	0	0	0	0	0	0	0	0	0	0	0	0	0	0	0	0	0	0	0	0	0	0	0	0	0	2	0	0	0	0	0	0	0	2	0	0	0	0	0	0
K08688	0	0	0	0	0	2	0	0	0	0	0	0	0	0	0	0	0	0	2	2	0	0	0	2	0	0	2	0	0	0	0	0	0	2	2	0	0	0	0	2	0	0	2	0	2	0	2	2	2
K00998	0	0	0	0	0	0	0	0	0	0	0	0	0	0	0	0	0	0	0	0	0	0	0	0	0	0	0	0	0	0	0	0	0	0	0	0	0	0	0	0	0	0	0	0	0	0	0	0	0
K17103	2	2	2	0	0	2	2	2	2	2	0	2	2	2	2	2	0	2	0	2	2	2	2	0	2	0	0	2	0	0	2	0	0	2	2	2	0	0	2	0	2	0	2	0	2	0	2	2	0
K00499	0	0	0	0	0	0	0	0	0	0	0	0	0	0	0	0	0	0	0	0	0	0	0	0	0	0	0	0	0	0	0	0	0	0	0	0	0	0	0	0	0	0	0	0	0	0	0	0	0
K00108	1	0	0	0	0	0	0	0	0	0	0	1	0	0	0	0	0	0	1	1	0	0	0	0	0	0	1	1	1	0	0	0	0	1	1	1	0	0	0	1	0	1	1	1	0	0	0	1	1
K00130	0	0	0	0	0	0	0	0	0	0	1	1	0	1	0	0	0	1	1	0	0	0	0	0	0	0	0	2	0	0	0	0	0	0	1	2	0	0	0	1	0	0	1	0	0	0	1	1	1
K00544	0	0	0	0	0	0	0	0	0	0	0	2	0	0	0	0	0	0	0	0	0	0	0	0	0	0	0	0	0	0	0	0	2	0	0	0	0	0	0	0	0	0	0	0	0	0	0	0	0
K00315	0	0	0	0	0	2	0	0	0	0	0	1	0	2	0	0	0	0	3	6	0	0	0	5	0	0	4	0	0	0	0	0	0	1	5	0	0	0	0	0	0	1	3	0	0	0	4	3	2
K00301	0	0	0	0	0	0	0	0	0	0	0	0	0	0	0	1	0	0	0	0	0	0	0	0	0	0	0	0	0	0	0	0	0	0	0	0	0	0	0	0	1	0	0	0	0	0	0	0	0
K00302	0	0	0	0	0	0	0	0	1	0	0	0	0	0	0	0	0	0	1	1	0	0	0	1	0	0	1	0	1	0	0	0	0	1	1	0	1	0	0	0	0	0	1	0	0	0	1	1	1
K00303	0	0	0	0	0	0	0	0	1	0	0	0	0	1	0	0	0	0	1	1	0	0	0	1	0	0	1	0	1	0	0	0	0	0	1	0	1	0	0	1	0	1	1	0	1	0	3	1	1
K00305	0	0	0	0	0	0	0	0	1	0	0	0	0	1	0	0	0	0	1	1	0	0	0	1	0	0	1	0	1	0	0	0	0	1	1	0	0	0	0	1	0	0	1	0	0	0	0	1	1
K00304	0	0	0	1	0	1	0	0	1	0	0	0	0	1	0	0	0	0	1	1	0	0	0	1	0	0	1	0	1	0	0	0	1	1	1	0	1	0	0	1	0	1	1	0	1	0	3	1	1
K00306	0	0	0	0	0	0	0	0	0	0	0	0	0	0	0	0	0	0	0	0	0	0	0	0	0	0	0	0	0	0	0	0	0	0	0	0	0	0	0	0	0	0	0	0	0	0	0	0	0
K00314	0	0	0	0	0	0	0	0	0	0	0	0	0	0	0	0	0	0	0	0	0	0	0	1	0	0	0	0	0	0	0	0	0	0	0	0	0	0	0	0	0	0	0	0	0	0	0	0	0
K18896	0	0	0	0	0	0	0	1	0	0	0	0	0	0	0	0	1	0	0	0	0	0	0	0	0	0	0	0	0	1	0	0	0	0	0	0	0	0	0	0	0	0	0	0	0	1	0	0	0
K18897	0	0	0	0	0	0	0	1	0	0	0	0	0	0	0	0	1	0	0	0	0	0	0	0	0	0	0	0	0	1	0	0	0	0	0	0	0	0	0	0	0	0	0	0	0	1	0	0	0
K01697	0	0	2	0	0	0	0	2	2	0	0	0	0	0	2	0	0	0	0	0	0	0	0	0	0	0	0	0	0	2	0	2	0	0	0	0	0	0	0	0	2	0	0	2	0	0	0	0	0
K01758	0	0	4	0	0	0	0	4	0	0	0	0	0	0	0	0	0	0	0	0	0	0	0	0	0	0	0	0	0	4	0	4	0	0	0	0	0	4	0	0	0	0	0	0	0	0	0	0	0
K01752	2	0	2	0	2	4	0	0	2	0	0	0	0	4	0	0	4	0	2	2	2	0	2	2	0	2	2	0	2	0	2	0	2	2	2	0	2	0	4	2	0	2	4	0	2	0	4	2	2
K01754	6	4	4	0	6	8	0	4	4	4	4	0	0	6	2	4	4	0	8	4	2	0	4	4	0	4	6	2	0	0	0	6	2	4	6	2	4	6	8	4	0	6	6	4	4	4	6	12	6
K17989	0	0	0	0	0	0	0	0	0	0	0	0	0	0	0	0	0	0	0	0	0	0	0	0	0	0	0	3	0	0	0	0	0	0	0	3	0	0	0	0	0	0	0	0	0	0	0	0	0
K20498	1	0	0	0	0	0	0	0	0	0	0	0	0	0	0	0	0	0	0	0	0	0	0	0	0	1	0	0	0	0	0	0	0	0	0	0	0	0	0	0	0	0	0	0	0	0	1	1	0
K01753	0	0	0	0	0	0	0	0	0	0	0	0	0	0	0	0	0	0	0	0	0	0	1	0	0	0	0	1	0	0	0	0	1	0	0	1	0	0	0	0	0	0	0	0	0	0	0	0	0
K12235	0	0	0	0	0	0	0	0	0	0	0	0	0	0	0	0	0	0	0	0	0	0	0	0	0	0	0	0	0	0	0	0	0	0	0	0	0	0	0	0	0	0	0	0	0	0	0	0	0
K01695	2	4	2	0	2	2	2	2	2	4	2	2	2	2	0	2	2	2	2	2	4	2	2	2	2	2	0	2	2	2	2	2	2	2	2	2	4	2	2	2	2	2	2	2	2	0	2	2	2
K01696	2	4	2	0	2	0	0	2	2	6	2	2	2	2	0	0	2	2	0	2	2	2	0	0	0	2	2	4	2	0	2	2	2	2	2	4	2	2	2	2	2	2	2	2	2	0	2	2	2
K06001	0	0	0	0	0	0	0	0	0	0	0	0	0	0	0	0	0	0	0	0	0	0	0	0	0	0	0	0	0	0	0	0	0	0	0	0	0	0	0	0	0	0	0	0	0	0	0	0	0
K00836	0	2	0	0	0	2	0	0	2	2	0	0	0	0	0	0	0	0	0	2	2	0	2	2	0	0	0	2	0	0	0	0	0	0	0	2	2	0	0	2	0	2	0	0	0	0	2	2	2
K06720	0	1	0	0	1	1	0	0	1	1	0	0	0	0	0	0	0	0	0	1	2	0	0	1	0	0	0	0	0	0	0	0	1	0	0	0	1	0	0	1	0	1	0	0	0	0	0	1	1
K13745	0	0	0	0	0	0	0	0	0	0	1	0	0	0	0	0	0	0	0	0	0	0	1	0	0	0	0	1	0	0	0	0	0	0	0	1	0	0	0	0	0	0	0	1	0	0	0	0	0
K15783	0	0	0	0	0	1	0	0	1	0	0	0	0	1	0	0	0	0	1	1	0	0	0	0	0	0	1	0	0	0	0	0	0	1	1	0	2	0	0	1	0	2	1	0	0	0	1	1	1
K15784	0	0	0	0	0	1	0	0	0	0	0	0	0	1	0	0	0	0	0	0	0	0	0	0	0	0	0	0	0	0	0	0	0	1	0	0	0	0	0	0	0	1	0	0	0	0	0	0	0
K15785	0	0	0	0	0	1	0	0	0	0	0	0	0	0	0	0	0	0	1	1	1	0	0	0	0	0	1	0	0	0	0	0	0	1	1	0	1	0	0	1	0	1	1	0	0	0	0	1	1
ko00270	Cysteine and methionine metabolism
K00640	6	3	3	3	0	3	3	3	3	3	3	0	3	3	0	3	6	3	3	3	6	3	0	3	3	6	3	6	6	0	3	0	3	3	3	6	3	3	3	6	0	3	3	0	3	3	3	3	3
K01738	0	2	0	0	2	0	2	0	0	2	0	2	2	0	0	2	0	2	0	0	0	2	2	0	2	2	0	2	0	0	2	2	2	0	0	2	0	2	2	0	0	0	0	0	2	0	0	0	0
K17069	0	0	0	0	0	0	0	0	0	0	0	0	0	0	0	0	0	0	0	0	0	0	0	0	0	0	0	0	0	0	0	0	0	0	0	0	0	0	0	0	0	0	0	0	0	0	0	0	0
K01758	0	0	4	0	0	0	0	4	0	0	0	0	0	0	0	0	0	0	0	0	0	0	0	0	0	0	0	0	0	4	0	4	0	0	0	0	0	4	0	0	0	0	0	0	0	0	0	0	0
K01760	0	0	2	0	0	0	0	2	0	0	2	2	0	0	2	2	0	2	0	0	0	0	0	0	0	0	0	0	0	2	0	2	0	0	0	0	0	2	0	0	0	0	0	0	0	0	0	0	0
K14155	0	0	0	0	0	6	0	0	3	0	3	0	3	3	0	0	0	0	3	3	0	0	0	3	0	3	0	0	3	0	3	0	3	0	3	0	3	0	0	3	0	3	3	3	0	0	3	3	3
K01697	0	0	2	0	0	0	0	2	2	0	0	0	0	0	2	0	0	0	0	0	0	0	0	0	0	0	0	0	0	2	0	2	0	0	0	0	0	0	0	0	2	0	0	2	0	0	0	0	0
K00544	0	0	0	0	0	0	0	0	0	0	0	2	0	0	0	0	0	0	0	0	0	0	0	0	0	0	0	0	0	0	0	0	2	0	0	0	0	0	0	0	0	0	0	0	0	0	0	0	0
K00547	0	0	0	0	0	0	0	0	0	0	0	0	0	0	0	0	0	0	0	0	0	0	0	0	0	0	0	0	0	0	0	0	0	0	0	0	0	0	0	0	0	0	0	0	0	0	0	0	0
K00548	9	3	9	0	0	0	3	6	3	3	6	6	3	0	3	6	6	6	6	0	6	6	3	3	3	9	0	0	3	3	6	0	0	0	0	3	6	9	3	0	3	6	0	6	6	6	9	0	0
K00549	8	6	2	2	0	2	0	0	2	6	0	0	0	0	0	4	2	2	2	2	4	4	0	0	0	2	4	2	0	0	4	0	4	0	2	2	0	4	0	0	0	0	2	0	0	0	0	0	0
K00789	2	1	1	1	1	2	1	1	1	1	1	1	0	1	1	1	2	3	1	1	2	1	1	1	1	1	1	1	1	1	0	1	1	1	1	1	1	1	2	1	1	0	1	1	1	1	1	1	1
K01611	2	0	0	0	0	0	0	2	0	0	0	0	0	0	0	0	0	0	0	0	2	0	0	0	0	0	0	0	0	0	0	0	0	0	2	0	0	2	2	0	0	0	2	0	0	2	0	0	4
K00797	6	0	0	9	0	0	3	6	0	0	0	30	30	0	0	3	0	0	0	0	3	0	0	0	15	0	0	0	0	0	0	0	3	0	6	0	0	3	21	0	0	0	6	0	0	6	0	0	6
K13061	0	0	0	0	0	0	0	0	0	0	0	0	0	0	0	0	0	0	0	0	0	0	0	4	0	0	0	0	0	0	0	0	0	4	0	0	0	0	0	0	0	0	0	0	0	0	0	0	0
K20249	0	0	0	0	0	0	0	0	0	0	0	0	0	0	0	0	0	0	0	2	0	0	0	0	0	0	0	0	2	0	0	0	0	0	2	0	0	0	0	0	0	0	2	0	0	0	2	2	0
K01243	0	0	0	0	0	0	1	0	0	0	0	0	0	0	0	1	0	0	0	0	0	0	1	0	0	3	0	1	0	0	0	1	0	0	0	1	0	1	0	1	0	1	0	0	0	0	0	0	0
K18284	0	0	0	0	0	0	0	0	0	0	0	0	0	0	0	0	0	0	0	0	0	0	0	0	0	0	0	0	0	0	0	0	0	0	0	0	0	0	0	0	0	0	0	0	0	0	0	0	0
K00899	0	0	0	0	0	0	0	0	0	0	0	0	0	0	0	0	0	0	0	0	0	0	0	0	0	0	0	0	0	0	0	0	0	0	0	0	0	0	0	0	0	0	0	0	0	0	0	0	0
K00772	1	0	0	1	0	0	0	0	1	0	1	0	0	2	0	0	1	0	1	1	0	0	0	1	0	0	1	0	1	0	0	0	0	1	1	0	0	1	1	0	0	0	1	1	1	0	1	1	1
K12960	0	3	0	0	0	0	0	1	0	3	0	0	0	0	0	0	0	0	0	0	1	0	0	0	0	0	0	0	0	0	0	0	0	0	0	0	0	0	0	0	0	0	0	0	0	0	0	0	0
K19696	0	1	0	0	0	0	0	0	0	1	0	0	0	0	0	0	0	0	0	0	1	0	0	0	0	0	0	0	0	0	0	0	0	0	0	0	0	0	0	0	0	0	0	0	0	0	0	0	0
K08963	1	1	0	0	0	0	1	1	0	1	0	0	1	0	0	1	0	1	0	0	0	1	0	0	0	0	0	0	0	0	1	0	0	0	1	0	0	1	1	0	0	0	1	0	0	0	0	0	0
[truncated: 8,793 more rows]
[truncated: 75 more columns]

## Sheet: Table S7
Table S7 The raw data of central carbon metabolic process genes and \organic carbon degradation-related genes based on contigs data in the different size-fractions and water layers of the three habitats.
genes	H_200_1	H_200_10	H_200_50	H_800_1	H_800_10	H_800_50	F_200_1	F_200_10	F_200_50	F_800_1	F_800_10	F_800_50	S_0_1	S_0_10	S_0_50	S_200_1	S_200_10	S_200_50	S_800_1	S_800_10	S_800_50	L_0_1	L_0_10	L_0_50	L_200_1	L_200_10	L_200_50	L_800_1	L_800_10	L_800_50
glk	11037.3	8460.3	6543.97	9722.38	8273.83	8610.25	8092.57	8559	8694.55	9429.91	9572.05	9379.82	10746.1	8423.58	4986.34	7418.6	7704.49	6606.79	7765.49	8644.09	7070.08	1216.74	277.181	50.5694	2645.35	2262.16	293.438	3299.08	1859.74	2369.67
pgi	12961.1	8867.31	8518.46	15072.3	9655.44	11220.7	10822	7968.67	10948.7	15063.3	11694.4	11988.2	14620.9	13225.6	7763.46	14613.5	13314.9	11546.6	13478.8	13781.9	11553.8	1563.17	768.249	237.798	2720.18	2085.67	293.291	3490.52	3034.14	1959.59
pfk	9070.11	9363.01	8906.62	9001.17	10529.1	13655.9	8653.61	9101.57	11616	9618.34	11439.2	11792.5	3587.13	3410.3	2258.25	3822.13	4147.7	5402	5318.83	5241.76	5075.63	482.408	163.04	36.7071	1007.81	878.63	96.4623	1202.4	1286.59	669.718
fbaA	3911.26	2735.51	2042.67	3495.93	3089.94	3239.89	3528.57	3089.55	3352.48	6076.52	4831.57	4957.78	6450.92	4882.28	2603.04	10348.6	7415.83	6502.98	9168.31	7393.49	6138.99	952.705	561.398	170.482	2038.46	1490.48	196.817	1864.17	1954.59	1419.44
pgk	21544.2	12168.2	9458.63	22696.6	12566	14487.9	18024	10429.4	11720.1	21150	13264.4	13889.8	14004.3	12036.1	7433.96	14674.8	12829.6	10897.3	15149.5	14325.2	11650.7	2443.39	1005.52	263.192	2485.19	2091.85	272.639	2675.55	2471.28	1673.98
gpmI	5466.73	9777.13	8818.26	4546.85	9015.13	12552.9	3826.93	7124.94	8368.49	7168.78	10521.1	12138.1	9365.64	7161.2	3089.8	10585.1	7109.45	6134.44	8693.01	6496.17	3968.45	970.738	301.94	156.818	737.265	519.171	70.6468	1288.18	994.551	883.222
eno	21659.7	13694.8	12626.3	21211.5	13865.3	16873.2	15890.4	12398.7	14453.9	19902.3	14636.8	16115.5	14851.1	12994.3	7485.36	16988.1	17253.4	12884.2	16307.6	14967	12742.5	2679.34	993.862	25039.6	2986.18	2648.57	336.004	3070.58	2681.96	1702.8
ppdK	27512.1	14704	13588.4	31242.7	13819.5	17062.8	22214.2	11983.7	17138	23119.7	12631.3	14598.1	9961.24	8605.66	4020.18	7693.17	6231.38	4352.62	6419.04	6582.42	5269.07	1697.18	384.323	88.827	1441.72	808.616	144.225	1995.18	992.719	689.307
mdh	19709.2	10964.3	9798.13	20840.7	11818	13291.6	15452.7	9880.78	11255.2	18398.9	11908	12497.7	11466.8	10679.5	6052.83	9327	8587.81	8330.55	9395.14	10609.5	9461.33	1264.68	374.034	100.522	2659.97	2196.38	236.201	2184.5	1753.59	1338.62
fumABC	15066.5	10523.9	9140.12	17036	10449.3	12240.8	13887.7	11596.6	12470	16021.5	11330.4	12215.2	13955	11902.7	7254.03	17851.8	14776.3	12063.4	15969.1	13898.1	11692.1	3991.69	1373.39	282.693	5494.18	4745.42	687.176	5139.95	5147.77	3281.78
frdABCD	1749.15	5252.98	4454.26	3828.2	7047.05	9617.33	1956.1	3512.69	4117.15	3463.63	7123.23	5603.56	1280.41	1228.19	548.041	965.202	1004.52	985.103	951.87	918.518	914.108	26.8691	12.1059	0	548.218	227.71	37.8159	809.64	610.228	149.053
sucCD	40411.2	24194.8	22960.4	44346.2	26039.4	30537.7	31746.1	23664.1	28139.9	40578.3	26679.1	29308.9	24873.3	23421.8	13009	25242	23548.1	20810.5	24820.5	25192	21214.7	2724.92	664.009	142.204	5226.71	4079.5	581.628	5394.82	4842.7	3164.18
korABCD	35014.1	27820.4	25924.9	30145.3	27741.7	37302.6	26790	25291.7	28203.1	28162	29609.5	27627	3619.97	4479.55	2265.69	3605.75	4684.94	3783.16	3672.79	6260.52	5849.97	671.973	202.343	43.7833	1938	1105.41	149.259	2465.68	1246.39	1015.88
IDH	23954.3	18470.6	16370	25131.4	19855	23958.3	20130.2	17615.1	21524.4	25278.5	21748.3	23405.1	25666.8	21766.9	13566.6	23170.9	26025.5	21892.5	24250.3	23168.1	20155.2	2829.58	1068.84	434.38	4152.81	3344.84	417.684	3835.58	3787.66	2613.79
aco	6082.78	3562.71	2174.77	6926.77	6487.31	6178.52	6784.97	3357.11	3177.88	7458.2	6063.46	5784.34	3228.19	3228.25	813.785	2769.98	2068.13	931.85	2653.19	2202.88	924.708	204.942	41.5466	10.4536	563.157	363.657	45.6408	1270.28	591.837	164.012
korA	19586.4	14550	13586.4	16079.7	13325.8	18426.5	14836.1	13508.6	15035.2	14966.4	15042.2	14447.3	2402.96	2801.88	1559.26	2226.76	2990.21	2462.48	2268.79	3544.91	3501.42	380.259	123.486	27.3301	1139.74	595.711	89.0119	1307.26	710.319	531.59
korB	14943.8	11002.6	10417.9	13331.3	11102.8	14464.1	11790.8	9778.05	11451.5	12418.8	11906.5	10767.8	1217.01	1677.67	706.429	1374.15	1679.41	1288	1398.25	2673.21	2183.76	291.714	78.8571	16.4531	794.838	507.145	60.2469	1105.96	488.037	473.547
porABDG	3265.7	1003.41	472.556	3767.2	2320.57	711.941	1785.31	408.46	225.624	2814.8	313.958	241.769	0	0	0	162.68	115.776	45.0325	193.483	65.9781	213.896	0	0	0	12.8328	83.735	0	107.175	335.601	137.117
por	267.792	178.744	137.114	383.77	400.447	521.804	316.945	256.805	258.477	543.9	245.635	453.422	1831.78	244.773	122.765	8.77853	1.99017	5.63415	4.40855	1.58109	4.07979	1424.7	359.33	61.2612	46.1627	33.9916	3.37819	6.9983	6.23383	2.46852
fdoG	23119.9	10038	7155.03	21968.1	11622.8	10928.2	17962.9	6543.78	6974.21	18669.4	10450.9	10528.5	11706.9	10885.1	3814.8	10644.2	10309.3	6730.71	9674.82	7806.91	6275.58	1099.67	69.9849	9.0828	2422.35	1648.83	135.141	3539.49	2485.26	676.709
fdoH	2700.44	880.439	324.348	2061.72	950.982	647.423	1518.24	624.311	464.725	2132.8	1206.19	1582.55	3802.92	3586.95	1448.5	4028.42	3081.9	1983.6	3708.17	2502.14	1930.44	32.4398	5.72813	0.902102	949.748	711.136	56.456	995.913	784.233	243.385
ldh	351.428	341.311	248.651	387.845	469.785	635.152	327.17	438.401	344.963	469.612	1368.86	813.794	958.1	785.52	265.399	716.895	234.711	128.566	607.013	304.201	233.737	45.8053	73.7792	11.645	189.083	193.046	32.512	138.706	718.787	842.862
acss	37978.6	18589.3	16900.6	40975.7	20717	24007.1	29861.2	17972.7	18928.1	37416	23036.5	23528	33326.5	27199.1	13551.9	27334.9	26623.3	23014.3	27140.7	23993.1	21047.4	3332.39	1087.22	275.764	5375.41	4469.01	466.609	5086.26	6167.65	3198.21
adhP	6869.03	4120.49	2707.72	5515.03	3996.74	4043.14	5032.94	3485.24	2725.92	5707.35	4756.55	4996.4	1532.31	1864.38	951.68	1766.78	2950.21	2697.76	1426.63	1997.93	2691.7	100.424	38.5295	188.767	847.023	737.498	126.009	1315.69	1711.41	680.875
mcmA12	13581	10637.2	11067.6	11977.4	11054.3	14286.2	11506.8	10008.8	14138.5	12044.6	11905.6	12063.2	616.922	587.784	371.489	922.274	1161.54	916.82	971.109	748.7	1919.28	231.669	90.8683	18.5004	632.93	263.982	19.5763	471.295	171.679	99.8677
MCEE	6346.29	2774.41	2417.59	4961.72	2669.03	2863.48	4604	2746.89	2642.63	4622.57	3215.05	2746.38	5776.39	5869.28	2324.99	5215.99	3700.76	2833.65	4724.28	5072.57	2962.22	249.161	73.8141	51.4031	893.9	799.529	133.914	1045.62	715.182	985.132
nuoA-N	271005	123343	106870	288854	145820	156852	211334	119276	138471	255344	150073	139920	95333.2	98445.6	43510.1	88441.2	83117.7	67038	78853.5	89191.3	72606.3	9574.08	5233.09	1817.19	27552.5	21960.6	2744.32	26539.6	14927.6	10536.2
nqrA-F	12632.2	27430	24193.4	9842.49	20791.2	29592.8	11565.6	18378.1	20552.1	15823.6	25993.3	27117.1	40922.9	40230.8	26771.3	60177	65919.5	51794.2	56562.9	51941.1	51039	2377.85	798.459	170.906	2840.62	2199.75	188.553	6101.35	3320.45	5212.76
cydAB	354.707	2639.46	723.084	1016.41	7844.33	3473.82	399.905	3052.47	1601.5	7798.7	10360.3	12035.4	27993.5	27497	17093.7	30574.8	31939.6	26965.6	33300.7	32723.4	30195.4	101.749	140.824	46.0341	4494.05	3756.91	590.369	5663.67	4858.11	3494.57
atpA-H	33032	26664.7	21349	33986.7	28042.7	33195.6	22598.7	23146.5	24319.4	40133.8	34649.7	36017.4	54821.3	50459.7	31581.3	63738.9	62905.5	52704.5	59773.3	59568.6	50446.3	17585.5	14785	7864.67	20417.2	16854.4	2155.32	20586.1	18789.8	12629.6
ntpA-F, I,K	26741.2	6143.64	5112.69	17489.6	3986.22	3938.96	18767.8	7472.26	5381.31	14898.2	4558.14	4154.2	680.91	208.432	79.7687	2219.71	1403.5	781.737	1653.1	498.821	1536.88	412.389	198.502	30.8661	535.415	182.616	26.3398	358.719	482.379	136.779
rnfA-G	3528.71	2475.55	912.565	2576.32	2780.69	1583.18	1735.3	3907.11	2321.45	9505.74	9202.27	11798.7	29450.8	25427.5	20478.4	40351.2	42333.3	36507.6	45300.5	37087.8	36026.4	192.828	137.148	17.1513	3073.8	1846.26	164.683	4849.82	2392.16	2414.18
natAB	2033.8	1573.7	976.813	1947.16	1914.28	1607.97	1714.04	2223.57	1920.5	2047.75	2070.48	1576.61	1992.96	1977.53	1685.35	1388.79	2490.8	2171.84	2130.82	2395.7	3172.82	60.5891	40.9546	8.04538	245.757	99.1089	17.2121	350.434	202.209	169.214
hdrABC	856.039	1853.34	1556.59	865.737	1418.13	1514.09	281.357	663.019	1044.66	740.312	1420.11	888.22	0	0	0	7.67671	39.2376	46.4601	23.7787	21.252	73.8873	0	0	0	66.603	15.3243	0	138.652	21.1511	3.27748
fixAB	14839.5	11118	8142.2	15133.1	10979.7	11247.9	10775.4	8803.45	9005.01	13949.7	12695.1	11249.9	17088.1	16560	8220.72	17643.1	15248.8	12409.8	16999	14867.8	10205.5	1111.3	353.355	129.019	2902.72	2272.7	290.797	2960.25	2142.44	1615.11
hppA	29135.5	17755.3	16748.8	29998.4	18004.5	22341.1	24026.2	16539.2	20730.2	26871.4	18565.2	18909	4373.04	3494.55	2005.2	3521.28	3329.66	2975.58	2799.67	4105.39	4363.14	1885.29	886.252	628.283	1994.23	1288.3	121.457	1920.61	1536.37	679.372
napA	9.91872	247.948	90.6411	8.40495	39.4648	45.3062	4.16001	197.127	126.137	128.975	297.241	609.338	569.636	453.645	212.069	591.396	459.342	491.298	246.32	219.68	153.176	0	0.416551	0	96.4787	36.6254	1.98116	153.506	34.8474	46.4693
nirB	512.847	1861.76	788.404	640.855	2159.58	1399.28	383.953	1663.16	618.566	5562.75	4325.44	4251.4	17233.3	14941.5	9245.14	26608.5	27442.7	20433.1	25505.2	20552.5	16121.1	245.431	306.862	73.3485	3761.38	3445.57	363.67	3091.59	2553.72	1321.58
nrfA	2.99021	6.58861	15.843	0	0	4.68415	0	16.5861	16.4565	0	11.3395	29.9639	0.862545	1.50387	0	15.9534	7.7924	86.9091	0	23.9175	0	0	0	0	3.02213	0	0	29.0463	6.63602	0
nrfH	0	0	5.25066	0	0	6.4609	0	29.8088	13.2205	0	10.1898	9.34459	0	0	0	3.05273	12.0971	5.57891	0	3.13118	0	0	0	0	1.78531	0	0	11.3275	0	0
aprAB	18335.2	1789.03	786.64	21458	2991	1188.95	13221.3	1275.09	425.123	15698.5	1085.35	920.868	943.712	245.603	35.1077	520.349	512.369	110.697	270.425	60.2102	807.591	850.133	42.3149	9.5492	73.6925	30.0897	4.70304	163.478	74.7929	35.9152
dsrAB	2219.4	69.8017	80.7145	1906.47	290.62	77.9543	1567.01	77.6487	76.7423	3359.65	561.493	670.649	0	0	0	55.1943	33.5796	25.1799	48.9155	11.0252	45.3595	0	5.01189	0	0	5.61182	0	29.5429	23.6588	3.6002
arsC2	6333.64	5472.45	5007.45	5142.37	5186.09	5325.89	5324.69	5989.49	7103.66	6634.8	5380.61	6000.94	12121.8	11333.2	5567.3	13166.2	12726.8	9048.56	13288.1	12816.4	8674.26	520.964	116.52	42.1722	2083.69	1852.42	247.812	2102.98	2048.49	1555.34
fdhAB	176.417	115.931	17.3023	122.607	224.627	139.081	253.411	321.499	54.6975	229.988	366.98	196.151	41.7509	92.8848	39.0315	64.2947	87.8359	216.74	98.1379	217.082	420.493	2.6325	5.91444	0	108.195	258.537	9.08266	265.183	1395.72	112.774
fhs	16993.2	5365.28	3839.27	19983.5	6397.48	6130.95	13163.4	4663.98	3959.78	14968.7	6159.52	4521.87	5969.35	5458.17	2181.96	4930.06	3459.31	2402.77	4405.28	3039.01	2486.27	1193.29	218.983	91.0293	750.996	724.057	59.572	942.983	1000.25	480.091
folD	19777.8	10577.7	9536.7	20891.6	11368.9	12744.1	18054.5	10501	11137.8	18645.9	12190.5	12918.9	13122.9	10836.9	6218.95	12638.4	10937.3	9377.42	12060.3	11860.4	9509.47	1820.03	399.181	69.6994	2226.41	1947.64	233.532	2352.73	2090.51	1468.16
metF	15854.9	10888.2	9446.95	16988.9	12510.1	14446	13157.7	9937.69	11888.1	16793.2	12722.2	13955.8	17676.7	15665.2	8330.81	15801	14512.8	11329	15240.1	15535.3	10220.3	1419.36	452.733	111.347	2380.96	2031.6	268.431	2791.14	1843.64	1367.78
cdhA	9058.59	1859.2	1210.61	11581.8	2279.44	1040.79	6820.57	1079.58	756.717	8330.26	1045.59	600.243	4347	3818.93	1221.57	3566.31	2207.44	1427.24	3318.23	1756.86	1119.03	494.641	43.6382	7.8819	165.477	145.144	16.2459	394.27	380.018	92.3695
coxL	17393.6	3048.04	1814.33	25290.9	3802.66	2141.42	14800.3	3103.56	2188	17517	1962.51	1436.59	11625.9	11413.6	3576.09	10622.1	6755.56	3879.18	8785.9	6693.05	4595.85	493.702	54.4317	5.6889	1641.98	669.251	82.1212	908.637	377.71	216.939
coxM	10753.3	4697.62	4137.04	12732.1	5374.67	5847.72	8779.16	3582.35	4135.83	9542.3	4190.33	3590.31	7292.49	6619.42	1758.91	6744.93	4472.03	2930.68	5651.9	4018.72	3098.22	201.06	9.11737	5.71835	619.768	378.416	41.1882	647.375	256.896	124.949
coxS	11043.8	7009.85	5812.79	13773.2	7077.72	7776.11	8994.91	5085.92	5857.3	11134.7	6892.91	5639.08	8087.92	7143.49	2451.91	7225.61	5149.7	3470.08	6554.09	4657.27	3469.86	273.825	27.3087	2.13972	742.376	365.287	28.2896	643.189	239.557	104.793
ACSL	29260.3	25624.6	22906.4	33453.4	26652.6	32232.9	24770.7	23990.9	26907.1	32513.3	29967.2	27434.4	41302.1	36715.7	22381.7	38691.7	36778	31963.4	37482.6	34846.9	29029.4	2615.72	1268.96	407.646	8164.63	6305.28	950.672	7434.81	8156.11	4695.34
ACADS	558.162	699.619	667.315	164.895	575.512	637.915	441.383	880.333	646.679	625.038	1701.64	1411.69	5078.02	4132.5	2888.62	4197.14	6556.78	5788.77	5379.43	4948.35	4588.92	99.7139	107.63	43.3611	834.092	718.173	75.6664	1130.01	497.73	606.694
ACADM	26252.4	24356.2	19742.5	30545	26484.1	30627.9	19430.3	16609.4	16795.9	24955.6	23675.1	21102.7	30661.1	25891.6	11906.8	28341.6	25658.5	22227.9	31725.4	31868.9	22794.9	1601.11	321.333	178.248	5795.76	4881.12	541.843	4151.65	3604.79	1572.84
crt	5625.91	8984.66	7485	5550.48	8377.46	10383.9	4566.88	7004.69	7713.58	5432.68	8746.24	8258.17	5992.31	5064.82	1844.22	5228.73	2882.87	2370.91	4656.99	3547.22	2229.29	363.351	147.482	23.371	552.49	373.988	36.3656	707.736	404.654	602.15
fadN	27722.8	9690.31	6854.34	30504.7	9577.72	8200.39	23420.8	8312	6699.97	23292.4	8398.95	8168.6	23285.7	20731.8	9027.14	19568.9	18617.2	14031.2	19546.4	16774.6	10707.6	1967.41	410.01	120.861	1546.49	953.017	189.842	2485.35	1422.2	1206.79
fadA	9743.35	8920.46	6842.32	7687.72	7758.79	8718.4	7901.76	9290	9016.92	9782.47	10212.2	9993.95	18241.8	17084.3	10373.4	22548.1	21812.3	17469.7	22466	19817.8	18001.6	779.84	275.34	89.555	2302.3	2032.44	245.409	2419.72	1796.14	1236.22
atoB	33921.1	48001.7	39225.9	37028.9	52244.3	60931	26186.5	37009.8	42400	39045.6	53114.7	50848.5	68496.8	69389.2	38784.7	72181.6	70340	56387	72830.4	69631.1	55832.1	1924.59	807.907	180.828	14245	11599.4	1307.59	13688.8	10294.2	4535.84
ABC.PE.S	32337.1	6227.72	5038.76	34329.2	8684.36	6631.44	27172.9	7951.16	5281.46	30145.4	8718.01	8124.73	59556.4	59408.3	20202.9	49948.9	34469.6	22997.9	46531.4	35321.9	20372.2	2415.16	442.18	117.2	5105.31	3744.69	518.874	5363.61	6962.13	2552.26
yejA	5663.02	882.823	870.828	6019.58	2139.65	1118.61	4382.26	1553.34	764.579	6411.87	3050	2749.88	10349.5	9608.33	4354.85	10228.4	9327.13	8204.31	12742.4	10286.2	6603.13	241.266	31.223	2.36966	603.092	300.87	28.6713	1153.7	634.907	337.584
yejB	4752.3	1647.83	1091.12	4244.61	2214.54	1586.77	3330.45	1688.99	1491.32	4900.79	2989.37	2632.27	7415.75	7061.29	3320.57	6319.39	6161.51	5173.04	6715.82	5337.8	3169.61	169.772	20.5289	6.9073	422.038	188.628	27.5856	831.773	411.882	222.408
yejE	3889.66	1416.83	967.678	4389.91	2346.38	1707.64	3108.41	1545.29	1364.61	4799.4	2848.98	2616.15	5939.89	5565.58	2628.08	5634.94	4825.18	3820.63	5755.42	4627.3	2483.73	149.558	10.708	4.46986	415.303	233.105	33.2587	800.311	493.668	324.355
yejF	3462.13	709.548	521.817	3983.71	1861.13	1214.99	2767.67	1028.76	756.717	4988.66	2352.9	2464.99	8926.18	7782.13	3421.63	7028.31	6582.43	5232.61	7268.05	5624.58	2980.41	177.289	15.526	1.75693	472.409	280.139	21.5622	830.125	464.321	301.175
exbD	7981.94	12839	10042.6	8615.61	17409.8	18378.2	6992.64	11507.7	10296.6	14309.1	18616.5	20328.9	33472.2	31790.9	19066	34714.9	37361.7	29414.8	36288.6	36368.7	30404.2	328.519	106.198	55.9778	4106.85	3478.02	322.992	4285.49	2155.39	2086.56
exbB	17156.1	21255.5	19574.1	14790.5	23454.2	30507.3	12148.9	17696.6	21097.6	19385.4	25468.6	28502.6	31481.2	30649.7	20192.9	41015.1	45440.5	34644.9	39623	39780.4	40362.5	1047.46	296.422	92.1496	4930.61	4576.11	399.709	4419.73	2458.74	2870.71
TC.APA	5020.98	9416.79	7376.49	5061.45	9456.78	11155.8	3738.63	6316.45	8169.3	5075.83	8792.99	8527.22	1221.78	1656.17	822.193	1158.71	1406.41	2020.79	1235.06	3008.98	3488.26	254.527	237.469	82.3617	2514.34	2202.1	314.939	2047.78	1913.41	870.865
TC.AGCS	13530	16373.8	15010.7	12715.6	15722.9	20955.6	10101.8	14427.3	17596	15760.4	18810.1	19079.3	16209.9	15953.9	9157.06	16208.8	16131.7	15443.9	16942	16616.2	14261.6	1364.46	442.281	84.3019	2382.23	2196.32	241.898	4472.02	5832.57	2765.8
livF	19380.8	3211.04	1545.56	25024.4	4650.06	1788.24	15183.2	3829.43	1778.49	20242.7	3781.34	4022.15	41624	39551.6	17375.9	34005.9	30588.9	21522.9	33717.1	26466.4	13551.1	1103.49	81.7208	32.9611	4429.8	2203.47	217.715	3543.6	2190.02	1233.74
livG	18522.9	3151.52	1473.33	24631.2	4256.57	1891.45	13862.4	3016.3	1986.16	19881.8	3770.95	4322.17	40591.5	39970.2	17457.5	34568.2	29986.4	21331	33816	26789.2	14122.1	988.178	132.291	16.7628	4585.07	2505.37	319.87	3680.08	2279.59	1222.37
livH	20848	2875.05	1202.63	26888.7	4401.19	1833	15683.2	3333.62	1452.54	20146.7	3965.02	4438.83	36724.8	35059.2	15126.8	31197.8	25810.1	18985.6	30123.8	23453	12656.5	988.554	112.995	11.6718	4450.94	2252.41	249.35	3378.58	1993.73	1255.69
livM	23060.1	3249.87	1276.43	31586.4	5467.16	2168.49	17688.6	3478.73	1463.8	23793.7	4103.3	4423.61	38437.6	36655.4	16760.3	32154.2	28463.7	20942.8	30587.8	24660.6	13411	1618.71	124.36	28.7186	3986.63	2044.67	224.684	3346.62	1934.35	1147.27
livK	21162.2	3255.32	1420.94	29600	5614.22	2211.82	17315.3	3605.71	1434.07	23935.2	4080.05	4900.49	44320.1	41220.3	18831.6	36503.2	33252.1	24201.5	35182.7	28939.2	17585.9	2216.08	202.22	41.4924	5266.72	2881.1	321.195	4670.89	2829.07	1832.91
oppA	9250.31	3909.49	3765.18	7657.23	3898.62	5481.29	7066.45	4451.53	5268.04	6734.73	4542.35	4407.28	2605.27	2933.51	820.924	2501.19	1432.53	1147.2	2432.81	4148.69	1500.8	258.425	194.699	24.3902	1067.94	1091.95	118.743	804.601	929.082	502.931
oppB	6220.23	3940.64	4642.14	5232.97	4099.82	6416.48	3820.76	4422.2	6645.26	4847.05	4764.29	5132.43	1603.87	1969.6	572.831	1679.83	937.71	648.428	1719.79	2503.43	1156.89	172.729	48.5846	3.11922	1079.98	983.031	109.871	729.622	690.239	461.506
oppC	5769.55	4169.66	4798.91	5279.44	4535.7	6399.21	3968.38	4127.81	6247.06	5040.86	5093.44	5353.31	1914.95	1941.63	596.866	1976.82	1009.17	772.239	1845.43	2585.49	1237.67	119.752	60.8986	17.7793	1263.28	1138.19	109.068	693.769	638.672	502.011
oppD	6078.72	4347.59	3507.53	6666.74	4479.43	5330.61	4628.87	3364.89	3944.11	6198.17	4874.05	3794.95	1672.08	2331.14	1415.47	1539.03	1524.55	1285.3	1550.51	1645.83	1437.11	94.898	25.4384	5.69038	443.135	434.396	24.1647	479.328	272.556	357.746
dppA	17.4936	0	0	125.964	15.5084	3.88239	0	0	0	62.9449	35.2947	12.4595	558.865	393.953	91.8174	516.904	348.619	131.595	282.451	264.252	184.259	0	0	0	73.5569	50.0872	4.25034	121.834	130.14	17.6278
aapJ	13070.5	3041.59	1536.58	12526.8	2770.35	1531.32	11437.9	2418.73	1072.64	10503	1993.2	2275.25	7075.24	7510.17	2495.63	5690.88	4972.29	3838.1	5440.05	5824.15	2062.97	1624.51	148.539	19.0402	531.852	171.177	21.4027	675.985	432.956	219.911
aapQ	8126.3	1065.18	435.403	9980.36	1641.68	679.843	6652.23	818.643	292.947	7411.83	726.829	1166.7	5257.99	5217.92	2020.06	4672.28	3774.32	2573.4	3937.36	3114.3	1561.19	832.717	96.0467	14.6679	287.135	92.0348	9.63931	560.965	179.563	118.373
aapM	8182.62	987.772	579.342	9477.71	1437.83	764.066	6249.64	835.097	594.788	7000.17	1113.14	1206.58	5763.63	6068.21	2298.5	5244.68	4458.77	3062.36	4615.27	3482.34	1736.76	924.294	81.3931	20.0036	376.822	127.817	22.2092	636.597	250.052	128.199
aapP	7400.34	1051.58	794.883	9434.14	1806.41	839.12	5530.8	866.284	758.888	7133.62	1232.41	1325.72	5967.05	5861.57	1927.87	5599.76	4311.4	2886.66	5396.99	3915.38	1783.97	781.104	95.0069	25.6512	326.037	206.748	14.9642	734.434	209.363	114.404
ilvE	37512.1	25542.9	24091.4	36614.5	24036.6	30583	30857	23096.5	27900.5	33862.6	24716	27145.1	22665.5	21282.8	10596.2	22920.8	18851.2	15322.4	21724.6	20183.7	16176.2	2109.18	990.091	243.924	3601.64	2832.82	347.319	3821.82	3386.34	2777.19
yhdR	1083.64	368.764	354.489	1174.45	608.6	786.148	1323.1	263.765	315.764	1004.96	534.918	483.854	51.3738	43.8507	109.52	41.3075	28.8789	32.0546	26.729	36.8796	37.1274	0	0	0	24.2354	1.1931	0	37.0785	11.4216	3.97656
aspB	28391.7	12248.6	11165.2	32120.9	11414.3	13422.5	24287.6	12901.2	14148.6	26134.7	11415.7	13758.9	12806	10904.6	5320.41	11960.5	12204.3	9971.57	10979.8	11155.3	7535.64	2294.76	488.241	147.55	1450.84	1188.46	124.569	1896.61	1131.53	1424.53
serC	13263.4	9709.16	9328.38	14247.9	9173.73	10965.9	12534	11374.4	11005.6	13799.1	10150.3	12271.6	13764.9	13003.8	7179.13	15074.6	15041	12530	15278.1	14390.8	11389.3	927.259	464.22	157.086	2475.15	1992.98	258.683	2827.85	2315.94	1580.1
argD	15101	7889.4	6143.01	16922	9910.33	10403.9	12047.1	6640.3	7477.24	16291.2	9706.53	9035.53	13071.4	10632.9	6002.22	12276	9380.84	10275	12783.2	11546.6	9311.82	1224.77	295.525	69.7099	2002.28	1526.02	212.845	2063.83	2032.17	1328.73
hisC	24260.3	8657.71	6259.27	25949	10262.4	9440.31	19497	7679.94	6671.85	24464.3	11328.1	11359.6	26822.2	23476.1	14938.5	25587.1	28188.5	22550.9	26661.4	25090.7	22755.8	1918.12	565.137	114.55	4492.69	3660.88	492.348	5200.49	4556.91	3426.74
gcvP	18810.1	17923.8	13722.5	18296.1	21065.8	19622.4	19031.7	17206.9	14962	19762.5	14821.2	16858.3	27584.4	22040.1	10831.3	15146.5	18331.4	12342.1	14615.8	13873	16084	3838.2	879.689	289.048	2791.39	1841.16	271.814	2436.66	2724.09	1826.07
gcvPA	3470.24	5722.76	5313.29	3931.46	4955.19	7037.15	3537.59	5015.99	6328.58	4303.44	5755.93	6535.1	4425.16	4569.25	3588.72	5059.22	3851.86	4011.81	6751.34	7495.89	5391.11	149.811	72.5245	8.73575	1036.3	1163.18	128.807	910.965	623.761	268.307
gcvPB	4506.41	5008.81	5243.59	3995.24	5113.11	7643.45	4369.17	5603.55	6248.31	3962.34	5803.6	6796.39	5624.98	5859.73	4709.39	4794.27	4961.02	5299.37	6317.46	7634.9	5247.23	147.025	60.2334	10.2088	1091.25	1105.69	123.984	1021.26	710.799	294.554
gcvT	51739.2	19219.3	16364.4	63690.9	23029.1	24099.7	40911	15923.7	17152.6	46602.6	19934	19460.1	22928.2	19688	11452.5	19930.7	18401.4	14607.1	19180.6	18350.8	17241.4	4513.8	608.519	174.702	3103.14	2436.63	287.512	3041.8	3138.47	1591.01
aor	7058.38	11801.4	10030.9	8150.55	12168.9	15325.2	6950.99	7248.48	8558.41	7757.34	11242.3	9733.43	199.692	162.952	95.7094	182.461	294.523	310.621	141.934	178.626	1022.25	0.873281	0	0.913817	265.11	152.405	10.1548	781.509	427.623	160.586
iorA	1878.39	129.168	81.5155	2462.7	422.204	111.386	1825.7	251.187	231.121	2083.4	336.62	126.285	2172.38	2369.32	1151.43	1582.25	1146.17	1011.11	1445.05	1079.9	592.067	13.4115	14.5152	0	276.363	156.631	9.51874	131.679	40.2133	8.10715
iorB	1580.88	61.4278	68.9894	2073.63	331.071	38.428	1628.95	126.669	43.9813	1572.95	201.245	75.9954	2567.74	2535.65	1304.06	1832.91	1218.3	1049	1820.34	1304.48	558.073	2.848	9.17915	0	181.099	78.7621	2.9859	24.4227	30.0506	10.8018
acs	37978.6	18589.3	16900.6	40975.7	20717	24007.1	29861.2	17972.7	18928.1	37416	23036.5	23528	33326.5	27199.1	13551.9	27334.9	26623.3	23014.3	27140.7	23993.1	21047.4	3332.39	1087.22	275.764	5375.41	4469.01	466.609	5086.26	6167.65	3198.21
ABC.MS	6792.43	2355.9	1895.38	5165.45	2941.63	2293.53	7081.45	4059.88	3586.75	5183.71	5600.38	3503.67	22783.4	18191.3	4958.66	18186	9969.68	6259.43	17449.3	14042.3	7850.62	2937.95	296.45	54.3616	3626.95	3290.09	493.177	2505.25	7856.33	3419.54
ABC.PA	13597.1	5338.67	3014.22	16568.3	10519.5	4987.62	9551.09	7512.14	3345.6	22764.3	17384.6	19157.9	50813.3	52738.6	24919.8	57786	59417.4	47729.2	59129.9	49525.6	40874.8	1702.25	349.346	62.1188	7706.15	6144.62	745.817	10133.3	9486.84	3238.97
ABC.SN	20717.3	10271.5	6920.78	19766.7	11478.3	8263.81	15806.7	13259.9	9275.49	26061.6	21629.8	24672	65850.7	55239.7	25321.5	66131.1	55679.7	40465.6	61983.3	44436.1	27675.4	650.742	257.84	54.4782	6770.31	4085.33	589.674	9656.28	5924.09	2709.25
ABC.SS	28382.6	5227.26	2930.31	26361.8	6017.78	4276.35	20794.2	7678.34	4426.34	25431	10921.8	8920.56	71560.6	56164.3	18732.4	58016.8	36841.3	24151.2	53804.8	35543.8	15950	3301.11	326.711	44.19	8067.79	5761.43	865.615	7014.49	6344.25	3129.3
ugpABCE	976.528	433.634	394.912	646.899	475.364	300.239	1022.68	833.294	730.243	1493.67	1035.47	1266.33	23388.9	22785.9	6975.46	20676	10917.8	7301.08	19179.1	13207.4	4889.31	868.358	56.0353	9.44112	1051.89	710.633	84.8682	1326.05	1780.34	427.484
malEFGK	1121.99	492.573	460.659	1049.79	642.695	520.748	924.965	1012.72	679.208	2229.66	2193.27	4414.68	8002.63	6532.68	2575.6	7529.24	6639.19	4321.36	7599.71	5120.88	2479.7	521.295	63.1846	17.3895	648.804	200.017	25.9609	1700.24	409.812	321.09
msmX	7685.51	3535.98	3322.93	6937.15	3080.72	3329.47	6607.6	4286.46	4850.9	6527.86	3307.61	3925.21	10445.6	8491.1	2612.94	9856.32	6032.97	4003.46	9062.17	6931.38	4678.52	1145.77	164.633	38.8752	1808.39	1626.17	193.808	1686.37	2355.66	796.957
rbsABC	45833.2	21014	17982	35659.1	15851.9	20217.8	34178.8	18471.2	24230.2	32888.3	20314.6	16640.9	30645	27545.8	9684.1	29043.9	17061.1	11900.9	26932.2	16024.6	9340.74	1053.17	217.165	45.7774	3857.11	2419.7	337.596	4368.61	2456.69	1714.77
potABC	15774	2676.51	977.571	16543.4	3115.78	900.209	10648.9	1918.08	1105.79	14880.8	2537.06	1988.52	31892.7	29167.2	11192.9	27969.1	21037.8	16125.5	27291.4	17755.1	10623.3	308.692	48.2415	5.20367	1313.11	726.218	90.9072	3009.3	1659.42	1168.8
